# Supplementary material for: Identification of an active RNAi pathway in Candida albicans
Source: Proc Natl Acad Sci U S A. 2024 Apr 16;121(17):e2315926121. doi: 10.1073/pnas.2315926121 (PMC11047096; doi:10.1073/pnas.2315926121)
Supplement: Supplementary file 2 — Dataset S01 (XLSX) [file pnas.2315926121.sd01.xlsx]

## Sheet: Info Dataset
Supplementary Dataset 1
Differential Gene Expression
Table Key
baseMean	The average of the normalized count values, dividing by size factors, taken over all samples
log2FoldChange	The effect size estimate. This value indicates how much the gene or transcript's expression seems to have changed between the comparison and control groups. This value is reported on a logarithmic scale to base 2
lfcSE	The standard error estimate for the log2FoldChange estimate
stat	The value of the test statistic (Wald test) for the gene or transcript
pvalue	P-value of the Wald test for the gene or transcript
padj	Adjusted P-value for multiple testing for the gene or transcript
Dataset	Comparison	Background strain	RNA-seq type
SC5314_RNAseq_ago1delta	WT vs ago1Δ/Δ	SC5314	long RNA-sequencing
SC5314_RNAseq_Ago1-K361E	WT vs Ago1-K361E	SC5314	long RNA-sequencing
SC5314-GC75_RNAseq	SC5314 WT vs GC75 WT	SC5314 and GC75	long RNA-sequencing
GC75_RNAseq_ago1delta	WT vs ago1Δ/Δ	GC75	long RNA-sequencing
GC75_RNAseq_dcr1RNAi	WT vs dcr1RNAi	GC75	long RNA-sequencing
GC75_sRNAseq_ago1delta	WT vs ago1Δ/Δ	GC75	small RNA-sequencing
GC75_sRNAseq_dcr1RNAi	WT vs dcr1RNAi	GC75	small RNA-sequencing
SC5314_sRNAseq_Ago1-K361E	WT vs Ago1-K361E	SC5314	small RNA-sequencing
Represented in bold are statistically significant (p value < 0.05) differentially expressed genes
TLO gene family are highlighted in red

## Sheet: SC5314_RNAseq_ago1delta
GeneID	GeneName	Chr	baseMean	log2FoldChange	lfcSE	stat	pvalue	padj
C206890CA	NoInfo	Ca22chr2ACalbicansSC5314:1415603-1416562	4264.8	1.29864	0.114334	11.3582	6.75e-30	4.11e-26
C701430CA	NoInfo	Ca22chr7ACalbicansSC5314:295832-296773	1522.02	-1.85964	0.211737	-8.78281	1.59e-18	4.86e-15
C203220CA	STP4	Ca22chr2ACalbicansSC5314:658895-660025	3199.4	-1.56332	0.192535	-8.11965	4.68e-16	9.5e-13
C401100CA	AGP2	Ca22chr4ACalbicansSC5314:223819-225525	14033.1	1.13974	0.145599	7.82796	4.96e-15	7.55e-12
C505320CA	HIS1	Ca22chr5ACalbicansSC5314:1153178-1154074	19386.3	-1.26528	0.173211	-7.30485	2.78e-13	3.38e-10
C406120WA	GDH3	Ca22chr4ACalbicansSC5314:1362406-1363776	47507.9	0.919482	0.137937	6.66594	2.63e-11	2.67e-08
C406390WA	SOU1	Ca22chr4ACalbicansSC5314:1418728-1419573	4763.27	0.969087	0.146218	6.62767	3.41e-11	2.97e-08
C106550WA	GLT1	Ca22chr1ACalbicansSC5314:1398176-1404556	90844.3	0.615865	0.09359	6.58043	4.69e-11	3.57e-08
C103770WA	SKO1	Ca22chr1ACalbicansSC5314:788296-790142	6994	0.495034	0.081585	6.06773	1.3e-09	8.78e-07
C602000WA	PLB2	Ca22chr6ACalbicansSC5314:409352-411181	1954.28	0.744024	0.123451	6.02689	1.67e-09	1.02e-06
C703860WA	NoInfo	Ca22chr7ACalbicansSC5314:853117-854598	11073.9	0.811449	0.13498	6.01162	1.84e-09	1.02e-06
C601060CA	CAN2	Ca22chr6ACalbicansSC5314:205994-207700	9094.93	1.58778	0.272011	5.83718	5.31e-09	2.68e-06
C106970CA	NoInfo	Ca22chr1ACalbicansSC5314:1485816-1487471	6899.64	-0.40531	0.069592	-5.82403	5.74e-09	2.68e-06
C207400CA	APR1	Ca22chr2ACalbicansSC5314:1512062-1513321	18193.3	0.554795	0.095451	5.81237	6.16e-09	2.68e-06
C602010CA	GPD2	Ca22chr6ACalbicansSC5314:411489-412604	50064.2	1.18127	0.211005	5.5983	2.16e-08	8.79e-06
C210240WA	GPD1	Ca22chr2ACalbicansSC5314:2107703-2108914	12296.3	0.468321	0.091281	5.13055	2.89e-07	0.00011
C105240CA	RPT1	Ca22chr1ACalbicansSC5314:1104007-1105341	24197.3	0.449818	0.089759	5.01137	5.4e-07	0.000194
C503490CA	NoInfo	Ca22chr5ACalbicansSC5314:782698-784329	3284.11	0.543502	0.109144	4.97969	6.37e-07	0.000206
C101040WA	NoInfo	Ca22chr1ACalbicansSC5314:206477-206920	4612.54	0.69015	0.138633	4.97827	6.42e-07	0.000206
C207490WA	HEM15	Ca22chr2ACalbicansSC5314:1530892-1532052	22803.7	0.363787	0.073659	4.93883	7.86e-07	0.000237
C110790WA	CDC48	Ca22chr1ACalbicansSC5314:2390629-2393109	108046	0.394181	0.079937	4.93117	8.17e-07	0.000237
C502110WA	NoInfo	Ca22chr5ACalbicansSC5314:473498-473881	1929.09	0.835235	0.172673	4.83709	1.32e-06	0.000365
CR01320CA	NoInfo	Ca22chrRACalbicansSC5314:313501-316497	12330.5	0.760465	0.157774	4.81997	1.44e-06	0.00038
C304980WA	NoInfo	Ca22chr3ACalbicansSC5314:1072322-1072663	287.707	-1.0941	0.228683	-4.78437	1.72e-06	0.000421
C105250WA	NoInfo	Ca22chr1ACalbicansSC5314:1104248-1104862	14230.3	0.438295	0.09164	4.78277	1.73e-06	0.000421
C703360WA	CPY1	Ca22chr7ACalbicansSC5314:740654-742282	21260.9	0.27693	0.058391	4.74266	2.11e-06	0.000494
C406340WA	AGO1	Ca22chr4ACalbicansSC5314:1407066-1409819	1853.57	-5.33739	1.1304	-4.72169	2.34e-06	0.000528
C102810WA	RAD16	Ca22chr1ACalbicansSC5314:585914-588472	6783.44	0.71099	0.15212	4.67387	2.96e-06	0.000643
C303520CA	PRE9	Ca22chr3ACalbicansSC5314:750831-751586	13087.3	0.544882	0.117241	4.64754	3.36e-06	0.000706
CR04000WA	RPT4	Ca22chrRACalbicansSC5314:903050-904336	22678.8	0.379824	0.081919	4.63659	3.54e-06	0.000719
C102530CA	DIP5	Ca22chr1ACalbicansSC5314:532403-534163	42141.9	0.659925	0.143055	4.61309	3.97e-06	0.000765
C101810CA	UGA2	Ca22chr1ACalbicansSC5314:376645-378174	4414.1	0.493193	0.107059	4.60672	4.09e-06	0.000765
C210070WA	NoInfo	Ca22chr2ACalbicansSC5314:2064740-2065882	761.603	-1.41049	0.306364	-4.60397	4.15e-06	0.000765
CR08350WA	NoInfo	Ca22chrRACalbicansSC5314:1807225-1808469	10242	0.590238	0.130632	4.51832	6.23e-06	0.0011
C109690WA	MLS1	Ca22chr1ACalbicansSC5314:2132251-2133906	6868.75	0.679901	0.150662	4.51277	6.4e-06	0.0011
CR00010CA	NoInfo	Ca22chrRACalbicansSC5314:4884-6890	4232.72	-0.53141	0.118032	-4.50223	6.72e-06	0.0011
C208950WA	NoInfo	Ca22chr2ACalbicansSC5314:1820110-1820652	1557.76	-0.51038	0.113462	-4.49823	6.85e-06	0.0011
C307340WA	GCY1	Ca22chr3ACalbicansSC5314:1688903-1689790	3376.07	0.599517	0.133283	4.49809	6.86e-06	0.0011
C203120WA	AMO1	Ca22chr2ACalbicansSC5314:630696-632825	3687.12	1.07064	0.239049	4.47874	7.51e-06	0.001173
C502380WA	NoInfo	Ca22chr5ACalbicansSC5314:529671-531464	26941.5	0.857799	0.191814	4.47205	7.75e-06	0.00118
C101490WA	NoInfo	Ca22chr1ACalbicansSC5314:291847-292449	16640.8	0.399937	0.089817	4.45283	8.47e-06	0.00126
C505190WA	PCL5	Ca22chr5ACalbicansSC5314:1139258-1140172	784.043	-0.80498	0.181052	-4.44611	8.74e-06	0.001269
C300310CA	NoInfo	Ca22chr3ACalbicansSC5314:42951-43340	1671.27	0.60514	0.137353	4.40574	1.05e-05	0.001472
C302230CA	YCG1	Ca22chr3ACalbicansSC5314:480639-484418	3235.71	-0.39051	0.088673	-4.40392	1.06e-05	0.001472
C402250CA	BGL2	Ca22chr4ACalbicansSC5314:444629-445555	32069	0.295225	0.067614	4.36633	1.26e-05	0.001711
C502080CA	HSP12	Ca22chr5ACalbicansSC5314:466337-466720	1784.58	0.776541	0.1791	4.33581	1.45e-05	0.001924
C202410WA	NoInfo	Ca22chr2ACalbicansSC5314:478612-479181	9439.32	0.433872	0.100346	4.32375	1.53e-05	0.001989
C307260CA	ECM29	Ca22chr3ACalbicansSC5314:1662823-1668402	29884.8	0.48204	0.112043	4.30227	1.69e-05	0.002146
C207060WA	NoInfo	Ca22chr2ACalbicansSC5314:1442700-1443479	2925.01	0.655381	0.152677	4.29261	1.77e-05	0.002196
C109370WA	CEF1	Ca22chr1ACalbicansSC5314:2065803-2067635	3100.12	-0.37272	0.087261	-4.27135	1.94e-05	0.002368
C503060CA	TNA1	Ca22chr5ACalbicansSC5314:679515-681047	414.229	-1.91336	0.450997	-4.24253	2.21e-05	0.002641
C306360CA	CYP5	Ca22chr3ACalbicansSC5314:1454762-1455369	27158.6	0.249603	0.058941	4.23478	2.29e-05	0.002681
C110740CA	ASR1	Ca22chr1ACalbicansSC5314:2383419-2384576	1104.51	0.751618	0.17767	4.23042	2.33e-05	0.002682
C405110CA	HAP41	Ca22chr4ACalbicansSC5314:1097227-1099170	2967.61	-1.51927	0.359652	-4.22427	2.4e-05	0.002705
C207340WA	NOC4	Ca22chr2ACalbicansSC5314:1498450-1500138	8572.76	-0.50428	0.119683	-4.21346	2.51e-05	0.002787
C504910WA	NoInfo	Ca22chr5ACalbicansSC5314:1066921-1067634	741.863	-0.93356	0.223306	-4.18061	2.91e-05	0.003164
C101060WA	MBF1	Ca22chr1ACalbicansSC5314:208285-208740	35579.5	0.392366	0.094507	4.1517	3.3e-05	0.003466
C205180WA	WH11	Ca22chr2ACalbicansSC5314:1068935-1069132	1129.7	1.41213	0.340235	4.15044	3.32e-05	0.003466
C109640WA	ADE12	Ca22chr1ACalbicansSC5314:2122166-2123452	73523.5	0.332251	0.080101	4.1479	3.36e-05	0.003466
C304370CA	NoInfo	Ca22chr3ACalbicansSC5314:907472-910834	13128	-0.33196	0.080528	-4.1223	3.75e-05	0.00381
C108470WA	NoInfo	Ca22chr1ACalbicansSC5314:1861221-1861655	5221.2	0.339743	0.083812	4.05365	5.04e-05	0.005038
C501250WA	GPR1	Ca22chr5ACalbicansSC5314:280816-283287	10288	-0.64077	0.158331	-4.04705	5.19e-05	0.005098
C503290CA	NoInfo	Ca22chr5ACalbicansSC5314:744290-744577	605.861	-0.6578	0.163581	-4.02126	5.79e-05	0.005599
C405230CA	NoInfo	Ca22chr4ACalbicansSC5314:1132118-1134427	818.542	-0.63376	0.157851	-4.01492	5.95e-05	0.005662
C107220WA	NoInfo	Ca22chr1ACalbicansSC5314:1549757-1551385	1926.48	-1.34981	0.337082	-4.00441	6.22e-05	0.005753
C602770WA	MRT4	Ca22chr6ACalbicansSC5314:570239-570931	3342.84	-0.5506	0.137517	-4.00389	6.23e-05	0.005753
C602040WA	MCR1	Ca22chr6ACalbicansSC5314:417949-418854	45775.2	0.290746	0.073237	3.96991	7.19e-05	0.00654
C102190WA	ABP140	Ca22chr1ACalbicansSC5314:458366-459304	1040.63	-0.6833	0.17404	-3.92614	8.63e-05	0.007736
C301330WA	ZCF8	Ca22chr3ACalbicansSC5314:285386-288133	1607.98	-0.43962	0.112887	-3.89438	9.85e-05	0.008695
CR07010WA	MIS11	Ca22chrRACalbicansSC5314:1507086-1509926	111691	0.323975	0.083425	3.88344	0.000103	0.008908
C602020CA	NoInfo	Ca22chr6ACalbicansSC5314:414633-415973	2102.64	0.512325	0.131989	3.88156	0.000104	0.008908
C202730WA	NoInfo	Ca22chr2ACalbicansSC5314:545624-546715	7717.88	0.452759	0.117231	3.86211	0.000112	0.009514
C203790CA	ASR3	Ca22chr2ACalbicansSC5314:801061-801405	2495.58	0.702637	0.182173	3.85698	0.000115	0.009583
C701560CA	NUP	Ca22chr7ACalbicansSC5314:336677-337897	3800.87	0.809342	0.210534	3.84424	0.000121	0.009828
CR01470WA	CSP37	Ca22chrRACalbicansSC5314:341030-341995	5718.12	1.18323	0.307797	3.84418	0.000121	0.009828
C406870WA	RPT5	Ca22chr4ACalbicansSC5314:1532681-1533973	19268.7	0.458547	0.119785	3.82807	0.000129	0.010356
C204170CA	NoInfo	Ca22chr2ACalbicansSC5314:876638-876868	40513.7	0.231724	0.061576	3.7632	0.000168	0.013277
C306220CA	OAC1	Ca22chr3ACalbicansSC5314:1419828-1420880	1178.2	-0.83524	0.223129	-3.7433	0.000182	0.014189
C400100CA	NoInfo	Ca22chr4ACalbicansSC5314:14306-15706	4750.16	-0.49791	0.133271	-3.73606	0.000187	0.014419
C602360WA	NIP7	Ca22chr6ACalbicansSC5314:493517-494062	1385.06	-0.6295	0.169077	-3.72318	0.000197	0.014986
C208010WA	BLM3	Ca22chr2ACalbicansSC5314:1624653-1631255	39911.3	0.369779	0.099565	3.71394	0.000204	0.015352
CR00470WA	NoInfo	Ca22chrRACalbicansSC5314:116814-118070	27152.7	0.314203	0.084696	3.70975	0.000207	0.015418
CR03810WA	PRP13	Ca22chrRACalbicansSC5314:849445-852048	6577.33	0.243242	0.065627	3.70644	0.00021	0.015433
C601990WA	PLB1	Ca22chr6ACalbicansSC5314:405913-407730	1573.06	0.994426	0.268526	3.70328	0.000213	0.01544
CR04090CA	ADE17	Ca22chrRACalbicansSC5314:917825-919603	101179	0.38398	0.103796	3.69936	0.000216	0.015496
C300290WA	RPT2	Ca22chr3ACalbicansSC5314:39195-40520	26541.6	0.511878	0.139031	3.68176	0.000232	0.016413
CR08260CA	NoInfo	Ca22chrRACalbicansSC5314:1791590-1791892	2842.22	1.02978	0.280576	3.67023	0.000242	0.016974
C111140WA	NoInfo	Ca22chr1ACalbicansSC5314:2449578-2451047	3069.15	0.308127	0.084083	3.66456	0.000248	0.017158
C207580WA	NoInfo	Ca22chr2ACalbicansSC5314:1547643-1548842	2201.27	0.873189	0.239025	3.65313	0.000259	0.017485
C200190CA	NoInfo	Ca22chr2ACalbicansSC5314:26026-27414	11869.7	0.268738	0.073566	3.65302	0.000259	0.017485
C504660CA	TIP1	Ca22chr5ACalbicansSC5314:1012145-1012900	4767.4	0.325748	0.089219	3.65112	0.000261	0.017485
CR02830WA	NoInfo	Ca22chrRACalbicansSC5314:646298-647253	2840.8	0.374901	0.102813	3.64644	0.000266	0.017613
C109330WA	NoInfo	Ca22chr1ACalbicansSC5314:2054912-2055511	799.144	-0.59898	0.164751	-3.6357	0.000277	0.018166
C602280WA	NoInfo	Ca22chr6ACalbicansSC5314:474133-475320	2954.32	0.316414	0.087294	3.6247	0.000289	0.018755
C502460CA	ECM331	Ca22chr5ACalbicansSC5314:541501-542742	461.775	-0.83739	0.231739	-3.61351	0.000302	0.019378
CR08390WA	tI(AAU)5	Ca22chrRACalbicansSC5314:1813131-1813216	998.274	2.34714	0.651443	3.60298	0.000315	0.01997
CR00240WA	LSM6	Ca22chrRACalbicansSC5314:62271-62572	4303.02	-0.46984	0.130537	-3.5993	0.000319	0.020045
C502850WA	NoInfo	Ca22chr5ACalbicansSC5314:637935-638080	31188.6	0.237274	0.066146	3.58713	0.000334	0.020681
CR04550WA	PRE6	Ca22chrRACalbicansSC5314:999810-1000746	17939.7	0.476407	0.132857	3.58586	0.000336	0.020681
C701470CA	PRE10	Ca22chr7ACalbicansSC5314:309229-310165	7159.23	0.363911	0.102278	3.55806	0.000374	0.022743
CR08270WA	NoInfo	Ca22chrRACalbicansSC5314:1792283-1793203	1509.85	1.70324	0.479014	3.55572	0.000377	0.022743
C305470WA	TEA1	Ca22chr3ACalbicansSC5314:1229344-1232046	1446.17	-0.33671	0.094887	-3.54859	0.000387	0.023112
C303040WA	AIP2	Ca22chr3ACalbicansSC5314:641788-643371	37691	0.307579	0.086732	3.54633	0.000391	0.023112
C204810WA	HIS3	Ca22chr2ACalbicansSC5314:1007626-1008294	1978.04	-0.99487	0.282553	-3.52099	0.00043	0.025193
C113300CA	RPN1	Ca22chr1ACalbicansSC5314:2898258-2901239	26517.4	0.338348	0.097134	3.48333	0.000495	0.028689
C305900WA	NoInfo	Ca22chr3ACalbicansSC5314:1323692-1324687	1541.88	-0.65104	0.187078	-3.48005	0.000501	0.028689
C504110WA	SCW11	Ca22chr5ACalbicansSC5314:916837-918357	5020.54	-0.4899	0.140827	-3.47876	0.000504	0.028689
C307380WA	NoInfo	Ca22chr3ACalbicansSC5314:1694611-1695268	3763.83	0.642228	0.185398	3.46406	0.000532	0.030024
C206700WA	AMO2	Ca22chr2ACalbicansSC5314:1371621-1373636	2790.96	0.791156	0.229938	3.44074	0.00058	0.03201
C305780CA	CRZ1	Ca22chr3ACalbicansSC5314:1292710-1294905	4799.66	-0.62157	0.180661	-3.44051	0.000581	0.03201
C101450WA	ABC1	Ca22chr1ACalbicansSC5314:282437-284137	15132.7	-0.36948	0.107427	-3.43938	0.000583	0.03201
C503250WA	RMS1	Ca22chr5ACalbicansSC5314:734682-736340	1087.73	-0.59361	0.172876	-3.43374	0.000595	0.032275
C104040CA	NoInfo	Ca22chr1ACalbicansSC5314:848808-850970	6531.56	-0.34997	0.101964	-3.4323	0.000598	0.032275
C106060CA	ACP1	Ca22chr1ACalbicansSC5314:1272151-1272585	2050.99	-0.40195	0.117242	-3.42841	0.000607	0.032455
C108570CA	PCL2	Ca22chr1ACalbicansSC5314:1874780-1875544	1256.81	0.367579	0.107523	3.41859	0.000629	0.032915
C113480WA	HSP70	Ca22chr1ACalbicansSC5314:2955558-2957528	8902.06	0.650698	0.190377	3.41795	0.000631	0.032915
C104260WA	HHT21	Ca22chr1ACalbicansSC5314:882165-882575	64132.6	-0.2412	0.070576	-3.41752	0.000632	0.032915
C302480CA	CCP1	Ca22chr3ACalbicansSC5314:539890-540990	16472	0.512861	0.150627	3.40485	0.000662	0.034189
C206740WA	NoInfo	Ca22chr2ACalbicansSC5314:1383179-1385761	1781.67	-0.41693	0.122556	-3.40196	0.000669	0.034262
C114460WA	NoInfo	Ca22chr1ACalbicansSC5314:3174488-3175426	27768.6	0.429273	0.127166	3.3757	0.000736	0.037391
C210480WA	MDH1-3	Ca22chr2ACalbicansSC5314:2166474-2167502	9212.52	0.635758	0.188983	3.3641	0.000768	0.038676
C406690CA	NoInfo	Ca22chr4ACalbicansSC5314:1494219-1494736	11358.3	0.333055	0.099306	3.35384	0.000797	0.039811
CR10300WA	PUP1	Ca22chrRACalbicansSC5314:2195626-2196444	12554.5	0.346254	0.103456	3.34687	0.000817	0.040246
CR08730WA	tE(UUC)7	Ca22chrRACalbicansSC5314:1880901-1880994	881.452	2.81914	0.842458	3.34632	0.000819	0.040246
C207620WA	NoInfo	Ca22chr2ACalbicansSC5314:1554569-1556356	515.212	1.05417	0.315513	3.34112	0.000834	0.040604
C401410WA	BEM1	Ca22chr4ACalbicansSC5314:292031-293929	5000.95	-0.32389	0.09699	-3.33942	0.00084	0.040604
C207800WA	NoInfo	Ca22chr2ACalbicansSC5314:1590890-1591228	1690.2	-0.373	0.112261	-3.32264	0.000892	0.042788
CR08220CA	tK(UUU)3	Ca22chrRACalbicansSC5314:1786876-1786961	865.122	2.91874	0.883133	3.30498	0.00095	0.045221
C208390WA	NoInfo	Ca22chr2ACalbicansSC5314:1695306-1696499	2515.18	0.640704	0.194008	3.30246	0.000958	0.045276
C300580WA	FLO9	Ca22chr3ACalbicansSC5314:88912-92647	7530.01	-0.44849	0.13601	-3.29747	0.000976	0.045733
C601030WA	HAL22	Ca22chr6ACalbicansSC5314:200518-201594	3902.91	0.318514	0.096785	3.29095	0.000998	0.046449
C305230WA	SAP3	Ca22chr3ACalbicansSC5314:1151651-1152847	496.634	-1.06267	0.323431	-3.28561	0.001018	0.04698
C112050WA	RPN2	Ca22chr1ACalbicansSC5314:2635306-2638164	58594.1	0.410961	0.125404	3.27709	0.001049	0.048057
C100440WA	UBP6	Ca22chr1ACalbicansSC5314:71068-72581	18602.2	0.457203	0.139891	3.26829	0.001082	0.049207
C111300CA	NoInfo	Ca22chr1ACalbicansSC5314:2479082-2480827	4192.15	-0.29886	0.091611	-3.2623	0.001105	0.049823
C602560WA	NoInfo	Ca22chr6ACalbicansSC5314:524474-525520	12084.7	0.339373	0.104101	3.26002	0.001114	0.049823
CR08910CA	RPN7	Ca22chrRACalbicansSC5314:1910065-1911267	19520.1	0.318495	0.097743	3.25849	0.00112	0.049823
C400250WA	NoInfo	Ca22chr4ACalbicansSC5314:35436-35975	12369.5	0.371281	0.114169	3.25204	0.001146	0.050598
C306760WA	NoInfo	Ca22chr3ACalbicansSC5314:1542502-1543329	3832.2	-0.50455	0.156135	-3.23151	0.001231	0.053986
CR04420CA	RBR2	Ca22chrRACalbicansSC5314:979245-979751	842.73	1.97656	0.613767	3.22038	0.00128	0.055483
C302630CA	NoInfo	Ca22chr3ACalbicansSC5314:568695-569963	6337.5	-0.58765	0.182569	-3.2188	0.001287	0.055483
C303800WA	PTR22	Ca22chr3ACalbicansSC5314:797737-799467	89182.4	0.333593	0.103742	3.21562	0.001302	0.055483
C501830CA	HAL9	Ca22chr5ACalbicansSC5314:411944-414976	3560.09	-0.41198	0.128122	-3.21555	0.001302	0.055483
C402620CA	NoInfo	Ca22chr4ACalbicansSC5314:543678-545906	15560.4	1.37486	0.428954	3.20514	0.00135	0.05713
C400240CA	PRO3	Ca22chr4ACalbicansSC5314:35411-36235	18783.5	0.401145	0.125316	3.20107	0.001369	0.057501
C701660CA	NoInfo	Ca22chr7ACalbicansSC5314:356175-358622	11568.6	-0.3811	0.119172	-3.19786	0.001384	0.057501
C304530CA	TEC1	Ca22chr3ACalbicansSC5314:949762-951993	5817.84	-0.91238	0.285357	-3.19733	0.001387	0.057501
C300810CA	FOX2	Ca22chr3ACalbicansSC5314:157966-160686	11727	0.749728	0.234849	3.19239	0.001411	0.0581
C405330CA	NoInfo	Ca22chr4ACalbicansSC5314:1160202-1161677	2169.88	-0.62017	0.194665	-3.18581	0.001443	0.059038
CR08230CA	tK(UUU)4	Ca22chrRACalbicansSC5314:1787634-1787708	847.384	3.01875	0.94894	3.18118	0.001467	0.05959
C203150CA	NoInfo	Ca22chr2ACalbicansSC5314:636492-638513	2904.6	0.387699	0.122183	3.1731	0.001508	0.060868
C501990WA	NoInfo	Ca22chr5ACalbicansSC5314:446199-446600	266.821	-2.40951	0.760541	-3.16815	0.001534	0.061506
C207920WA	NoInfo	Ca22chr2ACalbicansSC5314:1612098-1613135	3124.79	-0.32157	0.101662	-3.16314	0.001561	0.061977
C202540WA	NoInfo	Ca22chr2ACalbicansSC5314:509371-514539	26287.1	-0.3225	0.101987	-3.16213	0.001566	0.061977
C307270CA	UBI4	Ca22chr3ACalbicansSC5314:1668585-1669274	77213.2	0.796543	0.252243	3.15785	0.001589	0.062489
CR08240WA	tK(UUU)5	Ca22chrRACalbicansSC5314:1788639-1788713	827.345	3.14279	0.997443	3.15085	0.001628	0.063596
C601110WA	FAD2	Ca22chr6ACalbicansSC5314:218197-219507	22345.7	0.278266	0.088467	3.14544	0.001658	0.064371
C504470CA	NoInfo	Ca22chr5ACalbicansSC5314:979898-980725	801.068	0.527692	0.167917	3.14257	0.001675	0.064593
C302650WA	NoInfo	Ca22chr3ACalbicansSC5314:572852-573178	487.981	-1.19526	0.381043	-3.1368	0.001708	0.065237
C101950CA	NoInfo	Ca22chr1ACalbicansSC5314:403144-403689	1775.14	0.376911	0.120189	3.13598	0.001713	0.065237
C103740WA	WAR1	Ca22chr1ACalbicansSC5314:781112-783955	4389.2	-0.35211	0.112442	-3.13151	0.001739	0.065827
C304900WA	NOP14	Ca22chr3ACalbicansSC5314:1052736-1055264	4379.63	-0.92915	0.296998	-3.12848	0.001757	0.066099
CR08860WA	PDK2	Ca22chrRACalbicansSC5314:1902380-1903915	3401.51	0.304248	0.097553	3.11879	0.001816	0.067863
C406530CA	XUT1	Ca22chr4ACalbicansSC5314:1449989-1451764	906.859	0.786256	0.252238	3.11711	0.001826	0.067863
CR06120WA	RPL7	Ca22chrRACalbicansSC5314:1308687-1309574	4429.99	-0.41728	0.134276	-3.10763	0.001886	0.069655
C702040CA	CUP9	Ca22chr7ACalbicansSC5314:449870-450904	14712.9	-0.79813	0.257555	-3.09889	0.001942	0.070624
C208940CA	VPS28	Ca22chr2ACalbicansSC5314:1819068-1819814	1775.6	-0.32327	0.104374	-3.09719	0.001954	0.070624
C108400CA	GCV2	Ca22chr1ACalbicansSC5314:1846393-1849392	139383	0.65228	0.210645	3.09659	0.001958	0.070624
C307500WA	VAN1	Ca22chr3ACalbicansSC5314:1713090-1714644	10321.4	0.262365	0.084731	3.09645	0.001959	0.070624
C302640CA	ZCF1	Ca22chr3ACalbicansSC5314:570176-572692	11060.5	-0.63954	0.206948	-3.09033	0.001999	0.071672
C501400WA	SEF2	Ca22chr5ACalbicansSC5314:313333-315318	2026.23	0.556002	0.180113	3.08697	0.002022	0.072062
CR00800CA	PWP2	Ca22chrRACalbicansSC5314:186234-189002	16703.9	-0.3218	0.104548	-3.07804	0.002084	0.073825
CR08530CA	tL(CAA)4	Ca22chrRACalbicansSC5314:1841759-1841873	886.867	2.65091	0.863338	3.07054	0.002137	0.074485
CR03720WA	TAL1	Ca22chrRACalbicansSC5314:831859-832830	123805	0.202027	0.065797	3.07046	0.002137	0.074485
C113730CA	DIM1	Ca22chr1ACalbicansSC5314:3015898-3016878	2980.65	-0.63734	0.207589	-3.07023	0.002139	0.074485
C114410WA	NoInfo	Ca22chr1ACalbicansSC5314:3169513-3169746	13639.9	0.432396	0.140954	3.06765	0.002158	0.074704
C700690WA	NOP15	Ca22chr7ACalbicansSC5314:127379-128182	2102.34	-0.54321	0.177308	-3.06366	0.002186	0.075278
C604510CA	NoInfo	Ca22chr6ACalbicansSC5314:1003604-1005055	3539.18	-0.29224	0.095514	-3.05964	0.002216	0.075868
CR09920WA	NoInfo	Ca22chrRACalbicansSC5314:2122776-2124491	12810.3	0.678954	0.222328	3.05383	0.002259	0.07692
C502550CA	UTP13	Ca22chr5ACalbicansSC5314:568081-570480	6783.63	-0.49238	0.161654	-3.04591	0.00232	0.078537
CR08750CA	tG(GCC)6	Ca22chrRACalbicansSC5314:1882565-1882635	1958.33	0.924429	0.304417	3.03672	0.002392	0.080351
C503850WA	NoInfo	Ca22chr5ACalbicansSC5314:845502-845894	3037.71	-0.45157	0.148813	-3.03446	0.00241	0.080351
C600960WA	CAN1	Ca22chr6ACalbicansSC5314:191051-192766	3914.32	0.899212	0.296373	3.03405	0.002413	0.080351
C201120WA	KAR2	Ca22chr2ACalbicansSC5314:180775-182838	126818	0.19349	0.063848	3.03049	0.002442	0.080864
C300770CA	SCL1	Ca22chr3ACalbicansSC5314:145178-145921	13979.4	0.399608	0.131985	3.02767	0.002464	0.08118
CR01620CA	MET6	Ca22chrRACalbicansSC5314:368747-371050	251962	0.29729	0.098333	3.02331	0.0025	0.081916
C301810CA	MNT1	Ca22chr3ACalbicansSC5314:399010-400305	52510.7	0.234185	0.077539	3.02022	0.002526	0.082316
C702060WA	LIG1	Ca22chr7ACalbicansSC5314:458219-460717	8750.93	-0.34625	0.114738	-3.01778	0.002546	0.08254
C603480WA	YMX6	Ca22chr6ACalbicansSC5314:739894-741762	1588.7	-0.55053	0.182638	-3.01433	0.002575	0.082879
C304340WA	ATF1	Ca22chr3ACalbicansSC5314:901780-903258	8060.23	-0.41507	0.137744	-3.01333	0.002584	0.082879
C202860WA	SUR2	Ca22chr2ACalbicansSC5314:572923-573951	20642.8	0.769523	0.256252	3.00299	0.002673	0.085297
C106230CA	MDM34	Ca22chr1ACalbicansSC5314:1300699-1302570	1375.57	-0.6323	0.210968	-2.99715	0.002725	0.085669
C603380WA	NoInfo	Ca22chr6ACalbicansSC5314:712164-713270	6986.37	-0.43801	0.146152	-2.99696	0.002727	0.085669
C111420WA	KRR1	Ca22chr1ACalbicansSC5314:2504035-2505111	1232.91	-0.82492	0.275255	-2.99692	0.002727	0.085669
CR08310CA	NoInfo	Ca22chrRACalbicansSC5314:1800912-1802069	914.698	2.56952	0.858399	2.99339	0.002759	0.086221
C207570WA	RNR22	Ca22chr2ACalbicansSC5314:1545974-1547158	6322.77	1.63013	0.545513	2.98825	0.002806	0.087237
C500590WA	PET9	Ca22chr5ACalbicansSC5314:134735-135640	711049	0.228807	0.076634	2.9857	0.002829	0.087521
CR06660WA	SEO1	Ca22chrRACalbicansSC5314:1429410-1431239	10872.5	0.486714	0.163534	2.97623	0.002918	0.089082
CR06040WA	NoInfo	Ca22chrRACalbicansSC5314:1290764-1292656	7750.06	-0.44875	0.150781	-2.97616	0.002919	0.089082
C400510CA	RLP24	Ca22chr4ACalbicansSC5314:89384-90013	2777.23	-0.5825	0.195839	-2.97438	0.002936	0.089082
C602410WA	NoInfo	Ca22chr6ACalbicansSC5314:499151-500542	3553.93	0.293178	0.098598	2.97346	0.002945	0.089082
C207960CA	NSA1	Ca22chr2ACalbicansSC5314:1618432-1619652	8595.64	-0.634	0.213282	-2.97261	0.002953	0.089082
C210270WA	PUS7	Ca22chr2ACalbicansSC5314:2114376-2116652	5837	-0.33085	0.111518	-2.96677	0.003009	0.090342
C100880WA	NoInfo	Ca22chr1ACalbicansSC5314:174459-176084	886.972	1.37965	0.46696	2.95454	0.003131	0.09354
C201840CA	RAD7	Ca22chr2ACalbicansSC5314:338553-340511	2642.56	0.282354	0.095723	2.9497	0.003181	0.094557
C305910WA	ZCF35	Ca22chr3ACalbicansSC5314:1325453-1328761	1798.22	-0.80172	0.272442	-2.9427	0.003254	0.096225
C106810WA	CAT1	Ca22chr1ACalbicansSC5314:1453350-1454807	19288.2	0.377828	0.128645	2.93697	0.003314	0.096225
C306030WA	NOG1	Ca22chr3ACalbicansSC5314:1370186-1372108	22937.8	-0.36252	0.123433	-2.93696	0.003314	0.096225
C700360WA	DFI1	Ca22chr7ACalbicansSC5314:59071-60084	16315.3	-0.29513	0.100517	-2.93607	0.003324	0.096225
C703000CA	NoInfo	Ca22chr7ACalbicansSC5314:652101-652583	7840.71	-0.23548	0.080231	-2.93505	0.003335	0.096225
C301460CA	FOX3	Ca22chr3ACalbicansSC5314:311442-312674	4392.73	0.677247	0.230767	2.93476	0.003338	0.096225
C603180CA	NoInfo	Ca22chr6ACalbicansSC5314:669284-672274	8760.13	-0.31767	0.108339	-2.93218	0.003366	0.096225
C110010CA	SWE1	Ca22chr1ACalbicansSC5314:2189027-2192563	8086.96	-0.3655	0.124665	-2.93185	0.00337	0.096225
C602340WA	HRR25	Ca22chr6ACalbicansSC5314:489805-491106	14456.9	-0.4577	0.156159	-2.93097	0.003379	0.096225
C702610CA	NoInfo	Ca22chr7ACalbicansSC5314:558964-559916	7853.35	0.875566	0.299067	2.92766	0.003415	0.096802
CR10330WA	PGA11	Ca22chrRACalbicansSC5314:2201576-2201950	256.16	0.590797	0.201962	2.92528	0.003441	0.097093
C207420WA	NoInfo	Ca22chr2ACalbicansSC5314:1516379-1517101	9196.04	0.304955	0.10453	2.91739	0.00353	0.099012
C305580CA	GAP2	Ca22chr3ACalbicansSC5314:1246780-1248546	2929.6	0.652795	0.224024	2.91396	0.003569	0.099012
CR02000CA	HEM1	Ca22chrRACalbicansSC5314:436061-437755	12594.5	-0.54757	0.187924	-2.91379	0.003571	0.099012
C207320WA	ARP3	Ca22chr2ACalbicansSC5314:1488635-1489894	17564	0.225654	0.077452	2.91346	0.003574	0.099012
C113200CA	REX3	Ca22chr1ACalbicansSC5314:2881257-2882471	1330.02	-0.38447	0.132077	-2.91093	0.003604	0.099289
C105410CA	TRP99	Ca22chr1ACalbicansSC5314:1136528-1137082	5481.6	0.38418	0.132031	2.90976	0.003617	0.099289
C206970WA	AAH1	Ca22chr2ACalbicansSC5314:1429227-1430270	1723.79	-0.30119	0.103592	-2.90745	0.003644	0.099579
C301200WA	UTP20	Ca22chr3ACalbicansSC5314:249962-257464	9845.09	-0.56639	0.195097	-2.90314	0.003694	0.100509
C209820WA	NoInfo	Ca22chr2ACalbicansSC5314:2009284-2011107	2722.93	0.310166	0.107191	2.89359	0.003809	0.103156
C402020WA	CAT2	Ca22chr4ACalbicansSC5314:398110-400008	13976.2	0.39154	0.135528	2.88899	0.003865	0.103917
CR08380CA	NoInfo	Ca22chrRACalbicansSC5314:1811724-1812676	1753.84	1.22765	0.425012	2.8885	0.003871	0.103917
C703300CA	LIP8	Ca22chr7ACalbicansSC5314:727464-728846	2260.47	0.562079	0.195037	2.88191	0.003953	0.105648
C105340CA	ZCF2	Ca22chr1ACalbicansSC5314:1119919-1122246	4979.88	-0.33283	0.115669	-2.87742	0.004009	0.106522
C504770WA	NoInfo	Ca22chr5ACalbicansSC5314:1035440-1036315	1755.02	-0.35426	0.12316	-2.87639	0.004023	0.106522
C203050WA	SHE9	Ca22chr2ACalbicansSC5314:615026-616600	2719.46	0.432762	0.150562	2.8743	0.004049	0.106522
CR08690CA	ECI1	Ca22chrRACalbicansSC5314:1874776-1875693	2347.47	0.985084	0.342778	2.87383	0.004055	0.106522
C305050WA	TRY4	Ca22chr3ACalbicansSC5314:1087547-1088407	189.472	-1.2817	0.446249	-2.87217	0.004077	0.106621
C203650WA	NoInfo	Ca22chr2ACalbicansSC5314:769687-771197	1855.32	0.274305	0.095731	2.86538	0.004165	0.10847
C703700CA	ENP1	Ca22chr7ACalbicansSC5314:822571-823998	2518.15	-0.57744	0.201718	-2.86261	0.004202	0.108959
CR10570CA	YHB4	Ca22chrRACalbicansSC5314:2244004-2245206	1789.79	-0.32527	0.113701	-2.86077	0.004226	0.109129
CR10230WA	NoInfo	Ca22chrRACalbicansSC5314:2182766-2184085	7647.32	0.469306	0.164185	2.85839	0.004258	0.109486
CR04220CA	NoInfo	Ca22chrRACalbicansSC5314:943890-945383	562.225	-0.72652	0.255189	-2.84698	0.004414	0.112745
C207650CA	NoInfo	Ca22chr2ACalbicansSC5314:1560176-1561576	6608.46	0.283487	0.099597	2.84634	0.004423	0.112745
C307790WA	STD1	Ca22chr3ACalbicansSC5314:1772206-1773213	5821.24	-0.2401	0.084438	-2.84355	0.004461	0.112745
C504920CA	NoInfo	Ca22chr5ACalbicansSC5314:1067875-1073664	16085.5	0.242735	0.085366	2.84346	0.004463	0.112745
CR08740WA	NoInfo	Ca22chrRACalbicansSC5314:1881722-1882402	995.504	2.03325	0.715324	2.84242	0.004477	0.112745
C103670CA	DAO1	Ca22chr1ACalbicansSC5314:758553-759638	6780.75	0.301355	0.106079	2.84085	0.004499	0.112836
C600150WA	ARD	Ca22chr6ACalbicansSC5314:17283-18128	18672.9	-0.32934	0.116298	-2.83184	0.004628	0.115367
C401450WA	PWP1	Ca22chr4ACalbicansSC5314:305252-307093	15008.7	-0.25162	0.088877	-2.83114	0.004638	0.115367
C302190CA	NoInfo	Ca22chr3ACalbicansSC5314:473862-474284	8638.47	-0.2517	0.089217	-2.82116	0.004785	0.118099
C303460CA	NoInfo	Ca22chr3ACalbicansSC5314:733522-734337	222.97	-1.86497	0.661184	-2.82065	0.004793	0.118099
C405350WA	NoInfo	Ca22chr4ACalbicansSC5314:1167102-1168889	862.283	-0.65973	0.233969	-2.81975	0.004806	0.118099
C503520WA	NoInfo	Ca22chr5ACalbicansSC5314:791003-792178	300.673	-1.02272	0.362932	-2.81793	0.004833	0.118292
CR05470CA	NoInfo	Ca22chrRACalbicansSC5314:1164573-1164644	16795.2	0.450332	0.159928	2.81584	0.004865	0.118331
CR02520WA	RPC19	Ca22chrRACalbicansSC5314:560832-561227	377.301	-0.50903	0.180886	-2.8141	0.004891	0.118331
C105870WA	PRN3	Ca22chr1ACalbicansSC5314:1219787-1220767	793.591	-0.55769	0.198227	-2.81341	0.004902	0.118331
C103830CA	NoInfo	Ca22chr1ACalbicansSC5314:803002-803994	2688.3	-0.45741	0.162622	-2.81271	0.004913	0.118331
C702020WA	RAD14	Ca22chr7ACalbicansSC5314:438032-439222	1083.52	0.657992	0.234157	2.81005	0.004953	0.118843
C104020CA	CSH1	Ca22chr1ACalbicansSC5314:844770-845783	2649.03	0.405613	0.14455	2.80603	0.005016	0.119091
C206820CA	PRE2	Ca22chr2ACalbicansSC5314:1396740-1397597	7224.5	0.462136	0.164717	2.80564	0.005022	0.119091
CR10070CA	ZCF39	Ca22chrRACalbicansSC5314:2152028-2154073	6056.36	0.246152	0.087736	2.8056	0.005022	0.119091
C702110WA	NoInfo	Ca22chr7ACalbicansSC5314:465064-467130	4983.86	-0.27217	0.097122	-2.80238	0.005073	0.119817
C207970WA	tI(AAU)2	Ca22chr2ACalbicansSC5314:1620166-1620252	289.218	0.651779	0.232773	2.80007	0.005109	0.12019
C405290WA	ABZ1	Ca22chr4ACalbicansSC5314:1151631-1154099	4090.28	-0.2938	0.10497	-2.79889	0.005128	0.12019
C203060WA	PR26	Ca22chr2ACalbicansSC5314:616878-618113	21420.2	0.419764	0.150099	2.79659	0.005165	0.120192
CR09730CA	SSF1	Ca22chrRACalbicansSC5314:2068472-2069818	1842.58	-0.68268	0.244197	-2.7956	0.00518	0.120192
C108460CA	UPC2	Ca22chr1ACalbicansSC5314:1858136-1860274	18213.9	0.635607	0.227445	2.79454	0.005197	0.120192
C300690CA	SWD1	Ca22chr3ACalbicansSC5314:116945-118288	3315.53	-0.28489	0.101968	-2.79395	0.005207	0.120192
C601510WA	OYE23	Ca22chr6ACalbicansSC5314:304773-305993	1693.42	-0.56533	0.202452	-2.79243	0.005231	0.120303
C503830CA	NoInfo	Ca22chr5ACalbicansSC5314:843215-843910	1661.25	-0.40782	0.146338	-2.78681	0.005323	0.121948
C203010CA	RNR21	Ca22chr2ACalbicansSC5314:603455-604696	44804.5	0.304859	0.109528	2.78339	0.005379	0.122778
CR01980CA	CRC1	Ca22chrRACalbicansSC5314:431374-432228	11305.7	0.173863	0.062543	2.77992	0.005437	0.123324
C505380WA	RPN5	Ca22chr5ACalbicansSC5314:1164505-1165881	21927.1	0.423879	0.152543	2.77875	0.005457	0.123324
C502280CA	NoInfo	Ca22chr5ACalbicansSC5314:504892-506283	1747.86	-0.39675	0.1428	-2.77833	0.005464	0.123324
CR08460WA	TPM2	Ca22chrRACalbicansSC5314:1826834-1827706	29977.6	0.24441	0.088015	2.77693	0.005488	0.123399
CM00490C	NoInfo	Ca22chrMCalbicansSC5314:34264-34346	778.728	0.785326	0.282952	2.77548	0.005512	0.123495
C209600CA	NoInfo	Ca22chr2ACalbicansSC5314:1965926-1966426	2620.53	-0.45661	0.16475	-2.77154	0.005579	0.124199
C113810WA	NoInfo	Ca22chr1ACalbicansSC5314:3035056-3037140	3668.62	-0.32088	0.11586	-2.76954	0.005614	0.124199
C113350WA	STP2	Ca22chr1ACalbicansSC5314:2911530-2913284	9583.93	-0.38875	0.140406	-2.76873	0.005628	0.124199
C103490WA	NoInfo	Ca22chr1ACalbicansSC5314:736791-737672	9392.15	0.302543	0.109278	2.76857	0.00563	0.124199
CM00480C	NoInfo	Ca22chrMCalbicansSC5314:34186-34256	729.417	0.754084	0.272459	2.7677	0.005645	0.124199
C210500WA	tF(GAA)4	Ca22chr2ACalbicansSC5314:2168360-2168447	136.63	-3.20858	1.15997	-2.76609	0.005673	NA
C203640WA	UGA11	Ca22chr2ACalbicansSC5314:769687-770991	1764.8	0.277967	0.100502	2.76578	0.005679	0.124481
C111490CA	BTA1	Ca22chr1ACalbicansSC5314:2524641-2526899	1068.07	-1.19947	0.433996	-2.76378	0.005714	0.124799
C112590WA	ATP20	Ca22chr1ACalbicansSC5314:2746753-2747097	9078.99	0.16906	0.06128	2.75883	0.005801	0.126251
CR08890CA	ASR2	Ca22chrRACalbicansSC5314:1907038-1907814	842.219	0.577962	0.209941	2.75298	0.005906	0.128074
C111150WA	NoInfo	Ca22chr1ACalbicansSC5314:2451373-2452068	2703.2	0.355769	0.129447	2.74837	0.005989	0.129426
C102360CA	PGA5	Ca22chr1ACalbicansSC5314:490252-492177	353.304	-0.61453	0.223955	-2.74398	0.00607	0.13029
CR03940WA	NoInfo	Ca22chrRACalbicansSC5314:894731-895831	2972.38	-0.4629	0.168703	-2.74387	0.006072	0.13029
C300320WA	RHR2	Ca22chr3ACalbicansSC5314:45115-45879	81442	1.69359	0.618031	2.7403	0.006138	0.131254
C302710WA	NoInfo	Ca22chr3ACalbicansSC5314:588383-589213	6580.12	-0.32681	0.119383	-2.73752	0.00619	0.131683
C106610CA	HAK1	Ca22chr1ACalbicansSC5314:1413016-1415442	1120.22	-1.88767	0.689704	-2.73692	0.006202	0.131683
C107150WA	NoInfo	Ca22chr1ACalbicansSC5314:1534761-1535003	1572.75	-1.54037	0.563831	-2.73197	0.006296	0.132763
C305660CA	NoInfo	Ca22chr3ACalbicansSC5314:1266051-1267238	229.04	-0.8797	0.322004	-2.73195	0.006296	0.132763
C205590CA	NoInfo	Ca22chr2ACalbicansSC5314:1139195-1140115	2908.04	-0.26399	0.096712	-2.72963	0.006341	0.133238
C114420WA	DDI1	Ca22chr1ACalbicansSC5314:3169830-3170801	7989.51	0.304513	0.112055	2.71753	0.006577	0.137605
C302720WA	NoInfo	Ca22chr3ACalbicansSC5314:590432-591784	1065	-0.53264	0.196059	-2.71671	0.006593	0.137605
C108580CA	VCX1	Ca22chr1ACalbicansSC5314:1877922-1879172	14192.5	0.226242	0.083366	2.71384	0.006651	0.137834
C207790CA	NoInfo	Ca22chr2ACalbicansSC5314:1589416-1590141	424.42	0.498565	0.183744	2.71336	0.00666	0.137834
C111120CA	NoInfo	Ca22chr1ACalbicansSC5314:2446811-2447839	10626.5	0.241835	0.089147	2.71277	0.006672	0.137834
C104660WA	DUR1,2	Ca22chr1ACalbicansSC5314:965166-970607	8102.08	0.631534	0.232934	2.71122	0.006704	0.138013
CR07630CA	RPS27	Ca22chrRACalbicansSC5314:1657163-1657839	176572	-0.28472	0.105076	-2.70969	0.006735	0.138184
C205260WA	BUD14	Ca22chr2ACalbicansSC5314:1083758-1086160	4207.12	-0.32117	0.118734	-2.70496	0.006831	0.139634
C106940CA	ATC1	Ca22chr1ACalbicansSC5314:1479745-1482981	7280.24	0.386821	0.143055	2.704	0.006851	0.139634
CR08480CA	NoInfo	Ca22chrRACalbicansSC5314:1831039-1831209	38722.3	0.254191	0.094097	2.70137	0.006905	0.140273
C209540WA	NoInfo	Ca22chr2ACalbicansSC5314:1953454-1953601	145.504	-3.0904	1.14672	-2.69499	0.007039	NA
C400620CA	SPC2	Ca22chr4ACalbicansSC5314:108410-108919	2489.39	0.285144	0.105862	2.69354	0.00707	0.143132
C109010WA	NAR1	Ca22chr1ACalbicansSC5314:1962465-1964288	2913.02	-0.41445	0.154141	-2.68881	0.007171	0.144601
CM00470C	NoInfo	Ca22chrMCalbicansSC5314:34108-34180	421.441	0.759837	0.282685	2.68793	0.00719	0.144601
C601900CA	DOG1	Ca22chr6ACalbicansSC5314:392015-392737	7704.11	0.293077	0.109168	2.68464	0.007261	0.145548
C101600WA	MRP20	Ca22chr1ACalbicansSC5314:323650-324531	9011.13	-0.27578	0.102819	-2.68222	0.007314	0.146128
C303410CA	NoInfo	Ca22chr3ACalbicansSC5314:718781-721924	24813.1	0.275983	0.102992	2.67964	0.00737	0.146775
C202830CA	SGT2	Ca22chr2ACalbicansSC5314:563521-564555	20521.5	0.201489	0.075263	2.67714	0.007425	0.147394
C407070WA	CTA6	Ca22chr4ACalbicansSC5314:1562275-1562916	1747.7	-0.42639	0.159351	-2.67582	0.007455	0.147494
C402050WA	HGH1	Ca22chr4ACalbicansSC5314:410516-411604	10546.9	-0.25867	0.096799	-2.67223	0.007535	0.148599
C202430WA	UTP21	Ca22chr2ACalbicansSC5314:481327-484155	20453.3	-0.52973	0.198524	-2.66834	0.007623	0.14967
C104230WA	NoInfo	Ca22chr1ACalbicansSC5314:879636-880616	6919.57	0.285057	0.106857	2.66766	0.007638	0.14967
C301960CA	POX1-3	Ca22chr3ACalbicansSC5314:429483-431612	15087	0.418782	0.157232	2.66346	0.007734	0.150171
C111890WA	NoInfo	Ca22chr1ACalbicansSC5314:2603042-2604070	2324.5	0.306208	0.114978	2.66318	0.007741	0.150171
C304520CA	ADE2	Ca22chr3ACalbicansSC5314:943416-945122	27342.3	0.51864	0.194755	2.66304	0.007744	0.150171
C704020CA	PRE5	Ca22chr7ACalbicansSC5314:874326-875177	15107.2	0.348745	0.130997	2.66224	0.007762	0.150171
C109720WA	URA1	Ca22chr1ACalbicansSC5314:2136910-2138244	32872.5	0.434087	0.16315	2.66066	0.007799	0.150399
C109660WA	DOA1	Ca22chr1ACalbicansSC5314:2126282-2128567	19078.2	0.470102	0.176912	2.65727	0.007878	0.151105
C200390CA	NoInfo	Ca22chr2ACalbicansSC5314:55482-56696	7627.9	0.320627	0.120715	2.65607	0.007906	0.151105
CR08520CA	NoInfo	Ca22chrRACalbicansSC5314:1840750-1841170	1881.41	1.16257	0.437734	2.6559	0.00791	0.151105
C206940CA	ARE2	Ca22chr2ACalbicansSC5314:1422371-1424200	3437.48	0.543688	0.20483	2.65434	0.007946	0.151329
CR08420WA	NoInfo	Ca22chrRACalbicansSC5314:1816595-1818214	5223.95	0.445364	0.168001	2.65097	0.008026	0.152125
C702580CA	NoInfo	Ca22chr7ACalbicansSC5314:553910-560329	24627	0.739931	0.27917	2.65047	0.008038	0.152125
CR09740WA	NoInfo	Ca22chrRACalbicansSC5314:2069945-2071549	4397.19	-0.58472	0.220747	-2.64885	0.008077	0.152382
C304940WA	NoInfo	Ca22chr3ACalbicansSC5314:1064140-1065189	1413.35	-0.45933	0.173514	-2.6472	0.008116	0.152656
C207700CA	NoInfo	Ca22chr2ACalbicansSC5314:1570678-1570995	469.498	0.469827	0.177625	2.64505	0.008168	0.152761
C501240WA	AUR1	Ca22chr5ACalbicansSC5314:276990-278405	7168.39	-0.36887	0.139466	-2.64488	0.008172	0.152761
CM00500C	NoInfo	Ca22chrMCalbicansSC5314:34354-34435	426.275	0.786262	0.298026	2.63823	0.008334	0.155093
CR02640WA	RFG1	Ca22chrRACalbicansSC5314:600287-602089	7458.72	-0.2271	0.086097	-2.63768	0.008348	0.155093
C207630CA	NoInfo	Ca22chr2ACalbicansSC5314:1556455-1556820	753.701	1.1787	0.44706	2.63655	0.008375	0.155136
C501610WA	NoInfo	Ca22chr5ACalbicansSC5314:357144-358613	2613.86	-0.55113	0.209214	-2.63429	0.008431	0.155275
C503090WA	VPS4	Ca22chr5ACalbicansSC5314:687505-688824	5685.48	0.173582	0.065909	2.63367	0.008447	0.155275
C304220CA	URK1	Ca22chr3ACalbicansSC5314:875584-877221	2451.98	-0.39575	0.150366	-2.63193	0.00849	0.155275
C201970CA	ROD1	Ca22chr2ACalbicansSC5314:369820-372591	3412.5	-0.34858	0.132475	-2.63127	0.008507	0.155275
C208780WA	RPT6	Ca22chr2ACalbicansSC5314:1784325-1785530	18275.8	0.282848	0.107504	2.63104	0.008512	0.155275
C204030CA	ACP12	Ca22chr2ACalbicansSC5314:840690-841022	15430.2	-0.22927	0.08717	-2.63011	0.008536	0.155275
C209550CA	NoInfo	Ca22chr2ACalbicansSC5314:1953891-1954005	160.589	-2.67045	1.01622	-2.62783	0.008593	0.155854
C103960CA	NoInfo	Ca22chr1ACalbicansSC5314:834229-836838	1947.85	0.391954	0.149298	2.62532	0.008657	0.15654
C701520WA	FLU1	Ca22chr7ACalbicansSC5314:320555-322387	10302	-0.41266	0.157304	-2.62331	0.008708	0.157001
C202930CA	NoInfo	Ca22chr2ACalbicansSC5314:584177-585442	11643	0.305955	0.116815	2.61914	0.008815	0.158466
C103520WA	RPN3	Ca22chr1ACalbicansSC5314:740588-742033	25893.9	0.410401	0.15678	2.61769	0.008853	0.158674
C100210CA	NoInfo	Ca22chr1ACalbicansSC5314:34525-35679	23850.8	0.270098	0.103239	2.61623	0.008891	0.158694
C504600CA	GRR1	Ca22chr5ACalbicansSC5314:998235-1000577	10765.7	0.249639	0.095441	2.61564	0.008906	0.158694
C200520WA	DFG5	Ca22chr2ACalbicansSC5314:82824-84179	11724.1	0.244649	0.09359	2.61404	0.008948	0.158974
CR04060CA	DAP1	Ca22chrRACalbicansSC5314:913389-913856	4909.76	0.972562	0.372586	2.6103	0.009046	0.160254
CR00150CA	POT1	Ca22chrRACalbicansSC5314:39001-40227	6220.98	0.715907	0.274386	2.60913	0.009077	0.160341
C110730WA	NoInfo	Ca22chr1ACalbicansSC5314:2381413-2383287	4062.72	0.571659	0.21979	2.60094	0.009297	0.163746
C301610WA	NoInfo	Ca22chr3ACalbicansSC5314:353503-354663	13756.1	0.138805	0.05342	2.59838	0.009366	0.164494
C113700WA	ACT1	Ca22chr1ACalbicansSC5314:3011259-3013047	187484	0.248408	0.095649	2.59708	0.009402	0.164642
C210190CA	OCA1	Ca22chr2ACalbicansSC5314:2094546-2095355	1188.89	-0.48456	0.18665	-2.59608	0.009429	0.164648
C404010WA	NoInfo	Ca22chr4ACalbicansSC5314:858485-861013	2428.17	-0.36945	0.142658	-2.58973	0.009605	0.167068
C307630CA	NoInfo	Ca22chr3ACalbicansSC5314:1740463-1741461	3705.05	-0.30668	0.118474	-2.58863	0.009636	0.167068
C302130WA	UTP4	Ca22chr3ACalbicansSC5314:460854-463085	12093.3	-0.36399	0.140638	-2.58812	0.00965	0.167068
CR01400WA	LYS12	Ca22chrRACalbicansSC5314:332022-333152	28133.5	0.193512	0.074813	2.58661	0.009693	0.167325
C110710CA	NoInfo	Ca22chr1ACalbicansSC5314:2376074-2377636	3744.42	-0.25703	0.099408	-2.58564	0.00972	0.167325
C500890CA	GIT2	Ca22chr5ACalbicansSC5314:206335-207939	3656	0.513378	0.199086	2.57867	0.009918	0.170258
C301600WA	PPH21	Ca22chr3ACalbicansSC5314:351734-352816	15409.8	0.298639	0.11594	2.5758	0.010001	0.170813
C303900CA	HTB1	Ca22chr3ACalbicansSC5314:817866-818258	57552.9	-0.3842	0.149238	-2.5744	0.010041	0.170813
C400160CA	CAR2	Ca22chr4ACalbicansSC5314:25876-27186	43025.7	0.421023	0.16357	2.57396	0.010054	0.170813
C701390WA	NoInfo	Ca22chr7ACalbicansSC5314:285900-286292	224.463	-2.34707	0.912257	-2.57282	0.010087	0.170813
C703540CA	ENP2	Ca22chr7ACalbicansSC5314:781559-783811	6735.2	-0.60917	0.236783	-2.5727	0.010091	0.170813
C103230CA	ARX1	Ca22chr1ACalbicansSC5314:677396-679090	31814.7	-0.33577	0.130571	-2.57151	0.010126	0.170931
C701380WA	NoInfo	Ca22chr7ACalbicansSC5314:281375-282502	208.064	-2.62652	1.02405	-2.56482	0.010323	0.173777
CM00460C	NoInfo	Ca22chrMCalbicansSC5314:34034-34104	169.739	0.739952	0.288766	2.56246	0.010393	0.174481
C304660CA	ARG11	Ca22chr3ACalbicansSC5314:990298-991251	891.893	-0.7842	0.306199	-2.56107	0.010435	0.174699
C306000WA	AHR1	Ca22chr3ACalbicansSC5314:1362512-1364386	5519.57	-0.55575	0.217307	-2.55744	0.010545	0.175986
CR02050CA	HDA1	Ca22chrRACalbicansSC5314:449417-451918	8725.4	-0.22808	0.089221	-2.55638	0.010577	0.175986
C701640WA	LAT1	Ca22chr7ACalbicansSC5314:352678-354111	113422	-0.1876	0.073405	-2.55567	0.010598	0.175986
C303680WA	NoInfo	Ca22chr3ACalbicansSC5314:777344-779113	8283.89	0.302706	0.11856	2.55319	0.010674	0.176699
C303030CA	ECM14	Ca22chr3ACalbicansSC5314:639619-641031	8480.4	0.395251	0.154857	2.55237	0.010699	0.176699
C504530WA	NoInfo	Ca22chr5ACalbicansSC5314:989261-990049	10200.6	-0.20896	0.081905	-2.55132	0.010732	0.176753
C208210CA	MFA1	Ca22chr2ACalbicansSC5314:1663652-1663780	317.316	0.608099	0.238545	2.5492	0.010797	0.177349
C208310WA	TIM22	Ca22chr2ACalbicansSC5314:1678351-1678905	4521.18	-0.18496	0.072609	-2.54741	0.010853	0.17758
C206860WA	LTE1	Ca22chr2ACalbicansSC5314:1407205-1412160	5287.18	-0.39704	0.155893	-2.54687	0.010869	0.17758
C407150WA	NoInfo	Ca22chr4ACalbicansSC5314:1583826-1584365	2470.74	-0.86547	0.340026	-2.54529	0.010919	0.177909
C703250CA	PDI1	Ca22chr7ACalbicansSC5314:705589-707268	52184	0.176569	0.06951	2.54018	0.01108	0.179674
C114360CA	WSC4	Ca22chr1ACalbicansSC5314:3162712-3164187	4708.29	0.327225	0.12883	2.53998	0.011086	0.179674
C405450CA	CBR1	Ca22chr4ACalbicansSC5314:1188801-1189685	9606.39	-0.252	0.099281	-2.53823	0.011142	0.179731
CM00020W	NoInfo	Ca22chrMCalbicansSC5314:3172-3242	1638.34	-1.70561	0.672025	-2.53801	0.011148	0.179731
C601070CA	CIP1	Ca22chr6ACalbicansSC5314:209410-210309	158.393	0.83789	0.330168	2.53777	0.011156	NA
C501960CA	NoInfo	Ca22chr5ACalbicansSC5314:438134-440017	29690	0.223951	0.088377	2.53405	0.011275	0.181295
C205720CA	NoInfo	Ca22chr2ACalbicansSC5314:1168416-1169708	18651.4	0.27216	0.107496	2.53182	0.011347	0.181973
CR05050WA	GLN1	Ca22chrRACalbicansSC5314:1095486-1096607	103938	0.488689	0.193369	2.52724	0.011496	0.18388
CR02720CA	RPC31	Ca22chrRACalbicansSC5314:622652-623521	1629.55	-0.43942	0.174554	-2.51737	0.011823	0.188618
C301710CA	PPT1	Ca22chr3ACalbicansSC5314:369832-371523	694.158	-0.50995	0.203026	-2.51175	0.012013	0.191147
C403210CA	NoInfo	Ca22chr4ACalbicansSC5314:673855-680749	42069.5	0.568736	0.226846	2.50715	0.012171	0.193152
C601830WA	CTA1	Ca22chr6ACalbicansSC5314:381840-382496	3062.8	0.381603	0.152385	2.5042	0.012273	0.194263
C504490CA	CAR1	Ca22chr5ACalbicansSC5314:981844-982797	12248.8	0.411705	0.164727	2.49931	0.012444	0.195573
C101300WA	NoInfo	Ca22chr1ACalbicansSC5314:257921-258904	8390.05	0.414699	0.166093	2.49679	0.012532	0.195573
C107170CA	ZCF23	Ca22chr1ACalbicansSC5314:1536685-1538385	3490.11	-0.63827	0.255658	-2.49658	0.01254	0.195573
C108990CA	KEX2	Ca22chr1ACalbicansSC5314:1956445-1959255	7634.6	0.224251	0.089832	2.49634	0.012548	0.195573
C111200WA	NoInfo	Ca22chr1ACalbicansSC5314:2456985-2464640	18675.6	0.364796	0.146161	2.49585	0.012566	0.195573
C105770CA	PRC3	Ca22chr1ACalbicansSC5314:1206048-1207700	6459.11	0.243358	0.097542	2.49489	0.0126	0.195573
C502230WA	NoInfo	Ca22chr5ACalbicansSC5314:492351-493187	18301.7	0.378525	0.151748	2.49443	0.012616	0.195573
C501420WA	NoInfo	Ca22chr5ACalbicansSC5314:318343-318662	1806.84	0.488359	0.195824	2.49387	0.012636	0.195573
CR02130WA	ECM4	Ca22chrRACalbicansSC5314:463707-464792	4394.39	0.315553	0.126544	2.49363	0.012645	0.195573
C403240CA	NoInfo	Ca22chr4ACalbicansSC5314:678750-680179	12977.3	1.30131	0.522078	2.49255	0.012683	0.195669
C110940CA	ERP5	Ca22chr1ACalbicansSC5314:2415772-2416490	12111.7	0.158207	0.063513	2.49093	0.012741	0.19591
C702600CA	NoInfo	Ca22chr7ACalbicansSC5314:554233-558933	14922.7	0.653229	0.262307	2.49032	0.012763	0.19591
C109120WA	IPT1	Ca22chr1ACalbicansSC5314:1991466-1993010	2927.64	-0.53882	0.216844	-2.48484	0.012961	0.19845
C600120WA	NoInfo	Ca22chr6ACalbicansSC5314:13533-13778	2029.84	0.596802	0.240273	2.48385	0.012997	0.198509
C202890WA	SCT2	Ca22chr2ACalbicansSC5314:577820-579976	5923.82	0.44189	0.177972	2.48292	0.013031	0.198529
C302310WA	MEP1	Ca22chr3ACalbicansSC5314:504690-506297	12224.6	1.03255	0.416415	2.47963	0.013152	0.199469
C210090CA	NoInfo	Ca22chr2ACalbicansSC5314:2068477-2071431	1198.75	-0.91882	0.370572	-2.47946	0.013158	0.199469
C306300WA	DOT1	Ca22chr3ACalbicansSC5314:1434184-1438215	14678.7	-0.25533	0.103027	-2.47829	0.013201	0.199626
CR09480WA	NoInfo	Ca22chrRACalbicansSC5314:2021791-2023167	378.05	-0.63049	0.254523	-2.47716	0.013243	0.199762
CR07280WA	FRE30	Ca22chrRACalbicansSC5314:1586232-1587092	25410.4	-0.29869	0.120712	-2.47436	0.013347	0.200584
C500510WA	NoInfo	Ca22chr5ACalbicansSC5314:103156-104601	528.764	-0.51858	0.209618	-2.47393	0.013363	0.200584
C203110WA	NoInfo	Ca22chr2ACalbicansSC5314:628185-629063	748.306	-0.48828	0.197711	-2.46968	0.013523	0.20202
C201070WA	NoInfo	Ca22chr2ACalbicansSC5314:174572-175753	16484.5	-0.23371	0.094633	-2.46963	0.013525	0.20202
C208150WA	NoInfo	Ca22chr2ACalbicansSC5314:1654158-1654853	389.112	0.505807	0.205068	2.46654	0.013643	0.202853
C405400CA	NoInfo	Ca22chr4ACalbicansSC5314:1176257-1177441	460.989	-0.65198	0.264346	-2.4664	0.013648	0.202853
C112910WA	NoInfo	Ca22chr1ACalbicansSC5314:2811809-2811973	79.1876	-1.34165	0.544017	-2.4662	0.013656	NA
C205750WA	NoInfo	Ca22chr2ACalbicansSC5314:1174515-1175765	4085.39	-0.42097	0.171041	-2.46121	0.013847	0.204986
CR03470WA	NoInfo	Ca22chrRACalbicansSC5314:767511-769010	5042.98	0.27447	0.111543	2.46066	0.013868	0.204986
C401510WA	NoInfo	Ca22chr4ACalbicansSC5314:314498-315304	7079.38	0.280221	0.113925	2.4597	0.013905	0.204986
C100310WA	NoInfo	Ca22chr1ACalbicansSC5314:46803-48359	5663.03	0.289921	0.117906	2.45892	0.013936	0.204986
CR04270CA	NoInfo	Ca22chrRACalbicansSC5314:954290-954736	433.718	-0.62056	0.252485	-2.4578	0.013979	0.204986
C109510WA	YTM1	Ca22chr1ACalbicansSC5314:2093170-2094570	15113.2	-0.36788	0.149699	-2.45744	0.013993	0.204986
C302220WA	CAP1	Ca22chr3ACalbicansSC5314:478901-480400	7288.28	-0.22494	0.091627	-2.45492	0.014092	0.205933
C207050WA	NoInfo	Ca22chr2ACalbicansSC5314:1442305-1442585	293.251	0.767835	0.31317	2.45182	0.014214	0.206612
C107920WA	NoInfo	Ca22chr1ACalbicansSC5314:1725659-1725850	1290.41	-1.60494	0.654621	-2.45171	0.014218	0.206612
C406350CA	NUP60	Ca22chr4ACalbicansSC5314:1410147-1411982	2592.47	-0.38242	0.156026	-2.45099	0.014247	0.206612
CR03620CA	NoInfo	Ca22chrRACalbicansSC5314:801143-803746	6484.96	0.223317	0.091152	2.44993	0.014288	0.206612
C504720CA	NoInfo	Ca22chr5ACalbicansSC5314:1024374-1025190	10861.3	0.359126	0.146615	2.44945	0.014308	0.206612
C207710WA	NoInfo	Ca22chr2ACalbicansSC5314:1571237-1572079	224.722	0.776286	0.31723	2.44708	0.014402	0.207484
C503390CA	FUR1	Ca22chr5ACalbicansSC5314:766244-766900	8285.35	-0.19903	0.081412	-2.4447	0.014497	0.208356
C502030WA	RPN8	Ca22chr5ACalbicansSC5314:455201-456193	15141.4	0.31898	0.130523	2.44386	0.014531	0.208356
C208200WA	NoInfo	Ca22chr2ACalbicansSC5314:1662501-1663337	971.105	0.288909	0.118261	2.44297	0.014567	0.208382
C701530WA	NoInfo	Ca22chr7ACalbicansSC5314:322903-323229	250.262	-2.08745	0.855446	-2.44019	0.014679	0.209346
C603160CA	BMT6	Ca22chr6ACalbicansSC5314:663217-665157	10789.6	0.347012	0.142241	2.43961	0.014703	0.209346
C108920WA	NoInfo	Ca22chr1ACalbicansSC5314:1938480-1939367	1730.55	-0.36332	0.149015	-2.43812	0.014764	0.209723
C402110WA	NoInfo	Ca22chr4ACalbicansSC5314:419443-419976	1788.23	0.515539	0.211647	2.43585	0.014857	0.210276
CR05630WA	DBP8	Ca22chrRACalbicansSC5314:1201081-1202403	5377.47	-0.52143	0.214097	-2.43549	0.014872	0.210276
C110670CA	RPA190	Ca22chr1ACalbicansSC5314:2364210-2369207	74119.2	-0.3955	0.162494	-2.43392	0.014936	0.210566
CR03520CA	NoInfo	Ca22chrRACalbicansSC5314:782046-783887	16162.6	0.162376	0.066814	2.43027	0.015088	0.210566
C102060WA	NoInfo	Ca22chr1ACalbicansSC5314:425985-426615	1938.98	0.263892	0.108586	2.43026	0.015088	0.210566
C210690WA	TPS3	Ca22chr2ACalbicansSC5314:2198731-2201816	22037.9	0.497815	0.204863	2.42999	0.015099	0.210566
C600620WA	FCA1	Ca22chr6ACalbicansSC5314:112252-112774	6727.77	-0.22754	0.09365	-2.42973	0.01511	0.210566
CR09380WA	PRE8	Ca22chrRACalbicansSC5314:1989010-1989912	8501.53	0.239635	0.098678	2.42846	0.015163	0.210566
C101680CA	NoInfo	Ca22chr1ACalbicansSC5314:341928-342440	3490.22	-0.29817	0.122782	-2.42841	0.015165	0.210566
C205170WA	NoInfo	Ca22chr2ACalbicansSC5314:1067412-1068083	8519.59	0.18274	0.075253	2.42833	0.015169	0.210566
C207500CA	MED4	Ca22chr2ACalbicansSC5314:1532147-1533118	2831.77	0.250499	0.103354	2.42368	0.015364	0.212791
C305060WA	NoInfo	Ca22chr3ACalbicansSC5314:1089895-1091235	879.056	-0.56818	0.234736	-2.42049	0.015499	0.214181
C209610WA	NoInfo	Ca22chr2ACalbicansSC5314:1967507-1968607	2516.03	-0.494	0.204199	-2.41921	0.015554	0.214449
C305930WA	CTA4	Ca22chr3ACalbicansSC5314:1333825-1336875	8598.29	-0.49703	0.205552	-2.41805	0.015604	0.214651
CR00080WA	MIS12	Ca22chrRACalbicansSC5314:21385-24462	49607.2	-0.52035	0.215488	-2.41475	0.015746	0.216097
CR04480CA	LAP3	Ca22chrRACalbicansSC5314:988875-990404	1856.42	1.14019	0.47258	2.41269	0.015835	0.216097
CR02550CA	NoInfo	Ca22chrRACalbicansSC5314:568818-569693	2125.57	-0.49183	0.203882	-2.41234	0.01585	0.216097
C503510CA	NoInfo	Ca22chr5ACalbicansSC5314:787678-789219	2552.91	-0.81536	0.337995	-2.41233	0.015851	0.216097
C603760CA	SHM2	Ca22chr6ACalbicansSC5314:810622-812034	94367.3	0.534144	0.221544	2.41101	0.015909	0.216234
C407090CA	TRP4	Ca22chr4ACalbicansSC5314:1566664-1567773	7280.93	-0.32431	0.134575	-2.4099	0.015957	0.216234
C603400CA	QCR7	Ca22chr6ACalbicansSC5314:715854-716237	9140.09	-0.32414	0.134561	-2.40888	0.016002	0.216234
CR02980CA	SRP40	Ca22chrRACalbicansSC5314:685569-686855	8604.1	-0.69449	0.288309	-2.40885	0.016003	0.216234
C403720CA	NoInfo	Ca22chr4ACalbicansSC5314:792424-793434	14016.4	1.28385	0.533207	2.40778	0.01605	0.216386
C600850WA	NoInfo	Ca22chr6ACalbicansSC5314:167136-167621	4745.87	0.288835	0.120014	2.40668	0.016098	0.216561
C104180WA	NoInfo	Ca22chr1ACalbicansSC5314:871931-872323	33170.8	-0.26096	0.108521	-2.40469	0.016186	0.217164
C203020CA	NoInfo	Ca22chr2ACalbicansSC5314:606159-608219	7989.48	0.210959	0.087764	2.40371	0.01623	0.217164
C107100CA	NoInfo	Ca22chr1ACalbicansSC5314:1516783-1517724	1116.36	-1.62514	0.676286	-2.40304	0.016259	0.217164
C204960CA	NoInfo	Ca22chr2ACalbicansSC5314:1034743-1035171	1889.85	-0.27546	0.114656	-2.40245	0.016285	0.217164
C209450WA	NoInfo	Ca22chr2ACalbicansSC5314:1929401-1929880	171.073	-2.33502	0.972846	-2.40019	0.016386	0.218032
C306370CA	NoInfo	Ca22chr3ACalbicansSC5314:1455629-1456801	6004.43	-0.4893	0.203988	-2.39867	0.016455	0.218466
CR05660WA	SDA1	Ca22chrRACalbicansSC5314:1205203-1207482	8816.27	-0.3716	0.155025	-2.39706	0.016527	0.218748
CR04770CA	NoInfo	Ca22chrRACalbicansSC5314:1034922-1035491	685.932	1.8922	0.789532	2.3966	0.016548	0.218748
CR03640CA	NoInfo	Ca22chrRACalbicansSC5314:808438-809547	4769.28	0.253756	0.105935	2.39539	0.016603	0.218996
C303390CA	YAH1	Ca22chr3ACalbicansSC5314:716811-717320	6565.59	-0.21865	0.091364	-2.39319	0.016703	0.219838
C204400WA	NoInfo	Ca22chr2ACalbicansSC5314:920773-921963	6548.12	-0.52641	0.220182	-2.39078	0.016812	0.220184
C207850CA	tM(CAU)2	Ca22chr2ACalbicansSC5314:1600287-1600358	253.505	0.655616	0.27423	2.39075	0.016814	0.220184
C407060WA	NoInfo	Ca22chr4ACalbicansSC5314:1557803-1562149	38362.2	-0.3743	0.156593	-2.39024	0.016837	0.220184
C701540WA	ALK6	Ca22chr7ACalbicansSC5314:325170-326693	250.35	-2.18057	0.912664	-2.38924	0.016883	0.220314
C701310CA	NoInfo	Ca22chr7ACalbicansSC5314:264744-265073	275.23	-1.90084	0.796139	-2.38757	0.01696	0.220842
C306490WA	NoInfo	Ca22chr3ACalbicansSC5314:1481888-1482811	2546.23	0.75634	0.317213	2.38433	0.01711	0.221889
C208670CA	UTP15	Ca22chr2ACalbicansSC5314:1762253-1763524	4057.48	-0.63769	0.267458	-2.38427	0.017113	0.221889
C207610CA	NoInfo	Ca22chr2ACalbicansSC5314:1552100-1554259	7957.06	0.286837	0.120344	2.38348	0.01715	0.221894
C105100WA	NoInfo	Ca22chr1ACalbicansSC5314:1067544-1068347	981.52	-0.30682	0.128782	-2.38249	0.017196	0.221916
C204220CA	TAF14	Ca22chr2ACalbicansSC5314:886061-886970	18946.7	0.137528	0.057739	2.38188	0.017225	0.221916
C701700WA	NoInfo	Ca22chr7ACalbicansSC5314:370380-371207	1209.71	-0.54816	0.230231	-2.38089	0.017271	0.222042
C210510WA	NoInfo	Ca22chr2ACalbicansSC5314:2168467-2168889	152.999	-2.49137	1.04677	-2.38007	0.01731	NA
C301160WA	MSS4	Ca22chr3ACalbicansSC5314:236495-238651	4116.33	-0.30606	0.128593	-2.38004	0.017311	0.222042
C602220WA	SAR1	Ca22chr6ACalbicansSC5314:461384-462114	8182.97	0.217766	0.091552	2.37861	0.017378	0.222042
C303840CA	NoInfo	Ca22chr3ACalbicansSC5314:804528-805997	5538.49	-0.19927	0.083776	-2.37857	0.01738	0.222042
C111170WA	WBP1	Ca22chr1ACalbicansSC5314:2452925-2454238	26342.3	0.195303	0.082148	2.37745	0.017433	0.222253
C106760CA	NoInfo	Ca22chr1ACalbicansSC5314:1442821-1444427	9642.3	-0.55357	0.233013	-2.37572	0.017515	0.22283
CR02890CA	NoInfo	Ca22chrRACalbicansSC5314:658855-660642	2659.86	-0.42494	0.178956	-2.37456	0.01757	0.222889
C304960WA	RPL35	Ca22chr3ACalbicansSC5314:1067838-1068640	41471.3	-0.3111	0.131039	-2.37408	0.017593	0.222889
C702620CA	NoInfo	Ca22chr7ACalbicansSC5314:560050-560329	1467.99	0.77371	0.326379	2.37059	0.01776	0.224027
C303200CA	NoInfo	Ca22chr3ACalbicansSC5314:678753-678989	2106.64	-0.3471	0.146459	-2.36997	0.017789	0.224027
CR01780WA	NoInfo	Ca22chrRACalbicansSC5314:404537-405496	4987.57	-0.40715	0.171805	-2.36986	0.017795	0.224027
C113680CA	GCV3	Ca22chr1ACalbicansSC5314:3008286-3008819	19292.6	0.233861	0.098741	2.36843	0.017864	0.224027
C208870CA	PIR1	Ca22chr2ACalbicansSC5314:1800507-1801664	21159.1	0.259798	0.109708	2.36808	0.017881	0.224027
C400430WA	MEP2	Ca22chr4ACalbicansSC5314:67988-69430	2323.42	0.439229	0.185573	2.36688	0.017939	0.224027
C302350WA	NoInfo	Ca22chr3ACalbicansSC5314:512751-514754	2553.12	-0.41597	0.175749	-2.36686	0.01794	0.224027
C209660WA	NoInfo	Ca22chr2ACalbicansSC5314:1977647-1978303	4847.63	-0.53827	0.227916	-2.36173	0.01819	0.226688
C105050CA	RRP6	Ca22chr1ACalbicansSC5314:1055313-1057673	11133.9	-0.32484	0.137663	-2.3597	0.01829	0.227224
CR08600CA	PEX19	Ca22chrRACalbicansSC5314:1854148-1855146	7902.7	0.452008	0.191583	2.35934	0.018308	0.227224
C114150CA	PAM16	Ca22chr1ACalbicansSC5314:3119756-3120121	5026.48	-0.30172	0.127979	-2.35757	0.018395	0.227846
C305840WA	NoInfo	Ca22chr3ACalbicansSC5314:1309841-1311451	191.058	-0.75571	0.320809	-2.35563	0.018491	0.228572
C105680CA	RIM1	Ca22chr1ACalbicansSC5314:1189532-1189963	7777.86	0.205363	0.087231	2.35424	0.018561	0.228673
C603650CA	POP2	Ca22chr6ACalbicansSC5314:775110-776588	6818.87	-0.18867	0.080151	-2.35396	0.018575	0.228673
CM00080C	NoInfo	Ca22chrMCalbicansSC5314:10778-10849	1640.66	-1.628	0.691827	-2.35319	0.018613	0.228688
C300850CA	NoInfo	Ca22chr3ACalbicansSC5314:168880-171330	20406.3	0.205447	0.087349	2.35203	0.018671	0.228699
C503860WA	HAM1	Ca22chr5ACalbicansSC5314:846256-846864	4302.04	-0.27737	0.11798	-2.35097	0.018725	0.228699
C404810CA	NoInfo	Ca22chr4ACalbicansSC5314:1034791-1035768	3600.74	-0.41036	0.174554	-2.35093	0.018727	0.228699
C600880WA	PEX7	Ca22chr6ACalbicansSC5314:172250-173392	4151.86	0.281883	0.119985	2.34933	0.018807	0.229076
CR10080CA	NoInfo	Ca22chrRACalbicansSC5314:2154104-2154302	1279.62	0.521138	0.221916	2.34836	0.018856	0.229076
C403230CA	NoInfo	Ca22chr4ACalbicansSC5314:674267-678610	30974.8	0.665884	0.283648	2.34757	0.018896	0.229076
C103150CA	NoInfo	Ca22chr1ACalbicansSC5314:656446-657201	3302.3	0.365468	0.155694	2.34734	0.018908	0.229076
C206150CA	RPN10	Ca22chr2ACalbicansSC5314:1253885-1254724	9621.9	0.25971	0.110833	2.34325	0.019117	0.230741
C504440CA	SFC1	Ca22chr5ACalbicansSC5314:977029-977940	678.292	0.343079	0.146417	2.34316	0.019121	0.230741
C102310CA	NoInfo	Ca22chr1ACalbicansSC5314:484174-484539	331.507	-0.70094	0.299484	-2.34051	0.019257	0.231766
C110130WA	NoInfo	Ca22chr1ACalbicansSC5314:2217638-2217738	1347.37	0.587169	0.251009	2.33923	0.019324	0.231766
C407250CA	TLO10	Ca22chr4ACalbicansSC5314:1597159-1597812	4522.26	-0.26563	0.11365	-2.33729	0.019424	0.231766
C302020WA	NoInfo	Ca22chr3ACalbicansSC5314:442844-445369	12795	-0.35388	0.151412	-2.33718	0.01943	0.231766
C112600CA	CHR1	Ca22chr1ACalbicansSC5314:2747573-2749495	2476.47	-0.56013	0.239738	-2.33642	0.01947	0.231766
C701510WA	NoInfo	Ca22chr7ACalbicansSC5314:317084-318727	4410.57	-0.39361	0.168521	-2.33567	0.019508	0.231766
C306240CA	NoInfo	Ca22chr3ACalbicansSC5314:1424631-1424843	2681.23	-0.30256	0.129565	-2.33524	0.019531	0.231766
C602380WA	NoInfo	Ca22chr6ACalbicansSC5314:496005-497672	25478.5	-0.39285	0.168227	-2.33522	0.019532	0.231766
C502590CA	NoInfo	Ca22chr5ACalbicansSC5314:576552-579308	769.413	-0.87778	0.375992	-2.33458	0.019566	0.231766
C205320WA	CDC7	Ca22chr2ACalbicansSC5314:1093474-1095444	2969.26	-0.4106	0.176009	-2.33283	0.019657	0.231766
C203330CA	HOG1	Ca22chr2ACalbicansSC5314:691444-692577	16175.5	0.237784	0.101931	2.33279	0.019659	0.231766
C305110WA	NoInfo	Ca22chr3ACalbicansSC5314:1097924-1098925	2348.42	0.4476	0.191879	2.33273	0.019662	0.231766
C405270CA	RAD59	Ca22chr4ACalbicansSC5314:1144171-1144818	733.533	-0.32962	0.141477	-2.32981	0.019816	0.233126
C302040CA	NoInfo	Ca22chr3ACalbicansSC5314:446602-447222	2950.67	-0.75597	0.32469	-2.32828	0.019897	0.23363
C305540CA	NoInfo	Ca22chr3ACalbicansSC5314:1241446-1241769	256.068	-0.6979	0.30016	-2.3251	0.020067	0.235166
CR08920WA	NoInfo	Ca22chrRACalbicansSC5314:1911649-1912971	2203.79	0.469519	0.202126	2.32291	0.020184	0.236089
C204460WA	LYS22	Ca22chr2ACalbicansSC5314:931947-933200	5946.23	-0.54218	0.23351	-2.32185	0.020241	0.236302
CM00260W	NoInfo	Ca22chrMCalbicansSC5314:21066-21136	1602.58	-1.63947	0.707172	-2.31835	0.02043	0.237468
C407080CA	NoInfo	Ca22chr4ACalbicansSC5314:1562962-1566078	3520.24	-0.54553	0.235323	-2.31821	0.020438	0.237468
C205520WA	NoInfo	Ca22chr2ACalbicansSC5314:1125205-1126004	3670.48	0.274958	0.118627	2.31783	0.020458	0.237468
C112210WA	TRP3	Ca22chr1ACalbicansSC5314:2664810-2666372	3062.53	-0.28007	0.120869	-2.31713	0.020497	0.237468
C304160WA	DAL8	Ca22chr3ACalbicansSC5314:867053-868633	652.299	-0.46997	0.202995	-2.3152	0.020602	0.238235
C112140WA	NoInfo	Ca22chr1ACalbicansSC5314:2653555-2654043	661.703	0.284154	0.122867	2.3127	0.020739	0.239367
C401860CA	NoInfo	Ca22chr4ACalbicansSC5314:364597-365901	635.315	-0.61306	0.265285	-2.31094	0.020836	0.24003
C400520WA	PAM18	Ca22chr4ACalbicansSC5314:90446-90919	7296.64	-0.38609	0.167149	-2.30983	0.020897	0.240282
C702930CA	NoInfo	Ca22chr7ACalbicansSC5314:635249-636553	6981.41	-0.3132	0.136057	-2.30198	0.021336	0.244517
C106800WA	NoInfo	Ca22chr1ACalbicansSC5314:1450584-1451759	1594.1	-1.39045	0.604067	-2.30181	0.021346	0.244517
C704040CA	NPT1	Ca22chr7ACalbicansSC5314:878586-879851	12751.4	0.275322	0.119722	2.29968	0.021466	0.245432
C601890CA	NoInfo	Ca22chr6ACalbicansSC5314:390049-391773	9680	-0.46355	0.201639	-2.29891	0.02151	0.245474
C205440WA	PEX6	Ca22chr2ACalbicansSC5314:1112792-1116265	3485.66	0.443425	0.193025	2.29724	0.021605	0.246097
C107830CA	NoInfo	Ca22chr1ACalbicansSC5314:1706353-1707135	1065.11	-1.8026	0.785037	-2.29619	0.021665	0.246318
C110620WA	NoInfo	Ca22chr1ACalbicansSC5314:2352465-2353904	24080.4	-0.17565	0.076528	-2.2953	0.021716	0.24644
C306330WA	TSA1B	Ca22chr3ACalbicansSC5314:1452363-1452953	74056.1	0.150888	0.065791	2.29343	0.021823	0.247143
C504420WA	NoInfo	Ca22chr5ACalbicansSC5314:974657-975694	5907.27	0.332872	0.145255	2.29164	0.021926	0.247143
C101750WA	NoInfo	Ca22chr1ACalbicansSC5314:361029-362930	5260.95	0.473827	0.206771	2.29155	0.021932	0.247143
C505070WA	NoInfo	Ca22chr5ACalbicansSC5314:1109829-1112132	13168.7	0.356831	0.15576	2.2909	0.021969	0.247143
C601420CA	NoInfo	Ca22chr6ACalbicansSC5314:282711-283952	4179.48	0.328574	0.143439	2.2907	0.021981	0.247143
C502020CA	NoInfo	Ca22chr5ACalbicansSC5314:453808-454866	2048.33	-0.3477	0.15185	-2.28977	0.022035	0.247294
CM00300W	NoInfo	Ca22chrMCalbicansSC5314:21408-21478	1625.36	-1.60204	0.700391	-2.28734	0.022176	0.248148
C500770CA	FOL1	Ca22chr5ACalbicansSC5314:181901-184267	6101.19	-0.20909	0.091423	-2.28706	0.022192	0.248148
C206680WA	FRP3	Ca22chr2ACalbicansSC5314:1365086-1365943	9186.78	0.597147	0.261375	2.28464	0.022334	0.249163
C600590WA	SLY41	Ca22chr6ACalbicansSC5314:107872-109443	3034.21	-0.29975	0.131273	-2.28341	0.022406	0.249163
C702570CA	RBP1	Ca22chr7ACalbicansSC5314:552627-553001	15852.1	0.127329	0.055763	2.28338	0.022408	0.249163
C701360CA	NoInfo	Ca22chr7ACalbicansSC5314:277182-277736	277.7	-1.78632	0.782538	-2.28272	0.022447	0.249163
C102270CA	NoInfo	Ca22chr1ACalbicansSC5314:477305-478183	2010.72	0.753007	0.330066	2.28139	0.022526	0.249191
C112570CA	NoInfo	Ca22chr1ACalbicansSC5314:2743121-2744461	1661.83	-0.94097	0.412568	-2.28075	0.022563	0.249191
C701370WA	NoInfo	Ca22chr7ACalbicansSC5314:278053-279501	241.948	-1.88671	0.827494	-2.28002	0.022606	0.249191
CR05480WA	NoInfo	Ca22chrRACalbicansSC5314:1165883-1166743	14087.5	0.173051	0.075916	2.27951	0.022637	0.249191
C107790CA	NoInfo	Ca22chr1ACalbicansSC5314:1699242-1700171	2486.94	-1.20508	0.528725	-2.27922	0.022654	0.249191
C701350CA	NoInfo	Ca22chr7ACalbicansSC5314:275786-276745	924.31	-0.93665	0.411286	-2.27738	0.022764	0.249571
CM00270W	NoInfo	Ca22chrMCalbicansSC5314:21155-21225	1619.98	-1.60378	0.704353	-2.27696	0.022789	0.249571
C603310WA	NoInfo	Ca22chr6ACalbicansSC5314:693653-695770	5054.65	-0.24699	0.108493	-2.27658	0.022811	0.249571
CR04680CA	NoInfo	Ca22chrRACalbicansSC5314:1019056-1019358	663.843	1.86382	0.819437	2.27452	0.022935	0.250475
C302360CA	NoInfo	Ca22chr3ACalbicansSC5314:514904-516670	483.924	-0.9256	0.407176	-2.27321	0.023013	0.250611
CR03280WA	IFR2	Ca22chrRACalbicansSC5314:737211-738287	27099.2	0.302155	0.132935	2.27294	0.02303	0.250611
C304330CA	NoInfo	Ca22chr3ACalbicansSC5314:900521-900976	2116.01	0.524687	0.231047	2.27091	0.023153	0.251502
C504410CA	NoInfo	Ca22chr5ACalbicansSC5314:973063-974205	3774.25	0.33557	0.147819	2.27014	0.023199	0.251559
C102450CA	NoInfo	Ca22chr1ACalbicansSC5314:520056-520586	557.807	-0.5527	0.243911	-2.26597	0.023453	0.25386
CR08290WA	NoInfo	Ca22chrRACalbicansSC5314:1794674-1795927	6495.57	0.418625	0.185231	2.26001	0.02382	0.257089
CR06170WA	NoInfo	Ca22chrRACalbicansSC5314:1321747-1322535	4214.2	0.191012	0.084527	2.25977	0.023836	0.257089
CM00350W	NoInfo	Ca22chrMCalbicansSC5314:26935-27005	4057.42	-0.79433	0.351907	-2.25721	0.023995	0.258346
C501060CA	BUD23	Ca22chr5ACalbicansSC5314:224788-225603	2939.25	-0.64088	0.284105	-2.2558	0.024083	0.258844
C401520CA	RPL20B	Ca22chr4ACalbicansSC5314:315673-316191	154897	-0.17081	0.075819	-2.2528	0.024272	0.259991
C303470WA	NoInfo	Ca22chr3ACalbicansSC5314:737492-738967	1184.78	-0.39649	0.176004	-2.25274	0.024275	0.259991
C113130CA	NoInfo	Ca22chr1ACalbicansSC5314:2866542-2868221	13012.2	-0.67745	0.301017	-2.25053	0.024415	0.26103
C701290WA	MED11	Ca22chr7ACalbicansSC5314:263352-263858	247.713	-1.87113	0.832236	-2.24832	0.024556	0.26207
C113360CA	RMP1	Ca22chr1ACalbicansSC5314:2913583-2914710	265.563	-2.10676	0.937572	-2.24704	0.024637	0.262093
C304850CA	tK(CUU)2	Ca22chr3ACalbicansSC5314:1038960-1039044	190.174	-1.29674	0.577113	-2.24694	0.024644	0.262093
C503500WA	GAP6	Ca22chr5ACalbicansSC5314:785559-787265	13803.5	-0.47694	0.21287	-2.24051	0.025058	0.266032
C303820CA	NoInfo	Ca22chr3ACalbicansSC5314:802124-803323	4666.01	-0.14662	0.065475	-2.23928	0.025138	0.266359
C302790WA	NoInfo	Ca22chr3ACalbicansSC5314:603064-603378	585.808	-1.04108	0.465169	-2.23807	0.025217	0.266359
CR04400WA	NoInfo	Ca22chrRACalbicansSC5314:977144-977368	665.055	1.81865	0.812649	2.23793	0.025225	0.266359
C110780CA	HNT1	Ca22chr1ACalbicansSC5314:2389133-2389591	8291.84	0.222155	0.099312	2.23693	0.025291	0.266359
C112680WA	NoInfo	Ca22chr1ACalbicansSC5314:2764631-2766184	17346.5	-0.19247	0.086053	-2.23668	0.025307	0.266359
C600130CA	VID27	Ca22chr6ACalbicansSC5314:13792-16029	21300.8	0.236425	0.105822	2.23417	0.025472	0.267632
C113370WA	NoInfo	Ca22chr1ACalbicansSC5314:2914941-2916115	381.306	-1.51952	0.680431	-2.23318	0.025537	0.267857
C113190WA	NoInfo	Ca22chr1ACalbicansSC5314:2880525-2881034	8200.17	0.572698	0.256575	2.23209	0.025609	0.268147
C403050CA	NoInfo	Ca22chr4ACalbicansSC5314:633876-635618	17727.5	0.954549	0.428254	2.22893	0.025818	0.268712
C305280CA	NoInfo	Ca22chr3ACalbicansSC5314:1161511-1162572	4181.9	-0.29609	0.132902	-2.22788	0.025888	0.268712
C113860CA	GND1	Ca22chr1ACalbicansSC5314:3045790-3047977	210940	0.222174	0.099748	2.22736	0.025923	0.268712
CM00430W	NoInfo	Ca22chrMCalbicansSC5314:32015-32088	976.963	0.31439	0.141149	2.22736	0.025923	0.268712
C108390CA	NoInfo	Ca22chr1ACalbicansSC5314:1844112-1845788	11521.4	0.155408	0.069787	2.2269	0.025954	0.268712
C102600WA	SNO1	Ca22chr1ACalbicansSC5314:544056-544805	7413.86	0.738903	0.331817	2.22684	0.025958	0.268712
C402410CA	AHP1	Ca22chr4ACalbicansSC5314:486083-486613	20427.7	1.05002	0.471575	2.22663	0.025972	0.268712
C208490WA	DSE1	Ca22chr2ACalbicansSC5314:1715956-1718130	1896.06	-0.28415	0.127678	-2.22555	0.026044	0.269006
CR04850CA	NoInfo	Ca22chrRACalbicansSC5314:1051306-1052082	49.298	1.8133	0.815215	2.22433	0.026126	NA
C405370WA	PUF3	Ca22chr4ACalbicansSC5314:1171023-1173812	6128.72	-0.36633	0.164903	-2.22147	0.026319	0.27093
CR07950WA	IMP4	Ca22chrRACalbicansSC5314:1736935-1737786	6955.81	-0.53214	0.239548	-2.22144	0.026321	0.27093
C105960WA	PGA45	Ca22chr1ACalbicansSC5314:1251550-1252941	12163.5	0.361288	0.162683	2.22081	0.026364	0.27093
C304440CA	NoInfo	Ca22chr3ACalbicansSC5314:923719-925423	829.072	-0.47145	0.212391	-2.21974	0.026436	0.271216
C113870WA	MET3	Ca22chr1ACalbicansSC5314:3051419-3053002	4712.84	-0.80341	0.362521	-2.21616	0.02668	0.272781
C405100CA	MYO5	Ca22chr4ACalbicansSC5314:1092126-1096076	14954.3	-0.17671	0.079746	-2.21593	0.026696	0.272781
C300380CA	NoInfo	Ca22chr3ACalbicansSC5314:53465-55492	2164.91	0.165542	0.074719	2.21554	0.026723	0.272781
C502410CA	NoInfo	Ca22chr5ACalbicansSC5314:534199-534717	2433.82	-0.32072	0.144803	-2.21489	0.026768	0.272781
C304390WA	CUP5	Ca22chr3ACalbicansSC5314:912024-912804	34091.9	0.19904	0.089944	2.21292	0.026903	0.273371
C407200CA	NoInfo	Ca22chr4ACalbicansSC5314:1588433-1589635	5892.55	-0.21636	0.097781	-2.21274	0.026915	0.273371
C703370CA	NoInfo	Ca22chr7ACalbicansSC5314:742537-743631	5620.27	0.373408	0.168809	2.21201	0.026966	0.273428
C105020CA	ARG2	Ca22chr1ACalbicansSC5314:1051994-1053736	1887.53	-0.19115	0.086485	-2.21027	0.027087	0.274196
CR07530CA	ECM22	Ca22chrRACalbicansSC5314:1629332-1631914	6749.48	-0.55132	0.250079	-2.2046	0.027482	0.277714
C501840CA	TAC1	Ca22chr5ACalbicansSC5314:416400-419345	3838.29	-0.40187	0.182338	-2.20399	0.027525	0.277714
C700120WA	NoInfo	Ca22chr7ACalbicansSC5314:16744-17208	1886.72	0.349071	0.158453	2.20299	0.027596	0.277963
C503010WA	NoInfo	Ca22chr5ACalbicansSC5314:664894-666915	342.103	-0.40667	0.184712	-2.20166	0.02769	0.278028
C500930CA	TFS1	Ca22chr5ACalbicansSC5314:213091-213870	9854.46	0.37445	0.17008	2.2016	0.027693	0.278028
C107070CA	DHH1	Ca22chr1ACalbicansSC5314:1509898-1511547	24402.2	-0.21518	0.09784	-2.19935	0.027853	0.279169
C101510WA	NoInfo	Ca22chr1ACalbicansSC5314:299614-301767	302.13	-0.55218	0.251185	-2.19828	0.027929	0.279474
C100580WA	NoInfo	Ca22chr1ACalbicansSC5314:93970-94899	2206.54	0.618381	0.281642	2.19563	0.028119	0.280432
C110000CA	CPP1	Ca22chr1ACalbicansSC5314:2183212-2185005	2308.51	-0.31146	0.141879	-2.19522	0.028148	0.280432
C102860CA	YKT6	Ca22chr1ACalbicansSC5314:603130-603732	3339.83	0.21373	0.097398	2.19439	0.028208	0.280432
CR00130CA	NoInfo	Ca22chrRACalbicansSC5314:33075-34247	5917.06	0.343089	0.156363	2.19419	0.028222	0.280432
C108170CA	BUL1	Ca22chr1ACalbicansSC5314:1780648-1782873	1953.33	-1.19706	0.545673	-2.19373	0.028255	0.280432
C305860CA	NoInfo	Ca22chr3ACalbicansSC5314:1313895-1314956	1215.86	-0.43326	0.197787	-2.19057	0.028483	0.282238
C503800WA	NoInfo	Ca22chr5ACalbicansSC5314:838556-839140	3280.81	0.153794	0.070278	2.18837	0.028643	0.282659
C112350WA	NoInfo	Ca22chr1ACalbicansSC5314:2690712-2693726	8935.86	-0.20935	0.095744	-2.18659	0.028772	0.282659
C704150WA	NoInfo	Ca22chr7ACalbicansSC5314:893966-896869	3969.64	-0.31708	0.14503	-2.18631	0.028793	0.282659
C210350CA	ACS1	Ca22chr2ACalbicansSC5314:2132111-2134138	17443	0.396392	0.181338	2.18593	0.028821	0.282659
C301630WA	TFP1	Ca22chr3ACalbicansSC5314:355874-357804	39706.6	0.144363	0.066058	2.18541	0.028859	0.282659
C400090WA	PHR3	Ca22chr4ACalbicansSC5314:12793-14309	4652.67	-0.271	0.124063	-2.18442	0.028931	0.282659
C502160WA	SST2	Ca22chr5ACalbicansSC5314:480236-482263	910.273	-0.59121	0.270758	-2.18352	0.028997	0.282659
C113210CA	NoInfo	Ca22chr1ACalbicansSC5314:2882858-2883161	120490	0.581437	0.26636	2.1829	0.029043	0.282659
C200220CA	NoInfo	Ca22chr2ACalbicansSC5314:28893-30038	6232.54	0.238621	0.10933	2.18257	0.029068	0.282659
C302440CA	MED7	Ca22chr3ACalbicansSC5314:535056-535970	868.678	-0.51521	0.236063	-2.18252	0.029071	0.282659
C110580CA	NoInfo	Ca22chr1ACalbicansSC5314:2344169-2344501	351.785	-0.53501	0.245146	-2.18242	0.029078	0.282659
CM00280W	NoInfo	Ca22chrMCalbicansSC5314:21228-21298	1682.15	-1.51105	0.692552	-2.18186	0.02912	0.282659
C601120CA	NoInfo	Ca22chr6ACalbicansSC5314:219755-220552	190.003	0.659027	0.302065	2.18174	0.029129	0.282659
CM00290W	NoInfo	Ca22chrMCalbicansSC5314:21299-21369	1689.93	-1.50183	0.688746	-2.18052	0.029219	0.283082
C104470CA	NoInfo	Ca22chr1ACalbicansSC5314:920167-920688	1061.89	-0.35554	0.163134	-2.17941	0.029302	0.283434
C205340CA	RPC40	Ca22chr2ACalbicansSC5314:1097889-1098899	10997.7	-0.2591	0.118995	-2.17739	0.029452	0.284437
CR08560CA	NoInfo	Ca22chrRACalbicansSC5314:1846338-1846997	15521.4	0.162831	0.07483	2.17601	0.029555	0.284979
C107030CA	RBT4	Ca22chr1ACalbicansSC5314:1497905-1498981	4184.88	-0.87479	0.402393	-2.17398	0.029707	0.285994
CM00130W	NoInfo	Ca22chrMCalbicansSC5314:11856-11926	1697.23	-1.48992	0.685677	-2.17292	0.029786	0.286306
C209870WA	NoInfo	Ca22chr2ACalbicansSC5314:2018704-2019741	5419.09	0.167143	0.077166	2.16601	0.03031	0.290469
C105880WA	PRN4	Ca22chr1ACalbicansSC5314:1221543-1222529	1497.74	-0.28695	0.132511	-2.16546	0.030353	0.290469
CR09360WA	FCY24	Ca22chrRACalbicansSC5314:1983094-1984680	1140.97	0.822345	0.379886	2.16472	0.030409	0.290469
C203090CA	ADE8	Ca22chr2ACalbicansSC5314:622122-622790	10711.6	0.395085	0.182529	2.16451	0.030426	0.290469
C600470CA	FET99	Ca22chr6ACalbicansSC5314:83656-85536	558.558	-1.52233	0.703454	-2.16409	0.030458	0.290469
CR08800WA	ITS2	Ca22chrRACalbicansSC5314:1893319-1893469	17142.5	0.608004	0.281183	2.1623	0.030595	0.291319
C305080WA	NoInfo	Ca22chr3ACalbicansSC5314:1093188-1094402	691.731	-0.78249	0.362134	-2.16078	0.030712	0.291635
C403390WA	CSH3	Ca22chr4ACalbicansSC5314:710440-711150	15524.1	1.02756	0.475585	2.16064	0.030724	0.291635
C104720WA	NoInfo	Ca22chr1ACalbicansSC5314:982170-982391	325.268	-0.52874	0.244825	-2.15967	0.030798	0.291889
C600910CA	NoInfo	Ca22chr6ACalbicansSC5314:178343-181033	13187	0.337093	0.156166	2.15855	0.030885	0.291901
C200600CA	NoInfo	Ca22chr2ACalbicansSC5314:96803-97516	5439.75	-0.36214	0.167781	-2.15842	0.030895	0.291901
C112180CA	NoInfo	Ca22chr1ACalbicansSC5314:2657594-2658760	3515.36	-0.23835	0.11047	-2.15764	0.030956	0.291987
C304130WA	NoInfo	Ca22chr3ACalbicansSC5314:863945-864979	5342.28	0.482592	0.223726	2.15707	0.031	0.291987
C704230WA	NRG1	Ca22chr7ACalbicansSC5314:918812-919744	20343.4	-0.51308	0.237998	-2.15584	0.031096	0.29244
C501180WA	PUS4	Ca22chr5ACalbicansSC5314:266959-268119	5357.86	-0.28939	0.134397	-2.15327	0.031297	0.293877
C505460CA	NoInfo	Ca22chr5ACalbicansSC5314:1175896-1176357	2117.83	0.347959	0.161644	2.15262	0.031348	0.293902
C111670WA	NoInfo	Ca22chr1ACalbicansSC5314:2558239-2559036	9056.09	0.576588	0.268013	2.15134	0.031449	0.294394
C108800WA	NoInfo	Ca22chr1ACalbicansSC5314:1916963-1918639	5234.52	0.566824	0.263659	2.14983	0.031568	0.294828
C404730WA	BAS1	Ca22chr4ACalbicansSC5314:1013014-1015230	11617.2	0.244037	0.113553	2.1491	0.031626	0.294828
CM00200C	NoInfo	Ca22chrMCalbicansSC5314:14181-14251	1773.4	-1.43359	0.667192	-2.14869	0.031659	0.294828
C307050WA	NoInfo	Ca22chr3ACalbicansSC5314:1615420-1615779	198.268	1.06754	0.497321	2.14658	0.031827	0.294828
C303650WA	HBR3	Ca22chr3ACalbicansSC5314:770431-771831	6008.03	-0.47815	0.22276	-2.14648	0.031835	0.294828
C703790WA	MRP7	Ca22chr7ACalbicansSC5314:840836-842005	6205.9	-0.2785	0.129751	-2.14638	0.031842	0.294828
CR06720WA	NMD3	Ca22chrRACalbicansSC5314:1443567-1445129	15295	-0.40112	0.186926	-2.14586	0.031884	0.294828
C501600CA	SPB4	Ca22chr5ACalbicansSC5314:355185-357080	1565.04	-0.88064	0.410485	-2.14537	0.031924	0.294828
C301250WA	PMC1	Ca22chr3ACalbicansSC5314:264875-268510	10906.5	-0.39281	0.183103	-2.14528	0.031931	0.294828
C300560CA	SOF1	Ca22chr3ACalbicansSC5314:81718-83028	8989.68	-0.37757	0.176175	-2.14313	0.032103	0.295547
C600970CA	HAL21	Ca22chr6ACalbicansSC5314:192961-193944	4454.8	0.16645	0.077668	2.14309	0.032106	0.295547
C104130WA	ERB1	Ca22chr1ACalbicansSC5314:864122-866671	7633.84	-0.30133	0.140757	-2.14081	0.032289	0.296787
C203540WA	RAD32	Ca22chr2ACalbicansSC5314:749770-751692	13502.2	0.208215	0.097341	2.13903	0.032434	0.297385
C113820CA	NoInfo	Ca22chr1ACalbicansSC5314:3037435-3038457	2548.51	-0.86939	0.406564	-2.13839	0.032485	0.297385
C405630WA	NoInfo	Ca22chr4ACalbicansSC5314:1238032-1238988	9811.73	0.194847	0.091127	2.1382	0.032501	0.297385
CM00040W	NoInfo	Ca22chrMCalbicansSC5314:4002-4072	1852.06	-1.36536	0.638929	-2.13694	0.032603	0.297871
C301490WA	RPS7A	Ca22chr3ACalbicansSC5314:317330-317890	193162	-0.24442	0.11455	-2.13376	0.032863	0.299799
C505480WA	DES1	Ca22chr5ACalbicansSC5314:1178288-1179400	34374.8	0.409584	0.192135	2.13176	0.033027	0.30038
C602450WA	NoInfo	Ca22chr6ACalbicansSC5314:508862-509665	306.02	0.749465	0.35158	2.13171	0.033031	0.30038
C601170WA	CIC1	Ca22chr6ACalbicansSC5314:228067-229164	5714.9	-0.48217	0.226244	-2.13118	0.033074	0.30038
C208920WA	NoInfo	Ca22chr2ACalbicansSC5314:1816047-1817795	5294.58	-0.29575	0.138891	-2.12935	0.033225	0.301121
C110350CA	NoInfo	Ca22chr1ACalbicansSC5314:2287135-2289441	5413.66	-0.17099	0.080313	-2.12899	0.033255	0.301121
CR06560CA	NoInfo	Ca22chrRACalbicansSC5314:1400076-1400852	1310.99	0.301998	0.141964	2.12729	0.033396	0.301282
C207890WA	PRS5	Ca22chr2ACalbicansSC5314:1604218-1605558	10786.6	-0.3794	0.178378	-2.12692	0.033427	0.301282
CR09270CA	CBP1	Ca22chrRACalbicansSC5314:1968719-1970188	19471.5	0.517686	0.243456	2.12641	0.033469	0.301282
C107010WA	NoInfo	Ca22chr1ACalbicansSC5314:1493064-1494020	1277	-1.61276	0.75845	-2.1264	0.03347	0.301282
C107510WA	NoInfo	Ca22chr1ACalbicansSC5314:1625174-1626007	1492.97	-1.24003	0.583565	-2.12493	0.033593	0.301789
C104790WA	NoInfo	Ca22chr1ACalbicansSC5314:997297-997971	1039.01	-0.45161	0.212611	-2.12412	0.03366	0.301789
C305790CA	NoInfo	Ca22chr3ACalbicansSC5314:1298064-1298540	160.956	-0.9897	0.465973	-2.12394	0.033675	0.301789
C700310CA	NoInfo	Ca22chr7ACalbicansSC5314:47152-47988	5162.9	-0.89691	0.422522	-2.12275	0.033775	0.302238
C113340WA	NoInfo	Ca22chr1ACalbicansSC5314:2910583-2910867	274.474	-1.91606	0.903691	-2.12026	0.033984	0.303401
C104550WA	ELC1	Ca22chr1ACalbicansSC5314:939165-939467	964.388	-0.33948	0.160131	-2.12002	0.034004	0.303401
C301480CA	RKI1	Ca22chr3ACalbicansSC5314:315941-316663	1510.67	-0.37154	0.175379	-2.11852	0.034131	0.304088
C202060CA	FMO1	Ca22chr2ACalbicansSC5314:402391-404049	739.409	0.918334	0.433999	2.11598	0.034346	0.304562
C603610WA	FGR17	Ca22chr6ACalbicansSC5314:767669-769633	816.819	0.393127	0.185811	2.11574	0.034367	0.304562
CR05780WA	VMA2	Ca22chrRACalbicansSC5314:1224232-1225770	39820.5	0.175703	0.083081	2.11484	0.034444	0.304562
C502710WA	TRR1	Ca22chr5ACalbicansSC5314:611323-612285	18403.6	0.170545	0.080678	2.1139	0.034524	0.304562
C107570CA	NoInfo	Ca22chr1ACalbicansSC5314:1637846-1639054	1331.61	-1.38906	0.657263	-2.1134	0.034566	0.304562
C603250WA	BMT4	Ca22chr6ACalbicansSC5314:682709-685078	946.892	0.442707	0.209558	2.11257	0.034637	0.304562
C600270WA	NoInfo	Ca22chr6ACalbicansSC5314:30052-30744	3865.14	0.177021	0.08382	2.11191	0.034694	0.304562
C108780WA	NoInfo	Ca22chr1ACalbicansSC5314:1912020-1913675	9614.91	0.365954	0.173413	2.1103	0.034833	0.304562
C704030CA	KAP120	Ca22chr7ACalbicansSC5314:875398-878340	12562.5	-0.19015	0.090104	-2.11029	0.034834	0.304562
C209500WA	NoInfo	Ca22chr2ACalbicansSC5314:1942008-1943411	5647.23	-0.57703	0.273564	-2.1093	0.034919	0.304562
C503430WA	NoInfo	Ca22chr5ACalbicansSC5314:772001-772828	168.316	-0.99684	0.472654	-2.10902	0.034942	0.304562
C110280CA	NoInfo	Ca22chr1ACalbicansSC5314:2268532-2269221	4920	0.303385	0.144006	2.10676	0.035139	0.304562
C400350WA	PEP7	Ca22chr4ACalbicansSC5314:52677-54014	2403.31	0.263645	0.125149	2.10665	0.035148	0.304562
C102170CA	GAL102	Ca22chr1ACalbicansSC5314:454861-455823	834.727	-0.55603	0.264028	-2.10594	0.035209	0.304562
C306160CA	NoInfo	Ca22chr3ACalbicansSC5314:1402376-1403161	3236.21	-0.48112	0.228486	-2.10568	0.035232	0.304562
CR08780WA	ITS1	Ca22chrRACalbicansSC5314:1893023-1893161	5556.28	0.619196	0.294225	2.1045	0.035335	0.304562
CR04110WA	NoInfo	Ca22chrRACalbicansSC5314:921803-923548	3743.07	-0.67144	0.319155	-2.10381	0.035395	0.304562
CR02060WA	NoInfo	Ca22chrRACalbicansSC5314:452957-453880	2342.55	-0.34515	0.164078	-2.10361	0.035413	0.304562
CR05610CA	SRR1	Ca22chrRACalbicansSC5314:1194011-1194859	2504.5	-0.65302	0.310512	-2.10304	0.035463	0.304562
C500830CA	ERV46	Ca22chr5ACalbicansSC5314:195364-196608	11286	0.162817	0.077461	2.10192	0.03556	0.304562
C703390CA	PUP3	Ca22chr7ACalbicansSC5314:744898-745518	8132.12	0.3385	0.161067	2.10161	0.035587	0.304562
C600870CA	ILV5	Ca22chr6ACalbicansSC5314:170116-171318	137852	0.204142	0.097163	2.10103	0.035638	0.304562
C302370CA	ALR1	Ca22chr3ACalbicansSC5314:517634-520423	9081.26	-0.57819	0.275253	-2.10058	0.035678	0.304562
C306620WA	FUN31	Ca22chr3ACalbicansSC5314:1510924-1514895	4800.59	-0.38533	0.183443	-2.10054	0.035682	0.304562
CR08250CA	HSP104	Ca22chrRACalbicansSC5314:1788887-1791586	26084.8	0.434562	0.206891	2.10044	0.03569	0.304562
C111390WA	NoInfo	Ca22chr1ACalbicansSC5314:2496926-2497660	246.314	-0.56152	0.267362	-2.10024	0.035708	0.304562
C108760WA	NoInfo	Ca22chr1ACalbicansSC5314:1908828-1909877	3088.39	0.471457	0.224556	2.09951	0.035772	0.304562
CR09930WA	NoInfo	Ca22chrRACalbicansSC5314:2125325-2126614	825.728	-0.26566	0.126549	-2.09929	0.035792	0.304562
C303280CA	HTA3	Ca22chr3ACalbicansSC5314:693795-694196	20229.5	0.168837	0.080432	2.09914	0.035804	0.304562
CR08810WA	RDN25	Ca22chrRACalbicansSC5314:1893470-1896830	274036	0.41405	0.19732	2.09837	0.035873	0.304562
CM00190C	NoInfo	Ca22chrMCalbicansSC5314:14104-14174	1795.07	-1.39483	0.664857	-2.09794	0.035911	0.304562
C205810WA	NoInfo	Ca22chr2ACalbicansSC5314:1189182-1190819	1603.42	0.217588	0.10372	2.09784	0.035919	0.304562
C300900CA	AYR1	Ca22chr3ACalbicansSC5314:181128-182009	6932.78	0.156447	0.07459	2.09743	0.035955	0.304562
CR06230WA	NoInfo	Ca22chrRACalbicansSC5314:1326329-1328179	3560.82	-0.44691	0.213159	-2.09658	0.036031	0.304562
CR10650WA	LTV1	Ca22chrRACalbicansSC5314:2255688-2256839	5067.26	-0.6526	0.31127	-2.09657	0.036032	0.304562
C102350WA	TIM21	Ca22chr1ACalbicansSC5314:489332-490138	1539.84	-0.26657	0.127151	-2.09645	0.036043	0.304562
C302840WA	NoInfo	Ca22chr3ACalbicansSC5314:615473-616045	537.118	-0.88677	0.423129	-2.09575	0.036105	0.304562
C100650CA	SNF7	Ca22chr1ACalbicansSC5314:111571-112251	5215.12	0.269284	0.128498	2.09563	0.036115	0.304562
C202320CA	CPR3	Ca22chr2ACalbicansSC5314:461263-461838	22350.9	0.11969	0.05712	2.09542	0.036134	0.304562
C305160CA	NoInfo	Ca22chr3ACalbicansSC5314:1104957-1107683	22938.9	-0.46622	0.222777	-2.09277	0.036369	0.306126
C103750WA	NoInfo	Ca22chr1ACalbicansSC5314:784461-785012	2648.59	0.474464	0.226806	2.09194	0.036444	0.306331
C107060CA	NoInfo	Ca22chr1ACalbicansSC5314:1507743-1508261	1190.52	-1.4485	0.692705	-2.09108	0.036521	0.306553
C113400CA	AGC1	Ca22chr1ACalbicansSC5314:2919985-2922180	5506.89	-0.23468	0.112349	-2.08883	0.036723	0.307701
C305800WA	NoInfo	Ca22chr3ACalbicansSC5314:1298785-1300203	1662.42	-0.546	0.26144	-2.08844	0.036759	0.307701
C107860WA	NoInfo	Ca22chr1ACalbicansSC5314:1710121-1711374	1097.57	-1.61679	0.774646	-2.08714	0.036875	0.308189
C301560WA	NoInfo	Ca22chr3ACalbicansSC5314:342573-344876	18902.5	-0.43463	0.208289	-2.08667	0.036918	0.308189
CR04240CA	NoInfo	Ca22chrRACalbicansSC5314:948342-951470	45749.9	-0.24976	0.119869	-2.08358	0.037198	0.309411
C207990WA	tA(AGC)1	Ca22chr2ACalbicansSC5314:1621504-1621576	266.748	0.537779	0.258109	2.08353	0.037203	0.309411
CR04275WA	SCR1	Ca22chrRACalbicansSC5314:955228-955492	689625	0.508313	0.243985	2.08338	0.037217	0.309411
C203510WA	NoInfo	Ca22chr2ACalbicansSC5314:734774-735140	178.012	0.840168	0.40344	2.08251	0.037296	0.309647
C206570CA	NoInfo	Ca22chr2ACalbicansSC5314:1332506-1332811	10680.2	1.03917	0.499337	2.0811	0.037425	0.309823
C107480CA	NoInfo	Ca22chr1ACalbicansSC5314:1619304-1621175	1061.52	-1.61351	0.775867	-2.07962	0.03756	0.309823
C113380WA	NoInfo	Ca22chr1ACalbicansSC5314:2916409-2917254	320.919	-1.8142	0.872381	-2.0796	0.037563	0.309823
C601620WA	NoInfo	Ca22chr6ACalbicansSC5314:334854-336653	2601.04	0.184076	0.088519	2.07951	0.03757	0.309823
C301000WA	BMS1	Ca22chr3ACalbicansSC5314:202840-206472	8624.28	-0.38784	0.186507	-2.0795	0.037571	0.309823
C601780CA	NoInfo	Ca22chr6ACalbicansSC5314:374139-375542	6189.13	-0.8225	0.396047	-2.07676	0.037823	0.310839
C400970CA	MDN1	Ca22chr4ACalbicansSC5314:176031-191138	75140.7	-0.30684	0.147758	-2.07666	0.037833	0.310839
C113390WA	NoInfo	Ca22chr1ACalbicansSC5314:2917513-2919603	430.031	-1.35594	0.652991	-2.0765	0.037847	0.310839
C300950CA	NoInfo	Ca22chr3ACalbicansSC5314:193060-194184	1690.87	-0.23335	0.112418	-2.07571	0.03792	0.311018
C503330CA	ZCF13	Ca22chr5ACalbicansSC5314:756011-759739	1947.03	-0.33332	0.160649	-2.07484	0.038001	0.311223
C701340WA	MRE11	Ca22chr7ACalbicansSC5314:273669-275717	4390.76	-0.23083	0.111318	-2.07364	0.038112	0.311223
C305140CA	NoInfo	Ca22chr3ACalbicansSC5314:1101306-1102724	5770.1	-0.31912	0.153901	-2.07351	0.038125	0.311223
C104000CA	KTR4	Ca22chr1ACalbicansSC5314:840359-841801	506.016	0.375161	0.180957	2.07321	0.038153	0.311223
C601880WA	NoInfo	Ca22chr6ACalbicansSC5314:389289-389918	2728.98	0.237503	0.114586	2.07269	0.038201	0.311223
C703720CA	HIS7	Ca22chr7ACalbicansSC5314:827988-829871	8442.79	-0.33728	0.162771	-2.07213	0.038253	0.311235
C102140CA	NoInfo	Ca22chr1ACalbicansSC5314:451280-451624	95.1094	-1.51534	0.731535	-2.07145	0.038317	NA
C205470WA	COQ5	Ca22chr2ACalbicansSC5314:1120484-1121404	19018.9	0.257895	0.124519	2.07114	0.038346	0.311574
CR08300CA	NoInfo	Ca22chrRACalbicansSC5314:1796429-1800589	27357.4	0.377329	0.182363	2.06911	0.038536	0.312641
CR05950CA	ADP1	Ca22chrRACalbicansSC5314:1245828-1248944	13574.4	0.257614	0.124547	2.0684	0.038602	0.312641
C501900CA	NoInfo	Ca22chr5ACalbicansSC5314:428854-429018	1071.06	-0.67432	0.326116	-2.06773	0.038665	0.312641
C301690WA	NoInfo	Ca22chr3ACalbicansSC5314:365248-366450	3439.06	0.209078	0.101149	2.06704	0.038731	0.312641
C110200CA	NoInfo	Ca22chr1ACalbicansSC5314:2246376-2248130	4690	-0.39402	0.19067	-2.06648	0.038784	0.312641
C105500WA	RSM22	Ca22chr1ACalbicansSC5314:1152769-1155042	4080.33	-0.6889	0.333503	-2.06564	0.038863	0.312641
CR01610CA	SHP1	Ca22chrRACalbicansSC5314:367035-368150	12902.4	0.338377	0.163821	2.06553	0.038873	0.312641
C102040CA	NoInfo	Ca22chr1ACalbicansSC5314:418019-420493	5697	0.344832	0.166959	2.06537	0.038888	0.312641
C111350CA	TOS4	Ca22chr1ACalbicansSC5314:2489747-2491225	12830.5	-0.26018	0.126105	-2.06317	0.039096	0.313878
CR00680WA	BUD22	Ca22chrRACalbicansSC5314:167245-168624	3067.47	-0.50407	0.24441	-2.06241	0.039168	0.313878
C200160CA	NAT2	Ca22chr2ACalbicansSC5314:22785-23423	11578.6	0.174929	0.084851	2.06161	0.039245	0.313878
C301170WA	NoInfo	Ca22chr3ACalbicansSC5314:239217-240671	4785.3	-0.14639	0.07101	-2.06158	0.039248	0.313878
C703210WA	NoInfo	Ca22chr7ACalbicansSC5314:695611-696768	485.161	-0.36247	0.175926	-2.06037	0.039363	0.314387
CR06340CA	PGI1	Ca22chrRACalbicansSC5314:1343151-1344803	146541	0.433126	0.210329	2.05928	0.039468	0.314813
C103510CA	NoInfo	Ca22chr1ACalbicansSC5314:739135-739680	18210.8	0.473947	0.230276	2.05817	0.039573	0.314886
CR04160CA	NoInfo	Ca22chrRACalbicansSC5314:930968-932329	7605.58	-0.26421	0.128374	-2.0581	0.03958	0.314886
C401500WA	NoInfo	Ca22chr4ACalbicansSC5314:312956-314143	1427.93	-0.74386	0.361741	-2.05634	0.03975	0.315444
C205980CA	NoInfo	Ca22chr2ACalbicansSC5314:1219015-1219995	2795.77	-0.46318	0.225249	-2.0563	0.039754	0.315444
C304730CA	NoInfo	Ca22chr3ACalbicansSC5314:1000090-1001517	262.962	-0.77342	0.376308	-2.0553	0.03985	0.315797
C105640CA	FAL1	Ca22chr1ACalbicansSC5314:1181156-1182355	4050.28	-0.28959	0.141025	-2.05347	0.040027	0.316784
CR06750CA	PUP2	Ca22chrRACalbicansSC5314:1450291-1451058	14550	0.363812	0.1773	2.05195	0.040174	0.317536
C100990CA	NMA111	Ca22chr1ACalbicansSC5314:199316-202249	19926.1	-0.43101	0.210131	-2.05115	0.040252	0.317742
C204360WA	NoInfo	Ca22chr2ACalbicansSC5314:911437-914340	5436.37	0.32622	0.159204	2.04907	0.040456	0.318935
CR01430WA	NoInfo	Ca22chrRACalbicansSC5314:337258-337875	2969.24	0.767085	0.374553	2.048	0.04056	0.319344
C500530WA	NoInfo	Ca22chr5ACalbicansSC5314:105626-107950	117.595	-0.83604	0.408525	-2.0465	0.040708	NA
C205230CA	RPF2	Ca22chr2ACalbicansSC5314:1076054-1077037	4439.3	-0.2644	0.129289	-2.04504	0.040851	0.32113
C112440WA	NoInfo	Ca22chr1ACalbicansSC5314:2707766-2708623	801.902	-0.71989	0.352127	-2.0444	0.040914	0.32113
C102110CA	HGT2	Ca22chr1ACalbicansSC5314:434412-436049	1198.89	-0.6028	0.2949	-2.04409	0.040945	0.32113
C307300WA	NOP13	Ca22chr3ACalbicansSC5314:1675626-1676816	5544.4	-0.30478	0.149508	-2.03858	0.041492	0.325006
CR09110CA	NoInfo	Ca22chrRACalbicansSC5314:1943868-1944725	4214.67	-0.3303	0.162095	-2.03772	0.041578	0.32526
C114630CA	NoInfo	Ca22chr1ACalbicansSC5314:3187660-3188340	684.332	0.783036	0.384373	2.03718	0.041632	0.325265
C602780CA	MIF2	Ca22chr6ACalbicansSC5314:571363-572925	3387.96	-0.38823	0.190686	-2.03594	0.041756	0.32552
C114340CA	RIM101	Ca22chr1ACalbicansSC5314:3158465-3160450	17923.1	-0.2621	0.128748	-2.03579	0.041772	0.32552
C600740WA	FAT1	Ca22chr6ACalbicansSC5314:129790-131742	13607	0.234489	0.115248	2.03465	0.041886	0.325998
CM00150C	NoInfo	Ca22chrMCalbicansSC5314:12739-12809	1883.91	-1.30632	0.643304	-2.03064	0.042291	0.327689
C109150WA	AOX2	Ca22chr1ACalbicansSC5314:2004765-2005862	1061.08	-1.81502	0.893877	-2.03051	0.042305	0.327689
C102430CA	NoInfo	Ca22chr1ACalbicansSC5314:515594-517525	16705.8	-0.33413	0.164572	-2.03032	0.042324	0.327689
C701690WA	NoInfo	Ca22chr7ACalbicansSC5314:369530-369886	423.752	-1.04	0.512305	-2.03004	0.042352	0.327689
C302270WA	NoInfo	Ca22chr3ACalbicansSC5314:492474-492698	342.374	-0.88325	0.435139	-2.02981	0.042376	0.327689
C701940CA	NoInfo	Ca22chr7ACalbicansSC5314:413292-416609	8348.37	0.376204	0.185402	2.02912	0.042446	0.327689
CR02090CA	CET1	Ca22chrRACalbicansSC5314:456872-458434	12330.4	-0.13075	0.064454	-2.02859	0.0425	0.327689
CR05700CA	NoInfo	Ca22chrRACalbicansSC5314:1210658-1211560	5664.9	0.160388	0.079077	2.02826	0.042534	0.327689
CR04540CA	RPR2	Ca22chrRACalbicansSC5314:999194-999619	4043.32	0.403929	0.199284	2.0269	0.042673	0.32813
C208760CA	TIF4631	Ca22chr2ACalbicansSC5314:1779860-1783114	39299.2	-0.2758	0.13614	-2.02589	0.042776	0.32813
C504970CA	PPR1	Ca22chr5ACalbicansSC5314:1091679-1094261	916.427	-0.35372	0.174608	-2.02579	0.042786	0.32813
CR06540WA	KIP1	Ca22chrRACalbicansSC5314:1393317-1396052	2338.19	-0.29833	0.147279	-2.02559	0.042807	0.32813
C106750WA	NoInfo	Ca22chr1ACalbicansSC5314:1442282-1442668	1244.1	-1.61116	0.796568	-2.02263	0.043112	0.329579
C701400CA	NoInfo	Ca22chr7ACalbicansSC5314:286775-289093	557.586	-0.9885	0.488777	-2.0224	0.043136	0.329579
C201320WA	NoInfo	Ca22chr2ACalbicansSC5314:225984-227225	355.902	0.853363	0.422047	2.02196	0.04318	0.329579
C101370CA	RPS21B	Ca22chr1ACalbicansSC5314:269372-270012	74580.8	0.192398	0.095169	2.02166	0.043212	0.329579
C402170CA	NoInfo	Ca22chr4ACalbicansSC5314:430108-431778	1190.93	-0.35042	0.173489	-2.01985	0.043398	0.330478
C206460WA	RTA3	Ca22chr2ACalbicansSC5314:1314688-1316082	3352.3	-0.59186	0.293153	-2.01896	0.043492	0.330478
C306740WA	NoInfo	Ca22chr3ACalbicansSC5314:1539368-1541332	3967.73	-0.29968	0.148509	-2.01795	0.043597	0.330478
C405430CA	GAP5	Ca22chr4ACalbicansSC5314:1184110-1185966	14124.1	0.223772	0.110906	2.01767	0.043625	0.330478
C305640WA	NoInfo	Ca22chr3ACalbicansSC5314:1260221-1261498	93.6439	-1.40866	0.698279	-2.01733	0.043661	NA
C210740CA	NoInfo	Ca22chr2ACalbicansSC5314:2205832-2208582	17704.1	-0.39563	0.196118	-2.01731	0.043663	0.330478
C201410CA	CLB2	Ca22chr2ACalbicansSC5314:248998-250476	6259.21	-0.24035	0.119152	-2.01714	0.043681	0.330478
C106870CA	NoInfo	Ca22chr1ACalbicansSC5314:1464434-1464637	1109.68	-1.57319	0.780017	-2.01687	0.043709	0.330478
C206070WA	FAA2-1	Ca22chr2ACalbicansSC5314:1238997-1241150	1547.11	0.250275	0.12428	2.0138	0.044031	0.332494
C205270WA	NoInfo	Ca22chr2ACalbicansSC5314:1086618-1089464	15184.1	-0.2519	0.125123	-2.01318	0.044096	0.332574
C209780CA	NoInfo	Ca22chr2ACalbicansSC5314:1998133-1998852	14283.1	0.200533	0.099725	2.01085	0.044341	0.333845
C502010CA	NoInfo	Ca22chr5ACalbicansSC5314:451345-453531	6096.03	-0.41748	0.207646	-2.01054	0.044374	0.333845
C600940CA	NoInfo	Ca22chr6ACalbicansSC5314:184756-185646	1299.04	0.267618	0.133217	2.00889	0.044549	0.334747
C107850CA	NoInfo	Ca22chr1ACalbicansSC5314:1708433-1709872	1384.29	-1.25199	0.624075	-2.00615	0.04484	0.335271
C208480WA	RRP8	Ca22chr2ACalbicansSC5314:1712468-1713754	2055.53	-0.70251	0.35018	-2.00615	0.04484	0.335271
CR05520WA	NOC2	Ca22chrRACalbicansSC5314:1174805-1176949	24346.6	-0.29771	0.1484	-2.00612	0.044844	0.335271
C208770CA	NoInfo	Ca22chr2ACalbicansSC5314:1783693-1784028	1050.79	-0.47228	0.235461	-2.00576	0.044882	0.335271
C305460WA	NoInfo	Ca22chr3ACalbicansSC5314:1226660-1228948	2056.35	-0.24531	0.122323	-2.0054	0.044921	0.335271
C604530CA	NoInfo	Ca22chr6ACalbicansSC5314:1008502-1011345	29098	-0.35662	0.177905	-2.00455	0.045011	0.335271
C204590CA	QCR8	Ca22chr2ACalbicansSC5314:959841-960128	24174.7	-0.24698	0.123227	-2.00428	0.04504	0.335271
C307220CA	PRO2	Ca22chr3ACalbicansSC5314:1653321-1654661	3073.78	-0.30557	0.152471	-2.00411	0.045059	0.335271
C105300CA	PRD1	Ca22chr1ACalbicansSC5314:1113320-1115428	21200	0.710987	0.354905	2.00332	0.045143	0.335492
C204570WA	NoInfo	Ca22chr2ACalbicansSC5314:956813-958096	3708.41	-0.42349	0.211625	-2.00113	0.045379	0.336831
C108060WA	OFR1	Ca22chr1ACalbicansSC5314:1756486-1756893	8218.17	0.239844	0.119978	1.99907	0.045601	0.338071
C107290WA	NoInfo	Ca22chr1ACalbicansSC5314:1560957-1561400	1501.69	-1.23366	0.617282	-1.99854	0.045658	0.338081
C307750WA	UTP9	Ca22chr3ACalbicansSC5314:1765306-1766643	15146.2	-0.38662	0.193574	-1.9973	0.045793	0.338669
C111550WA	GAR1	Ca22chr1ACalbicansSC5314:2538443-2539003	9137.84	-0.32172	0.161206	-1.99571	0.045965	0.339529
CR08670CA	NoInfo	Ca22chrRACalbicansSC5314:1871583-1872386	3240.07	0.62576	0.313727	1.9946	0.046086	0.340013
C203550CA	NoInfo	Ca22chr2ACalbicansSC5314:751790-754894	8104.78	-0.18515	0.092852	-1.99399	0.046153	0.34009
CR04630CA	DIT2	Ca22chrRACalbicansSC5314:1011959-1013122	929.096	1.21677	0.610377	1.99347	0.04621	0.340103
C104530CA	NoInfo	Ca22chr1ACalbicansSC5314:934147-935706	3104.92	-0.23443	0.117658	-1.99247	0.046319	0.340494
CR05140WA	NoInfo	Ca22chrRACalbicansSC5314:1114420-1115133	1099.78	-0.22572	0.113351	-1.99136	0.046441	0.340803
C208960CA	NoInfo	Ca22chr2ACalbicansSC5314:1820603-1821982	2528.41	-0.32859	0.165031	-1.99107	0.046473	0.340803
C110880WA	NoInfo	Ca22chr1ACalbicansSC5314:2407718-2409013	8224.52	-0.52876	0.265653	-1.9904	0.046547	0.340931
C504020CA	FGR42	Ca22chr5ACalbicansSC5314:889328-889642	25.3007	-2.15967	1.08591	-1.9888	0.046723	NA
C400540CA	NMD5	Ca22chr4ACalbicansSC5314:93725-96778	11774.3	-0.19266	0.096959	-1.98707	0.046915	0.342987
CR08790WA	RDN58	Ca22chrRACalbicansSC5314:1893162-1893318	14031.2	0.606432	0.305231	1.9868	0.046944	0.342987
C403700WA	NoInfo	Ca22chr4ACalbicansSC5314:788604-790349	24622.9	0.707948	0.356409	1.98633	0.046996	0.342987
CR10240WA	UTP5	Ca22chrRACalbicansSC5314:2184322-2186232	18180	-0.33439	0.16841	-1.98556	0.047082	0.343205
C106640CA	NoInfo	Ca22chr1ACalbicansSC5314:1421365-1421508	1486.31	-1.2828	0.647023	-1.98261	0.047411	0.344956
C113290WA	NoInfo	Ca22chr1ACalbicansSC5314:2896606-2898192	389.186	-1.36308	0.687593	-1.98239	0.047436	0.344956
C405440CA	NoInfo	Ca22chr4ACalbicansSC5314:1186514-1187842	953.429	-0.64218	0.324412	-1.97951	0.047758	0.345989
C600170CA	NoInfo	Ca22chr6ACalbicansSC5314:18679-20661	11743	-0.23522	0.118861	-1.97893	0.047823	0.345989
CR08580CA	NoInfo	Ca22chrRACalbicansSC5314:1850799-1851599	2208.64	0.886544	0.448079	1.97854	0.047867	0.345989
C704190CA	UTP18	Ca22chr7ACalbicansSC5314:902362-904020	8297.07	-0.48776	0.246575	-1.97815	0.047912	0.345989
C114070WA	NoInfo	Ca22chr1ACalbicansSC5314:3098830-3099021	162.673	-1.63174	0.824953	-1.97798	0.047932	0.345989
CR06330CA	NoInfo	Ca22chrRACalbicansSC5314:1342340-1342891	1339.68	-0.2723	0.137686	-1.97768	0.047965	0.345989
C307560WA	TCC1	Ca22chr3ACalbicansSC5314:1729949-1732195	5850.99	-0.44905	0.227088	-1.97743	0.047993	0.345989
C109610WA	NoInfo	Ca22chr1ACalbicansSC5314:2117863-2118681	4989.61	0.358062	0.181129	1.97684	0.04806	0.345989
C602210WA	NoInfo	Ca22chr6ACalbicansSC5314:460066-460428	1355.31	0.27661	0.139961	1.97633	0.048117	0.345989
C101150CA	NoInfo	Ca22chr1ACalbicansSC5314:232865-234934	5704.85	-0.28059	0.142063	-1.97514	0.048252	0.345989
C205760CA	NoInfo	Ca22chr2ACalbicansSC5314:1175951-1176283	17138.3	0.263648	0.133485	1.97511	0.048256	0.345989
C210760CA	NoInfo	Ca22chr2ACalbicansSC5314:2211080-2213146	6972.3	-0.23217	0.117551	-1.97508	0.048259	0.345989
C202850WA	UGA6	Ca22chr2ACalbicansSC5314:570077-571711	382.78	0.799951	0.405336	1.97355	0.048433	0.346827
C201100CA	NoInfo	Ca22chr2ACalbicansSC5314:177044-177321	919.587	0.85313	0.432966	1.97043	0.048789	0.348728
C200300CA	CKB1	Ca22chr2ACalbicansSC5314:37264-38145	9060.39	0.164268	0.083375	1.97022	0.048813	0.348728
C210820CA	NoInfo	Ca22chr2ACalbicansSC5314:2217265-2220897	11742.5	-0.37616	0.190982	-1.96962	0.048882	0.348812
C205770WA	NoInfo	Ca22chr2ACalbicansSC5314:1178196-1179634	1324.61	-0.40891	0.20772	-1.96859	0.049001	0.3489
C107380CA	KSP1	Ca22chr1ACalbicansSC5314:1595184-1598036	17725.6	-0.15296	0.077722	-1.96802	0.049065	0.3489
CR04760CA	NoInfo	Ca22chrRACalbicansSC5314:1032764-1034449	1397.22	0.941651	0.478549	1.96772	0.0491	0.3489
C306430WA	APN1	Ca22chr3ACalbicansSC5314:1462286-1463470	6458.16	0.193285	0.098238	1.96752	0.049123	0.3489
C701410CA	NBP2	Ca22chr7ACalbicansSC5314:290111-291139	745.242	-0.68376	0.348199	-1.9637	0.049565	0.351629
C210060CA	NoInfo	Ca22chr2ACalbicansSC5314:2062293-2063261	252.749	-1.38292	0.705582	-1.95997	0.049999	0.35376
CM00070C	NoInfo	Ca22chrMCalbicansSC5314:9929-10738	9212.56	-0.55575	0.283659	-1.95921	0.050088	0.35376
CR10090CA	NoInfo	Ca22chrRACalbicansSC5314:2154427-2154758	424.426	0.320323	0.163543	1.95864	0.050155	0.35376
C305620WA	ATO5	Ca22chr3ACalbicansSC5314:1257308-1258150	272.742	-0.47838	0.244272	-1.95838	0.050185	0.35376
C209650WA	NoInfo	Ca22chr2ACalbicansSC5314:1974605-1975096	5320.2	0.210716	0.107614	1.95808	0.050221	0.35376
CR10550WA	DRS1	Ca22chrRACalbicansSC5314:2240734-2242575	16968.1	-0.43477	0.222071	-1.95779	0.050254	0.35376
C103710CA	MSB1	Ca22chr1ACalbicansSC5314:767067-770930	7233.68	-0.23896	0.122083	-1.95731	0.05031	0.35376
C112340CA	MRPS9	Ca22chr1ACalbicansSC5314:2689209-2690219	9381.5	-0.2113	0.107992	-1.9566	0.050394	0.35376
C405010WA	NoInfo	Ca22chr4ACalbicansSC5314:1069560-1071119	11091.9	-0.29986	0.153373	-1.95509	0.050573	0.35376
C504610WA	NoInfo	Ca22chr5ACalbicansSC5314:1002086-1003516	2149.7	-0.29259	0.149703	-1.95448	0.050645	0.35376
CR06150CA	ADE13	Ca22chrRACalbicansSC5314:1318865-1320313	42294.3	0.512512	0.262315	1.95381	0.050724	0.35376
C102990CA	XOG1	Ca22chr1ACalbicansSC5314:622222-623538	1685.27	0.266242	0.136273	1.95373	0.050733	0.35376
C114080WA	NoInfo	Ca22chr1ACalbicansSC5314:3099207-3104663	49670.2	-0.33357	0.170739	-1.95366	0.050742	0.35376
C302750WA	NoInfo	Ca22chr3ACalbicansSC5314:593790-595292	167.759	-1.64126	0.840123	-1.95359	0.05075	0.35376
C203940CA	SCH9	Ca22chr2ACalbicansSC5314:825401-827764	8348.62	-0.52352	0.267993	-1.9535	0.050761	0.35376
C400280WA	STE24	Ca22chr4ACalbicansSC5314:41651-43041	23503.6	0.142251	0.072835	1.95306	0.050813	0.35376
C200030WA	RRN3	Ca22chr2ACalbicansSC5314:5665-7335	6889.01	-0.71209	0.364665	-1.95272	0.050852	0.35376
C107800WA	MTO1	Ca22chr1ACalbicansSC5314:1700387-1702474	4643.38	-0.69897	0.358322	-1.95066	0.051097	0.354714
C602230WA	NoInfo	Ca22chr6ACalbicansSC5314:463058-465112	8655.87	-0.3973	0.203715	-1.95028	0.051143	0.354714
C701300CA	PSF1	Ca22chr7ACalbicansSC5314:263896-264606	329.354	-1.42562	0.731211	-1.94967	0.051215	0.354714
C104760CA	SYG1	Ca22chr1ACalbicansSC5314:987525-990488	9210.48	0.642398	0.3295	1.94961	0.051222	0.354714
C703850WA	NoInfo	Ca22chr7ACalbicansSC5314:850058-852295	1572.56	-0.6126	0.314503	-1.94782	0.051436	0.355635
C701030CA	NoInfo	Ca22chr7ACalbicansSC5314:214925-218578	44874.4	-0.257	0.131965	-1.94752	0.051472	0.355635
CR02920CA	AQY1	Ca22chrRACalbicansSC5314:667781-668602	405.306	0.744175	0.382301	1.94657	0.051586	0.35602
CR08190WA	NoInfo	Ca22chrRACalbicansSC5314:1778013-1778471	2959.99	0.582729	0.29953	1.94548	0.051718	0.356523
C101530CA	NoInfo	Ca22chr1ACalbicansSC5314:306618-308486	38454.1	-0.15418	0.079288	-1.94454	0.05183	0.356797
C600420WA	DPM2	Ca22chr6ACalbicansSC5314:74105-74448	5097.4	-0.21371	0.109946	-1.94381	0.051919	0.356797
C502340CA	CST20	Ca22chr5ACalbicansSC5314:517861-521547	16234.4	0.24565	0.126406	1.94335	0.051974	0.356797
C402470CA	NoInfo	Ca22chr4ACalbicansSC5314:498333-499070	9805.11	1.75426	0.902768	1.94321	0.051991	0.356797
C200680CA	SOD5	Ca22chr2ACalbicansSC5314:111314-112000	878.026	-1.22755	0.632148	-1.94187	0.052152	0.3575
C503790WA	GUK1	Ca22chr5ACalbicansSC5314:837646-838218	5484.24	-0.33454	0.172393	-1.94059	0.052309	0.358166
C205640WA	NoInfo	Ca22chr2ACalbicansSC5314:1149967-1151790	14183.4	-0.27751	0.143153	-1.93855	0.052556	0.359455
CR04490CA	NoInfo	Ca22chrRACalbicansSC5314:990786-991736	2061.14	0.717941	0.370611	1.93718	0.052723	0.360198
C602330WA	NoInfo	Ca22chr6ACalbicansSC5314:486452-487012	14771	0.301372	0.155662	1.93607	0.052859	0.360721
C108900WA	NoInfo	Ca22chr1ACalbicansSC5314:1933791-1935467	3050.95	0.421565	0.217882	1.93483	0.053011	0.361353
C102590CA	SNZ1	Ca22chr1ACalbicansSC5314:541722-542600	9637.49	0.241937	0.125309	1.93073	0.053516	0.364389
C113800CA	DUR32	Ca22chr1ACalbicansSC5314:3031379-3033394	1091.03	-0.50017	0.259208	-1.92959	0.053657	0.364942
C505220WA	CAG1	Ca22chr5ACalbicansSC5314:1143525-1144814	937.915	-0.24541	0.127314	-1.92756	0.05391	0.366251
CM00180C	NoInfo	Ca22chrMCalbicansSC5314:13945-14017	1919.2	-1.24751	0.647846	-1.92563	0.05415	0.367126
CR08720WA	NoInfo	Ca22chrRACalbicansSC5314:1879051-1880910	3457.71	0.517359	0.268679	1.92556	0.054159	0.367126
C202260WA	NoInfo	Ca22chr2ACalbicansSC5314:455522-456319	4534.45	0.229948	0.1195	1.92425	0.054323	0.36783
C501230CA	NoInfo	Ca22chr5ACalbicansSC5314:274465-275364	6964.49	0.303607	0.15784	1.92352	0.054415	0.368044
CR08550WA	NoInfo	Ca22chrRACalbicansSC5314:1845221-1846249	7569.17	0.374775	0.19504	1.92153	0.054665	0.369321
C106090CA	NoInfo	Ca22chr1ACalbicansSC5314:1274861-1277509	3864.33	-0.35466	0.184672	-1.92048	0.054797	0.369805
C701190WA	NoInfo	Ca22chr7ACalbicansSC5314:249860-250768	2317.29	-0.18221	0.094922	-1.91962	0.054906	0.370127
C703530CA	ISY1	Ca22chr7ACalbicansSC5314:780464-781264	674.023	-0.38635	0.201404	-1.91829	0.055075	0.370789
C306450WA	GLG2	Ca22chr3ACalbicansSC5314:1467909-1468994	569.49	-0.62309	0.324886	-1.91786	0.055129	0.370789
CR03370CA	KTI12	Ca22chrRACalbicansSC5314:749202-750068	3472.87	-0.55381	0.288831	-1.91741	0.055186	0.370789
C700570WA	RPA135	Ca22chr7ACalbicansSC5314:92423-95923	59533.9	-0.28548	0.148938	-1.91679	0.055264	0.370902
C108040WA	NoInfo	Ca22chr1ACalbicansSC5314:1754691-1754915	1271.61	-1.29089	0.674139	-1.91487	0.05551	0.372141
C700950WA	YML6	Ca22chr7ACalbicansSC5314:200872-201708	11903.1	-0.27206	0.14222	-1.91293	0.055757	0.373385
C702460CA	NoInfo	Ca22chr7ACalbicansSC5314:530886-532163	4786.2	-0.33448	0.174978	-1.91154	0.055935	0.374169
C110500WA	NoInfo	Ca22chr1ACalbicansSC5314:2323932-2324456	4213.35	0.570146	0.298343	1.91104	0.055999	0.374186
C305750CA	NoInfo	Ca22chr3ACalbicansSC5314:1288112-1288444	110.637	-1.12584	0.589231	-1.9107	0.056044	NA
C701200CA	DBP7	Ca22chr7ACalbicansSC5314:250792-252975	12201.6	-0.25872	0.135436	-1.91025	0.056101	0.374455
C105510CA	RPS27A	Ca22chr1ACalbicansSC5314:1155542-1155790	287.911	0.398132	0.208499	1.90951	0.056196	0.37468
C103970WA	NoInfo	Ca22chr1ACalbicansSC5314:837444-837761	101.663	0.771312	0.404688	1.90594	0.056658	NA
C200540WA	NoInfo	Ca22chr2ACalbicansSC5314:84801-86633	6041.26	0.201053	0.105521	1.90533	0.056737	0.3769
C306790WA	TRY6	Ca22chr3ACalbicansSC5314:1548990-1550393	655.217	-0.66242	0.347692	-1.90519	0.056755	0.3769
C603710WA	ALS9	Ca22chr6ACalbicansSC5314:797842-803514	10159.5	0.305887	0.160777	1.90256	0.057098	0.3769
C210150WA	NoInfo	Ca22chr2ACalbicansSC5314:2084376-2085581	190.645	-1.70059	0.894152	-1.9019	0.057185	0.3769
C501850CA	ZNC1	Ca22chr5ACalbicansSC5314:420926-423694	6237.37	0.140386	0.073821	1.90171	0.057209	0.3769
C101920WA	ROA1	Ca22chr1ACalbicansSC5314:395587-399411	7393.3	-0.43537	0.228956	-1.90154	0.057232	0.3769
C302250CA	NoInfo	Ca22chr3ACalbicansSC5314:488396-488884	127.033	-2.09536	1.10199	-1.90142	0.057246	NA
C109830WA	SKI3	Ca22chr1ACalbicansSC5314:2149689-2153891	18284	0.159477	0.083876	1.90133	0.057258	0.3769
C500420CA	MRP17	Ca22chr5ACalbicansSC5314:77777-78136	2708.22	-0.37419	0.196814	-1.90121	0.057275	0.3769
C200690WA	NoInfo	Ca22chr2ACalbicansSC5314:115251-116162	680.661	-0.41864	0.220218	-1.90103	0.057298	0.3769
C205510CA	NoInfo	Ca22chr2ACalbicansSC5314:1123477-1124784	6191.39	0.399444	0.210127	1.90096	0.057307	0.3769
C206720WA	GRE2	Ca22chr2ACalbicansSC5314:1376330-1377367	1075.83	0.496214	0.261054	1.90081	0.057327	0.3769
C403960WA	NoInfo	Ca22chr4ACalbicansSC5314:845566-845781	2647.91	0.672488	0.353842	1.90054	0.057363	0.3769
CR09050CA	NoInfo	Ca22chrRACalbicansSC5314:1932933-1934693	991.369	-0.22578	0.118808	-1.90035	0.057387	0.3769
C101050CA	NoInfo	Ca22chr1ACalbicansSC5314:206917-207855	15760	0.174978	0.092079	1.90029	0.057395	0.3769
C200070CA	MPP10	Ca22chr2ACalbicansSC5314:9360-11063	6348.78	-0.33364	0.175744	-1.89841	0.057641	0.377568
C306390WA	NoInfo	Ca22chr3ACalbicansSC5314:1457202-1457699	2191.64	-0.45655	0.240619	-1.89741	0.057774	0.377568
C301300CA	NCE103	Ca22chr3ACalbicansSC5314:275604-276449	1433.02	-0.67998	0.358376	-1.8974	0.057776	0.377568
C208230CA	NoInfo	Ca22chr2ACalbicansSC5314:1665116-1665397	264.572	0.626893	0.330435	1.89717	0.057805	0.377568
C204490WA	NoInfo	Ca22chr2ACalbicansSC5314:938705-939382	4889.25	0.25151	0.132679	1.89563	0.058008	0.377568
C403130WA	NoInfo	Ca22chr4ACalbicansSC5314:657550-659415	14860.9	0.927045	0.489044	1.89563	0.058009	0.377568
C112750CA	NoInfo	Ca22chr1ACalbicansSC5314:2779463-2781025	530.654	-0.42233	0.22283	-1.8953	0.058053	0.377568
C209440WA	NoInfo	Ca22chr2ACalbicansSC5314:1927153-1930112	301.268	-1.24515	0.656974	-1.89528	0.058055	0.377568
C700280WA	HGT12	Ca22chr7ACalbicansSC5314:41587-43167	799.026	0.602983	0.318195	1.89501	0.058091	0.377568
C113890CA	tA(AGC)7	Ca22chr1ACalbicansSC5314:3060917-3060989	573.189	-0.91575	0.483353	-1.89457	0.058149	0.377568
C304750WA	NoInfo	Ca22chr3ACalbicansSC5314:1006868-1008700	1596.38	-0.28423	0.150042	-1.89435	0.058178	0.377568
C601300WA	NoInfo	Ca22chr6ACalbicansSC5314:251632-252873	939.867	0.388061	0.204957	1.89338	0.058307	0.378006
C501670WA	DAL52	Ca22chr5ACalbicansSC5314:375462-377102	316.017	-1.53172	0.809681	-1.89175	0.058524	0.379007
C201270WA	CHA1	Ca22chr2ACalbicansSC5314:215536-216597	16094.1	-0.35674	0.188726	-1.89024	0.058725	0.379907
C105070CA	GPI7	Ca22chr1ACalbicansSC5314:1059228-1061885	5610.29	-0.19606	0.103801	-1.88886	0.058911	0.38032
C406820CA	CZF1	Ca22chr4ACalbicansSC5314:1518979-1520136	2232.44	-0.30272	0.160268	-1.88883	0.058914	0.38032
C208830WA	NoInfo	Ca22chr2ACalbicansSC5314:1793219-1794115	4300.3	0.156413	0.082881	1.88721	0.059132	0.381012
C300740WA	NoInfo	Ca22chr3ACalbicansSC5314:138354-138815	3201.5	-0.41909	0.222099	-1.88696	0.059166	0.381012
C202610CA	HGT20	Ca22chr2ACalbicansSC5314:526810-528321	5436.93	0.86589	0.459025	1.88637	0.059246	0.381012
CR00900WA	TRM1	Ca22chrRACalbicansSC5314:202216-203886	3332.47	-0.55182	0.292558	-1.88618	0.059271	0.381012
C703010WA	NoInfo	Ca22chr7ACalbicansSC5314:653587-656172	11466.3	-0.13448	0.071336	-1.88513	0.059413	0.381494
C104650WA	DUR3	Ca22chr1ACalbicansSC5314:961930-964107	696.255	-0.28325	0.150288	-1.88469	0.059472	0.381494
C108630WA	NoInfo	Ca22chr1ACalbicansSC5314:1887736-1889073	4298.09	-0.25727	0.136602	-1.88337	0.05965	0.381893
C407140WA	NoInfo	Ca22chr4ACalbicansSC5314:1583035-1583619	3930.26	-0.50232	0.266726	-1.88329	0.059661	0.381893
C108650CA	FAD1	Ca22chr1ACalbicansSC5314:1890487-1891423	2758.81	0.340786	0.180996	1.88284	0.059722	0.381893
C603140CA	MDL2	Ca22chr6ACalbicansSC5314:659079-661430	14503.2	-0.21604	0.114836	-1.88132	0.059929	0.382
C400300CA	SWI1	Ca22chr4ACalbicansSC5314:45136-48099	14096.4	-0.1277	0.067889	-1.88103	0.059968	0.382
CR04180CA	NoInfo	Ca22chrRACalbicansSC5314:934581-936911	11753.5	0.164814	0.087646	1.88046	0.060045	0.382
C201700CA	HAP42	Ca22chr2ACalbicansSC5314:306372-308888	3577.89	-0.13766	0.073205	-1.88042	0.060052	0.382
C602240CA	RPL10A	Ca22chr6ACalbicansSC5314:465254-465907	278037	0.18148	0.096547	1.87971	0.060147	0.382
C107810CA	NoInfo	Ca22chr1ACalbicansSC5314:1702555-1704825	2671.24	-0.80092	0.426163	-1.87937	0.060194	0.382
C208170WA	NoInfo	Ca22chr2ACalbicansSC5314:1656941-1658284	292.031	0.534004	0.284154	1.87928	0.060206	0.382
C205960CA	NoInfo	Ca22chr2ACalbicansSC5314:1215977-1216873	1418.18	-0.70805	0.376871	-1.87877	0.060276	0.382
CR02030CA	NoInfo	Ca22chrRACalbicansSC5314:445207-446703	2234.57	-0.68949	0.367091	-1.87826	0.060346	0.382
C107820WA	NoInfo	Ca22chr1ACalbicansSC5314:1705110-1706270	2651.47	-0.75863	0.404125	-1.87723	0.060487	0.382
CR03000CA	NoInfo	Ca22chrRACalbicansSC5314:689760-690260	2539.65	0.368	0.196064	1.87693	0.060527	0.382
C206360CA	MAK16	Ca22chr2ACalbicansSC5314:1299920-1300867	1794.84	-0.80203	0.427337	-1.87682	0.060543	0.382
C209170WA	SLP2	Ca22chr2ACalbicansSC5314:1883670-1884461	2178.28	-0.41534	0.221309	-1.87674	0.060553	0.382
C108030WA	PFY1	Ca22chr1ACalbicansSC5314:1753563-1753943	23685.6	0.228312	0.121712	1.87584	0.060677	0.382387
C104390CA	NOP4	Ca22chr1ACalbicansSC5314:908570-910795	12162.7	-0.27135	0.144755	-1.87458	0.06085	0.38308
C702740WA	NoInfo	Ca22chr7ACalbicansSC5314:583386-589521	3805.16	0.151111	0.080653	1.87359	0.060987	0.383546
C504760WA	tA(AGC)5	Ca22chr5ACalbicansSC5314:1035099-1035171	288.527	-0.56963	0.304198	-1.87256	0.06113	0.384045
C401750CA	FBA1	Ca22chr4ACalbicansSC5314:345920-346999	384746	0.599189	0.320149	1.87159	0.061263	0.384486
C104150CA	NoInfo	Ca22chr1ACalbicansSC5314:868503-869087	94.5626	0.783894	0.418988	1.87092	0.061356	NA
C402940WA	ABP1	Ca22chr4ACalbicansSC5314:606493-608439	23241.9	0.679853	0.363558	1.87	0.061484	0.385477
C103210CA	CDC12	Ca22chr1ACalbicansSC5314:672483-673838	17323.7	0.114152	0.061087	1.8687	0.061665	0.386215
C114020WA	NoInfo	Ca22chr1ACalbicansSC5314:3089131-3089538	144.359	-1.76271	0.944048	-1.86719	0.061875	NA
C102400CA	MNN11	Ca22chr1ACalbicansSC5314:502050-503384	648.287	-0.43438	0.232721	-1.86653	0.061968	0.387412
CR08370WA	GSH2	Ca22chrRACalbicansSC5314:1810203-1811660	10677.4	0.244618	0.131075	1.86625	0.062007	0.387412
CM00420W	NoInfo	Ca22chrMCalbicansSC5314:31925-32005	349.034	0.391682	0.209928	1.86579	0.06207	0.387412
C403290WA	NoInfo	Ca22chr4ACalbicansSC5314:686644-689340	20215.1	0.750039	0.40214	1.86512	0.062165	0.387412
C500180WA	AFL1	Ca22chr5ACalbicansSC5314:21297-23504	30077.9	0.414952	0.222488	1.86505	0.062174	0.387412
C106470WA	NoInfo	Ca22chr1ACalbicansSC5314:1377812-1378198	79646.9	0.119517	0.064108	1.86431	0.062279	0.387669
C503340WA	NoInfo	Ca22chr5ACalbicansSC5314:760485-760805	51.3988	-1.91061	1.02487	-1.86423	0.062289	NA
C101620CA	NoInfo	Ca22chr1ACalbicansSC5314:326428-327426	685.009	-0.29968	0.161042	-1.86086	0.062764	0.390208
C201080CA	tL(CAA)2	Ca22chr2ACalbicansSC5314:175896-176014	238.082	1.14209	0.613864	1.8605	0.062815	0.390208
C701740CA	NoInfo	Ca22chr7ACalbicansSC5314:374590-375264	778.435	-0.67747	0.364402	-1.85914	0.063007	0.390351
C405320WA	LYS1	Ca22chr4ACalbicansSC5314:1158925-1160073	7913.33	-0.28315	0.152305	-1.85911	0.063012	0.390351
C208930WA	NoInfo	Ca22chr2ACalbicansSC5314:1818186-1819019	9018.16	0.223145	0.120108	1.85787	0.063187	0.390351
C704200CA	NoInfo	Ca22chr7ACalbicansSC5314:904199-907276	22221.2	-0.25294	0.136159	-1.85767	0.063216	0.390351
C602180WA	NoInfo	Ca22chr6ACalbicansSC5314:453038-453583	540.101	0.3222	0.173451	1.85758	0.063228	0.390351
C602900CA	NoInfo	Ca22chr6ACalbicansSC5314:599811-601172	2296.21	-0.55164	0.29698	-1.85751	0.063239	0.390351
C207530CA	NoInfo	Ca22chr2ACalbicansSC5314:1535671-1537075	415.398	0.440443	0.237195	1.85688	0.063329	0.390351
CR06370CA	NoInfo	Ca22chrRACalbicansSC5314:1346414-1352553	3370.08	0.197887	0.106579	1.85672	0.06335	0.390351
C403250CA	RHD2	Ca22chr4ACalbicansSC5314:679262-680179	11556.5	1.47049	0.7922	1.85621	0.063424	0.390408
CR01270CA	FTH2	Ca22chrRACalbicansSC5314:303468-305003	1729.78	0.914933	0.493408	1.85431	0.063695	0.391546
C107370CA	CPH1	Ca22chr1ACalbicansSC5314:1590522-1592492	3110.1	-0.69642	0.37571	-1.85361	0.063795	0.391546
C111790WA	NoInfo	Ca22chr1ACalbicansSC5314:2584053-2584727	1018.62	-0.32104	0.173214	-1.85341	0.063823	0.391546
C403120CA	BUB1	Ca22chr4ACalbicansSC5314:654505-657207	13673	0.975315	0.526311	1.85312	0.063866	0.391546
CR05530CA	CWT1	Ca22chrRACalbicansSC5314:1177061-1178797	3689.22	-0.22398	0.120945	-1.85194	0.064034	0.392185
C400850CA	NoInfo	Ca22chr4ACalbicansSC5314:152453-154591	455.308	-0.43961	0.237444	-1.85144	0.064106	0.392233
C106740CA	NOP6	Ca22chr1ACalbicansSC5314:1441424-1442053	2513.16	-0.90711	0.490099	-1.85088	0.064187	0.392331
C207450CA	RCL1	Ca22chr2ACalbicansSC5314:1521450-1522565	10702.9	-0.35633	0.192644	-1.84967	0.064361	0.392999
C107840WA	NoInfo	Ca22chr1ACalbicansSC5314:1707470-1708372	5275.4	-0.30185	0.163338	-1.84798	0.064605	0.394098
C208260WA	NoInfo	Ca22chr2ACalbicansSC5314:1670481-1670792	319.086	0.583767	0.316001	1.84736	0.064695	0.394254
C400140CA	HIS4	Ca22chr4ACalbicansSC5314:21178-23694	40499.6	-0.29302	0.158678	-1.84661	0.064803	0.394516
C204980CA	CKA2	Ca22chr2ACalbicansSC5314:1038614-1039603	1457.92	-0.38678	0.20955	-1.84577	0.064925	0.394863
CR10410CA	NoInfo	Ca22chrRACalbicansSC5314:2217987-2218817	7747.56	-0.38483	0.208558	-1.84519	0.065009	0.394883
C400810CA	NoInfo	Ca22chr4ACalbicansSC5314:144138-145490	1593	-0.8105	0.43933	-1.84486	0.065058	0.394883
C602830WA	MNN4-4	Ca22chr6ACalbicansSC5314:583525-586143	578.84	-0.53481	0.290008	-1.84412	0.065166	0.395145
C208970CA	DFG10	Ca22chr2ACalbicansSC5314:1822232-1823080	1799.62	-0.32621	0.177013	-1.84283	0.065354	0.395814
C102370CA	NoInfo	Ca22chr1ACalbicansSC5314:492588-496217	2000.74	-0.35723	0.193887	-1.84247	0.065406	0.395814
C104670WA	HAT1	Ca22chr1ACalbicansSC5314:970917-972158	3593.98	0.235444	0.127833	1.84181	0.065503	0.396007
C203030WA	LIG4	Ca22chr2ACalbicansSC5314:610668-613454	4203.63	0.323129	0.175492	1.84128	0.06558	0.396082
C406470WA	NoInfo	Ca22chr4ACalbicansSC5314:1436216-1436827	1775.31	-0.5088	0.276553	-1.83979	0.065799	0.396544
C102850WA	NoInfo	Ca22chr1ACalbicansSC5314:600683-602722	8021.43	-0.33011	0.17946	-1.83948	0.065845	0.396544
C301290WA	NoInfo	Ca22chr3ACalbicansSC5314:275345-275761	647.023	-0.65525	0.356231	-1.83939	0.065858	0.396544
C404720WA	NoInfo	Ca22chr4ACalbicansSC5314:1011677-1012648	29337.3	0.669342	0.364035	1.83868	0.065963	0.396544
C304090WA	SBP1	Ca22chr3ACalbicansSC5314:856852-857700	31247	0.20498	0.11149	1.83854	0.065982	0.396544
C209490WA	PHO13	Ca22chr2ACalbicansSC5314:1940851-1941816	1874.37	-0.27741	0.151014	-1.83695	0.066217	0.397258
C204820WA	NoInfo	Ca22chr2ACalbicansSC5314:1008544-1009959	3218.76	-0.26927	0.146593	-1.83685	0.066231	0.397258
C103730CA	MNS1	Ca22chr1ACalbicansSC5314:776730-778577	9899.07	0.180096	0.09813	1.83528	0.066464	0.397869
CR10720WA	HMI1	Ca22chrRACalbicansSC5314:2269081-2270994	2321.3	-0.17844	0.097225	-1.83528	0.066464	0.397869
C205800CA	NoInfo	Ca22chr2ACalbicansSC5314:1185717-1187078	5017.24	0.184514	0.100586	1.83439	0.066597	0.398274
C702590CA	NoInfo	Ca22chr7ACalbicansSC5314:553910-554189	571.847	0.355048	0.193682	1.83315	0.06678	0.398596
C206440CA	NoInfo	Ca22chr2ACalbicansSC5314:1310642-1311376	1947.21	-0.2236	0.121974	-1.83314	0.066781	0.398596
C207860WA	NoInfo	Ca22chr2ACalbicansSC5314:1600857-1602221	2209.51	-0.19138	0.104441	-1.83242	0.066889	0.398847
C400170WA	NoInfo	Ca22chr4ACalbicansSC5314:27530-27943	9305.88	0.328409	0.17937	1.8309	0.067115	0.399664
C100420WA	NoInfo	Ca22chr1ACalbicansSC5314:67843-68814	9207.74	0.547202	0.29896	1.83035	0.067198	0.399664
C202880CA	EBP7	Ca22chr2ACalbicansSC5314:575277-576455	3519.97	0.332563	0.181755	1.82973	0.06729	0.399664
C602580WA	NoInfo	Ca22chr6ACalbicansSC5314:526774-528267	3296.61	0.272212	0.148857	1.82868	0.067448	0.399664
CR03850WA	HGT3	Ca22chrRACalbicansSC5314:860662-862605	1722.66	0.344434	0.18839	1.8283	0.067504	0.399664
C205840WA	NoInfo	Ca22chr2ACalbicansSC5314:1194847-1196127	2696.66	-0.52815	0.288878	-1.82828	0.067507	0.399664
C601370WA	NoInfo	Ca22chr6ACalbicansSC5314:274059-275504	380.57	0.326229	0.178461	1.82801	0.067548	0.399664
CR10050CA	NoInfo	Ca22chrRACalbicansSC5314:2150191-2150471	164.662	0.620099	0.339224	1.82799	0.067551	0.399664
C301850WA	NoInfo	Ca22chr3ACalbicansSC5314:408919-409974	5162.8	-0.1895	0.103727	-1.82695	0.067708	0.400088
C106540CA	NoInfo	Ca22chr1ACalbicansSC5314:1395028-1396152	2748.12	-0.80362	0.439946	-1.82664	0.067754	0.400088
C210040WA	NoInfo	Ca22chr2ACalbicansSC5314:2056151-2056465	221.443	-1.52336	0.834384	-1.82573	0.06789	0.400507
C400830WA	SPS20	Ca22chr4ACalbicansSC5314:148156-149028	1392.82	0.257758	0.141235	1.82502	0.067998	0.400752
C303190CA	NoInfo	Ca22chr3ACalbicansSC5314:676936-678345	4431.99	-0.17703	0.097038	-1.82433	0.068103	0.400983
C500560WA	NoInfo	Ca22chr5ACalbicansSC5314:122290-122799	3421.43	0.303328	0.166402	1.82286	0.068324	0.401648
C202500WA	NoInfo	Ca22chr2ACalbicansSC5314:501159-502925	1537.99	0.305612	0.167669	1.82271	0.068347	0.401648
C101310WA	NoInfo	Ca22chr1ACalbicansSC5314:258992-259345	392.606	1.36344	0.748432	1.82173	0.068496	0.401756
C205830CA	NoInfo	Ca22chr2ACalbicansSC5314:1193133-1194662	1895.5	-0.45889	0.2519	-1.82172	0.068498	0.401756
C602110WA	NoInfo	Ca22chr6ACalbicansSC5314:436350-437441	578.235	0.293016	0.160964	1.82038	0.068701	0.40188
C201690WA	NoInfo	Ca22chr2ACalbicansSC5314:305456-305986	26753.6	-0.20226	0.111179	-1.81924	0.068875	0.40188
C208560WA	SMC2	Ca22chr2ACalbicansSC5314:1732007-1735522	2346.55	-0.24344	0.133861	-1.8186	0.068973	0.40188
C601230CA	NoInfo	Ca22chr6ACalbicansSC5314:240313-245372	18110.9	0.132168	0.072676	1.81858	0.068975	0.40188
CR04570CA	CDC10	Ca22chrRACalbicansSC5314:1002171-1003244	18291.9	0.15651	0.086065	1.81849	0.068989	0.40188
C400390WA	NoInfo	Ca22chr4ACalbicansSC5314:59710-60150	3094.5	0.259105	0.142494	1.81835	0.06901	0.40188
C100810WA	NoInfo	Ca22chr1ACalbicansSC5314:155443-156324	359.201	1.41648	0.779032	1.81826	0.069025	0.40188
C113560WA	NoInfo	Ca22chr1ACalbicansSC5314:2969916-2971433	1046.14	-0.35525	0.19541	-1.81798	0.069067	0.40188
CR04790WA	MVB12	Ca22chrRACalbicansSC5314:1037049-1037616	1295.97	0.894601	0.492205	1.81754	0.069135	0.40188
C403180WA	NCP1	Ca22chr4ACalbicansSC5314:668228-670270	47793.6	0.409974	0.225601	1.81725	0.069179	0.40188
C301340WA	NoInfo	Ca22chr3ACalbicansSC5314:288691-290076	412.604	-0.49304	0.271374	-1.81682	0.069244	0.40188
C304650WA	NoInfo	Ca22chr3ACalbicansSC5314:989048-990181	430.849	-0.44452	0.244864	-1.81539	0.069463	0.402769
C107090CA	NoInfo	Ca22chr1ACalbicansSC5314:1514079-1516313	5304.6	-0.5097	0.28096	-1.81414	0.069657	0.403236
C104680WA	PIL1	Ca22chr1ACalbicansSC5314:973480-974406	44809.4	0.212883	0.117355	1.81401	0.069676	0.403236
C400880WA	NoInfo	Ca22chr4ACalbicansSC5314:157302-158897	5604.97	-0.23556	0.129941	-1.8128	0.069862	0.403574
C302200WA	NoInfo	Ca22chr3ACalbicansSC5314:474569-474745	192.714	-1.45261	0.801319	-1.81277	0.069867	0.403574
C405060WA	CDL1	Ca22chr4ACalbicansSC5314:1080133-1082154	2690.74	-0.30385	0.167736	-1.81148	0.070067	0.404272
C703440WA	SNG4	Ca22chr7ACalbicansSC5314:756765-758426	3388.91	0.312661	0.172633	1.81113	0.070121	0.404272
C406400CA	VMA8	Ca22chr4ACalbicansSC5314:1419739-1420542	5604.4	0.276759	0.152885	1.81025	0.070257	0.404677
C205530CA	NoInfo	Ca22chr2ACalbicansSC5314:1126080-1127237	6522.58	0.196642	0.108664	1.80963	0.070354	0.404722
CR04780WA	RPB8	Ca22chrRACalbicansSC5314:1036032-1036478	1024.12	1.12321	0.620843	1.80917	0.070424	0.404722
C305560WA	PRE3	Ca22chr3ACalbicansSC5314:1243106-1243750	7160.24	0.349771	0.193363	1.80889	0.070469	0.404722
CR00510CA	ADE1	Ca22chrRACalbicansSC5314:120977-121852	15240.5	0.433634	0.239833	1.80806	0.070597	0.404722
C107400CA	NoInfo	Ca22chr1ACalbicansSC5314:1602167-1603606	2000.79	-0.88877	0.491609	-1.80789	0.070624	0.404722
C305220WA	CDR1	Ca22chr3ACalbicansSC5314:1146045-1150550	117511	-0.2976	0.164635	-1.80763	0.070664	0.404722
C505140WA	NoInfo	Ca22chr5ACalbicansSC5314:1130266-1131324	3695.76	-0.13222	0.073167	-1.80713	0.070743	0.404794
C503130WA	SUT1	Ca22chr5ACalbicansSC5314:697356-698426	1383.85	-0.90611	0.501643	-1.80628	0.070875	0.405171
C104750WA	IFE1	Ca22chr1ACalbicansSC5314:986263-987447	2322.67	0.573981	0.317881	1.80564	0.070974	0.405356
CR04660CA	UGP1	Ca22chrRACalbicansSC5314:1016385-1018027	31920.6	0.23928	0.132553	1.80516	0.071049	0.405404
C304620CA	NoInfo	Ca22chr3ACalbicansSC5314:978529-978939	1610.34	-0.21228	0.11779	-1.80218	0.071517	0.407694
C210680WA	NoInfo	Ca22chr2ACalbicansSC5314:2197235-2198446	3047.33	0.220587	0.122484	1.80094	0.071712	0.408016
C107560WA	NoInfo	Ca22chr1ACalbicansSC5314:1636861-1637820	1814.53	-0.95809	0.532078	-1.80065	0.071758	0.408016
C100040WA	CTA2	Ca22chr1ACalbicansSC5314:10718-11485	2735.4	-0.31365	0.174195	-1.80055	0.071774	0.408016
CR10750CA	NoInfo	Ca22chrRACalbicansSC5314:2272778-2273182	5909.14	-0.28854	0.160463	-1.79817	0.072151	0.409497
C102780WA	NoInfo	Ca22chr1ACalbicansSC5314:581844-582602	6214.25	0.397125	0.22088	1.79792	0.072189	0.409497
C304350CA	NoInfo	Ca22chr3ACalbicansSC5314:903462-904355	455.368	-0.6875	0.382451	-1.79762	0.072237	0.409497
C405470CA	NoInfo	Ca22chr4ACalbicansSC5314:1193789-1193984	71.1849	-1.43977	0.801566	-1.7962	0.072462	NA
C204120CA	NoInfo	Ca22chr2ACalbicansSC5314:868107-869474	6604.58	-0.2729	0.151963	-1.79586	0.072516	0.410155
C502240WA	PTH2	Ca22chr5ACalbicansSC5314:498691-499884	575.623	-0.48911	0.272447	-1.79525	0.072614	0.410155
CR06180WA	ARC40	Ca22chrRACalbicansSC5314:1322879-1324033	14677.8	0.141641	0.078915	1.79486	0.072676	0.410155
C702490WA	PEX1	Ca22chr7ACalbicansSC5314:534960-538232	4644.81	0.189735	0.105718	1.79472	0.072699	0.410155
CR08650CA	NoInfo	Ca22chrRACalbicansSC5314:1861693-1863837	6790.13	0.478418	0.266594	1.79455	0.072725	0.410155
C500980WA	TRY3	Ca22chr5ACalbicansSC5314:218210-219694	5003.69	-0.21372	0.119116	-1.79422	0.072778	0.410155
C208610WA	ERG9	Ca22chr2ACalbicansSC5314:1751816-1753162	3212.56	-0.1604	0.08941	-1.79393	0.072824	0.410155
C204860WA	PZF1	Ca22chr2ACalbicansSC5314:1015779-1017017	863.486	-0.70094	0.391029	-1.79256	0.073043	0.41101
C600310WA	NoInfo	Ca22chr6ACalbicansSC5314:47121-49541	10681.5	0.171427	0.095667	1.79191	0.073147	0.411216
C110030WA	DBP3	Ca22chr1ACalbicansSC5314:2196988-2198682	14581.5	-0.18235	0.10184	-1.79051	0.073372	0.412098
C302800WA	ADH4	Ca22chr3ACalbicansSC5314:604119-604895	171.659	-1.58315	0.884588	-1.7897	0.073502	0.412358
CR09660WA	NoInfo	Ca22chrRACalbicansSC5314:2052941-2054116	297.734	-0.42711	0.238689	-1.78938	0.073553	0.412358
C703400CA	NoInfo	Ca22chr7ACalbicansSC5314:745808-748996	20530.8	-0.34465	0.192743	-1.78815	0.073751	0.413034
C205670CA	NoInfo	Ca22chr2ACalbicansSC5314:1160140-1160940	1873.17	-0.26739	0.149598	-1.78737	0.073877	0.413034
C504670WA	SRP101	Ca22chr5ACalbicansSC5314:1013409-1015016	7211.89	0.235027	0.131502	1.78725	0.073897	0.413034
C306050CA	NoInfo	Ca22chr3ACalbicansSC5314:1375404-1376279	8610.97	-0.18667	0.104465	-1.78695	0.073945	0.413034
C703880CA	NoInfo	Ca22chr7ACalbicansSC5314:856037-856963	828.429	-0.60152	0.336979	-1.78503	0.074256	0.413528
C107360WA	NoInfo	Ca22chr1ACalbicansSC5314:1585929-1589840	10919	-0.42407	0.237569	-1.78503	0.074257	0.413528
C704050WA	HLJ1	Ca22chr7ACalbicansSC5314:880352-881347	4779.27	0.157908	0.088471	1.78486	0.074284	0.413528
CM00090W	NoInfo	Ca22chrMCalbicansSC5314:11525-11606	1997.49	-1.13236	0.634469	-1.78473	0.074305	0.413528
C106070WA	NoInfo	Ca22chr1ACalbicansSC5314:1272827-1273369	2547.67	-0.18561	0.104083	-1.78329	0.074539	0.414207
C604160CA	SPB1	Ca22chr6ACalbicansSC5314:913551-916088	7645.92	-0.37074	0.207963	-1.78273	0.074631	0.414207
C303360WA	FCY2	Ca22chr3ACalbicansSC5314:704145-705725	11070.2	0.613108	0.343924	1.78268	0.074638	0.414207
C201540WA	NoInfo	Ca22chr2ACalbicansSC5314:275532-276701	1219.41	0.347681	0.195073	1.78231	0.074699	0.414207
C107280CA	NoInfo	Ca22chr1ACalbicansSC5314:1560696-1560905	1426.18	-1.14974	0.645457	-1.78129	0.074866	0.414225
C505300WA	RIB5	Ca22chr5ACalbicansSC5314:1151677-1152390	7342.72	0.213645	0.119955	1.78105	0.074904	0.414225
C112380CA	WRS1	Ca22chr1ACalbicansSC5314:2696433-2697707	15168.4	-0.12143	0.068206	-1.78041	0.075009	0.414225
C406450WA	NoInfo	Ca22chr4ACalbicansSC5314:1433543-1433956	828.635	-0.42832	0.240586	-1.78031	0.075025	0.414225
C205090WA	MAK5	Ca22chr2ACalbicansSC5314:1052876-1055224	9031.96	-0.31291	0.17577	-1.78021	0.075042	0.414225
C701590CA	NoInfo	Ca22chr7ACalbicansSC5314:344244-345575	1419.56	-0.40429	0.227188	-1.77953	0.075153	0.414463
C100860WA	NoInfo	Ca22chr1ACalbicansSC5314:168533-169534	373.77	1.40726	0.791097	1.77887	0.075262	0.414551
CR05840WA	NoInfo	Ca22chrRACalbicansSC5314:1232321-1233040	2113.82	-0.21509	0.120945	-1.77844	0.075332	0.414551
C305830WA	KRE6	Ca22chr3ACalbicansSC5314:1306093-1308315	15088.8	-0.21188	0.119167	-1.77803	0.075399	0.414551
C303700CA	NoInfo	Ca22chr3ACalbicansSC5314:781934-782260	159.295	-1.59094	0.895037	-1.77751	0.075484	0.414551
C100500CA	GLO1	Ca22chr1ACalbicansSC5314:78641-79669	19798.8	0.191832	0.107961	1.77687	0.07559	0.414551
CR04730WA	NoInfo	Ca22chrRACalbicansSC5314:1026934-1027266	8128.19	0.169428	0.095358	1.77676	0.075608	0.414551
C109080CA	PGA6	Ca22chr1ACalbicansSC5314:1978117-1978776	35552.1	-0.45216	0.254521	-1.77653	0.075645	0.414551
C305630WA	GTT1	Ca22chr3ACalbicansSC5314:1258947-1259750	75.1481	-1.39568	0.786315	-1.77497	0.075904	NA
C302240CA	GPA2	Ca22chr3ACalbicansSC5314:484858-486369	4450.59	-0.17073	0.096241	-1.77398	0.076066	0.415048
C400690CA	NoInfo	Ca22chr4ACalbicansSC5314:117577-119166	2692.53	-0.56163	0.316616	-1.77385	0.076088	0.415048
C205460WA	CDC19	Ca22chr2ACalbicansSC5314:1118612-1120126	364536	0.401981	0.226794	1.77245	0.076319	0.415048
C501520CA	GLR1	Ca22chr5ACalbicansSC5314:338743-340293	18269.4	0.09117	0.051445	1.77217	0.076367	0.415048
CR03500WA	CIT1	Ca22chrRACalbicansSC5314:777835-779331	128170	-0.37545	0.211901	-1.77184	0.076421	0.415048
C102080WA	SET6	Ca22chr1ACalbicansSC5314:429371-430510	2249.24	-0.55066	0.310981	-1.77071	0.076608	0.415048
C201030WA	NoInfo	Ca22chr2ACalbicansSC5314:172317-172958	14028.1	0.12454	0.070334	1.7707	0.076611	0.415048
C107900WA	COI1	Ca22chr1ACalbicansSC5314:1722824-1723399	1710.06	-0.98492	0.55679	-1.76892	0.076907	0.415048
C200260CA	MUQ1	Ca22chr2ACalbicansSC5314:33671-34845	14015.5	0.401	0.226698	1.76887	0.076915	0.415048
C104710CA	NoInfo	Ca22chr1ACalbicansSC5314:980592-981179	1109.28	-0.45959	0.259833	-1.7688	0.076927	0.415048
C204720CA	FGR51	Ca22chr2ACalbicansSC5314:988585-990066	1904.76	0.218842	0.123745	1.76849	0.076978	0.415048
C503810CA	NoInfo	Ca22chr5ACalbicansSC5314:839331-840098	600.788	-0.65009	0.36761	-1.76844	0.076988	0.415048
CR02470WA	NoInfo	Ca22chrRACalbicansSC5314:547329-547457	12993.8	0.339925	0.192223	1.76839	0.076995	0.415048
CR08050CA	NoInfo	Ca22chrRACalbicansSC5314:1756914-1757813	9903.57	0.287094	0.162349	1.76838	0.076998	0.415048
CM00120W	NoInfo	Ca22chrMCalbicansSC5314:11780-11852	1961.94	-1.1385	0.643869	-1.76822	0.077025	0.415048
C306590WA	LYS9	Ca22chr3ACalbicansSC5314:1504006-1505340	18633.2	-0.16285	0.092124	-1.7677	0.077111	0.415048
C203950WA	NoInfo	Ca22chr2ACalbicansSC5314:830390-831187	6819.3	-0.26241	0.14845	-1.76768	0.077114	0.415048
C107680WA	HAP2	Ca22chr1ACalbicansSC5314:1668121-1669215	1730.9	-1.01779	0.576216	-1.76633	0.077341	0.415048
C100640CA	RPO41	Ca22chr1ACalbicansSC5314:107125-111027	36271.6	-0.38189	0.216231	-1.76612	0.077375	0.415048
C201820CA	NoInfo	Ca22chr2ACalbicansSC5314:334153-335997	1294.24	0.276893	0.156795	1.76596	0.077403	0.415048
C207770CA	NoInfo	Ca22chr2ACalbicansSC5314:1588820-1589116	290.378	0.479237	0.271413	1.76571	0.077444	0.415048
C205820WA	NoInfo	Ca22chr2ACalbicansSC5314:1191654-1193099	1901.47	-0.3175	0.179839	-1.76546	0.077486	0.415048
C206470WA	RTA2	Ca22chr2ACalbicansSC5314:1317087-1318448	6885.81	-0.38139	0.216058	-1.76524	0.077524	0.415048
CR09140CA	NoInfo	Ca22chrRACalbicansSC5314:1947500-1949866	1901.03	0.171828	0.097346	1.76513	0.077542	0.415048
C501140CA	NoInfo	Ca22chr5ACalbicansSC5314:262791-265052	16200.9	-0.22824	0.129308	-1.76509	0.077548	0.415048
C205220CA	NoInfo	Ca22chr2ACalbicansSC5314:1072541-1075639	7516.67	-0.2222	0.125895	-1.76494	0.077574	0.415048
CR04320CA	NoInfo	Ca22chrRACalbicansSC5314:961440-961827	7114.76	0.348798	0.19765	1.76472	0.077611	0.415048
CR08150WA	RPS20	Ca22chrRACalbicansSC5314:1772154-1772513	219318	0.218423	0.123812	1.76416	0.077706	0.415048
C400820WA	NoInfo	Ca22chr4ACalbicansSC5314:146312-147412	4411.87	-0.31929	0.181047	-1.76358	0.077803	0.415048
C601650CA	FMP27	Ca22chr6ACalbicansSC5314:340292-347998	25269.5	0.325332	0.184508	1.76324	0.07786	0.415048
CR08820CA	TAR1	Ca22chrRACalbicansSC5314:1893653-1893922	44860.5	0.328952	0.18659	1.76297	0.077906	0.415048
C701280CA	NoInfo	Ca22chr7ACalbicansSC5314:261260-262552	2277.93	-0.53727	0.304764	-1.76291	0.077915	0.415048
C106950CA	tP(AGG)1	Ca22chr1ACalbicansSC5314:1483972-1484082	1273.83	-1.33862	0.759528	-1.76244	0.077995	0.415111
CM00320W	NoInfo	Ca22chrMCalbicansSC5314:22849-23238	2331.23	-1.02033	0.579268	-1.76142	0.078167	0.415664
C111010CA	NoInfo	Ca22chr1ACalbicansSC5314:2427065-2428255	2385.36	0.20406	0.115977	1.75949	0.078495	0.41688
CR05790CA	ACO2	Ca22chrRACalbicansSC5314:1225928-1228303	29599.2	-0.39892	0.226757	-1.75926	0.078533	0.41688
C102000WA	NoInfo	Ca22chr1ACalbicansSC5314:412817-413818	6227.18	0.274124	0.155902	1.75831	0.078695	0.417014
C302070CA	NoInfo	Ca22chr3ACalbicansSC5314:449448-450614	213.456	-1.28246	0.729438	-1.75815	0.078722	0.417014
C101210WA	NoInfo	Ca22chr1ACalbicansSC5314:245206-246453	4092.32	0.267636	0.152277	1.75756	0.078823	0.417014
C200410CA	NoInfo	Ca22chr2ACalbicansSC5314:59132-62923	6008.64	-0.50988	0.290144	-1.75732	0.078863	0.417014
CR09650WA	WAL1	Ca22chrRACalbicansSC5314:2050217-2052358	2308.87	-0.30291	0.172393	-1.7571	0.0789	0.417014
C208630CA	NoInfo	Ca22chr2ACalbicansSC5314:1755545-1756948	1988.41	-0.29096	0.165699	-1.75596	0.079096	0.417687
CR01260WA	NoInfo	Ca22chrRACalbicansSC5314:300879-303074	2806.35	0.612536	0.348962	1.75531	0.079207	0.417909
C106420CA	NoInfo	Ca22chr1ACalbicansSC5314:1367104-1369278	2427.12	-0.28493	0.162389	-1.7546	0.079329	0.41819
C600730WA	NoInfo	Ca22chr6ACalbicansSC5314:126536-128452	2209.48	0.480876	0.274396	1.75249	0.07969	0.419734
C107080WA	NoInfo	Ca22chr1ACalbicansSC5314:1513268-1513834	1225.32	-1.2104	0.690967	-1.75175	0.079817	0.42004
C206650CA	NoInfo	Ca22chr2ACalbicansSC5314:1354541-1356250	397.497	-0.45073	0.257644	-1.74944	0.080215	0.421367
C306500WA	UBA1	Ca22chr3ACalbicansSC5314:1483052-1486117	50759.8	0.176903	0.101132	1.74923	0.080251	0.421367
C102070WA	HSP31	Ca22chr1ACalbicansSC5314:427843-428838	316.028	-0.4231	0.241946	-1.74875	0.080334	0.421367
C210130WA	NoInfo	Ca22chr2ACalbicansSC5314:2076975-2080109	598.778	-0.81354	0.465302	-1.74841	0.080392	0.421367
C302850CA	NoInfo	Ca22chr3ACalbicansSC5314:616015-617427	1096.65	-0.49163	0.281239	-1.74809	0.080449	0.421367
C108290CA	DIP2	Ca22chr1ACalbicansSC5314:1816300-1819245	17426.4	-0.44715	0.255943	-1.74709	0.080622	0.421367
C202760WA	LHS1	Ca22chr2ACalbicansSC5314:550317-553115	16146.1	0.104746	0.059962	1.74686	0.080662	0.421367
C101030WA	HMT1	Ca22chr1ACalbicansSC5314:205265-206284	21818.8	-0.15212	0.087111	-1.74632	0.080755	0.421367
C501530CA	NoInfo	Ca22chr5ACalbicansSC5314:340759-342204	3765.09	0.239218	0.137038	1.74563	0.080875	0.421367
C102010CA	ZCF24	Ca22chr1ACalbicansSC5314:414090-416273	1499.18	0.306508	0.175589	1.7456	0.08088	0.421367
CR07290WA	FRE7	Ca22chrRACalbicansSC5314:1587150-1588361	47936.3	-0.20737	0.118813	-1.74537	0.080921	0.421367
C300980WA	FLC1	Ca22chr3ACalbicansSC5314:198697-201123	7225.27	-0.35583	0.203875	-1.74535	0.080924	0.421367
C112030WA	SER33	Ca22chr1ACalbicansSC5314:2632863-2634254	40476.8	0.142989	0.081938	1.74508	0.080971	0.421367
C202270CA	NoInfo	Ca22chr2ACalbicansSC5314:456427-456894	4793.18	-0.16812	0.096363	-1.7447	0.081037	0.421367
C111580WA	NoInfo	Ca22chr1ACalbicansSC5314:2541281-2541658	2873.86	0.378741	0.217319	1.74279	0.08137	0.422338
C107190WA	SOG2	Ca22chr1ACalbicansSC5314:1542214-1544679	10175.6	-0.33242	0.190806	-1.74217	0.081479	0.422338
CR03570CA	YVH1	Ca22chrRACalbicansSC5314:790132-791100	3098.62	-0.41766	0.239816	-1.7416	0.081578	0.422338
C302170CA	LAP41	Ca22chr3ACalbicansSC5314:470417-471970	15628.1	0.291236	0.167231	1.74152	0.081592	0.422338
C502760WA	CKB2	Ca22chr5ACalbicansSC5314:620204-621007	1900.78	-0.1618	0.092916	-1.74133	0.081626	0.422338
C501790CA	NoInfo	Ca22chr5ACalbicansSC5314:402452-402754	305.69	-1.35925	0.780619	-1.74125	0.08164	0.422338
C403550WA	RAD2	Ca22chr4ACalbicansSC5314:755288-758260	9383.04	1.64678	0.946034	1.74071	0.081734	0.422464
C304700WA	NoInfo	Ca22chr3ACalbicansSC5314:994723-995823	3064.72	-0.30746	0.176881	-1.73822	0.082173	0.423834
CR05370WA	NoInfo	Ca22chrRACalbicansSC5314:1153825-1155368	55167.4	0.236689	0.136205	1.73774	0.082257	0.423834
C108870CA	JIP5	Ca22chr1ACalbicansSC5314:1928994-1930622	7931.96	-0.3652	0.210171	-1.73763	0.082275	0.423834
CR08510WA	PGA13	Ca22chrRACalbicansSC5314:1838763-1840133	2397.14	0.688364	0.396152	1.73762	0.082277	0.423834
CR05450CA	NoInfo	Ca22chrRACalbicansSC5314:1162653-1163300	6675.42	0.2102	0.121085	1.73597	0.082569	0.42498
C504800WA	CRH12	Ca22chr5ACalbicansSC5314:1039131-1040645	4445.29	0.482067	0.277814	1.73522	0.082702	0.425306
CR04640WA	DIT1	Ca22chrRACalbicansSC5314:1014145-1015671	1207.22	0.883345	0.509321	1.73436	0.082855	0.425539
C109520CA	NoInfo	Ca22chr1ACalbicansSC5314:2094630-2095979	3529.39	-0.19926	0.114907	-1.73406	0.082908	0.425539
C600480CA	FET31	Ca22chr6ACalbicansSC5314:87450-89309	38495.3	-0.32395	0.186928	-1.73302	0.083092	0.425539
C500500WA	NAM7	Ca22chr5ACalbicansSC5314:95043-98102	11927.8	-0.43789	0.252688	-1.73293	0.083108	0.425539
C304890WA	CDR2	Ca22chr3ACalbicansSC5314:1047887-1052386	16656.3	-0.26487	0.152853	-1.73281	0.083129	0.425539
CR10820WA	NoInfo	Ca22chrRACalbicansSC5314:2282415-2282765	767.166	-0.216	0.124666	-1.7326	0.083167	0.425539
C203500WA	NoInfo	Ca22chr2ACalbicansSC5314:728326-731385	7191.98	-0.24498	0.141585	-1.73029	0.083579	0.427292
C204010CA	HSP21	Ca22chr2ACalbicansSC5314:838065-838634	1088.49	0.687794	0.397665	1.72958	0.083705	0.427574
C109760CA	SHY1	Ca22chr1ACalbicansSC5314:2140691-2141770	5219.58	0.19334	0.11187	1.72825	0.083943	0.428432
C106260WA	PGA50	Ca22chr1ACalbicansSC5314:1309503-1310432	182.482	-0.42915	0.248429	-1.72744	0.084089	0.42882
CR05540CA	NoInfo	Ca22chrRACalbicansSC5314:1179301-1181166	2989.02	-0.18462	0.106898	-1.72704	0.08416	0.428822
C300590WA	NoInfo	Ca22chr3ACalbicansSC5314:90951-91517	1431.72	-0.31721	0.183844	-1.72541	0.084453	0.42947
CR10150CA	NoInfo	Ca22chrRACalbicansSC5314:2169123-2169458	127.738	-0.57964	0.335953	-1.72535	0.084464	NA
C303720WA	GTT11	Ca22chr3ACalbicansSC5314:784714-785540	4464.52	0.255023	0.147822	1.7252	0.084491	0.42947
CR08440WA	NoInfo	Ca22chrRACalbicansSC5314:1821550-1823403	2964.12	0.597072	0.346128	1.725	0.084527	0.42947
C112610WA	NoInfo	Ca22chr1ACalbicansSC5314:2749614-2750276	4754.98	-0.28928	0.16775	-1.72445	0.084627	0.42947
C405660CA	BRN1	Ca22chr4ACalbicansSC5314:1241123-1243357	4345.09	-0.14015	0.081283	-1.72427	0.084658	0.42947
C702680WA	TOM22	Ca22chr7ACalbicansSC5314:571203-571655	3928.24	-0.21062	0.122183	-1.72381	0.084742	0.42947
C405600WA	GYP2	Ca22chr4ACalbicansSC5314:1230574-1233402	9118.51	-0.11705	0.067911	-1.7236	0.084781	0.42947
C304610WA	MEA1	Ca22chr3ACalbicansSC5314:976463-978352	765.382	-0.45153	0.262144	-1.72245	0.084988	0.430038
C701180WA	NoInfo	Ca22chr7ACalbicansSC5314:248250-249536	1769.02	-0.2014	0.116989	-1.72155	0.085151	0.430038
C300200CA	ETR1	Ca22chr3ACalbicansSC5314:25109-26203	14605.6	0.14736	0.085631	1.72086	0.085276	0.430038
C104800CA	NoInfo	Ca22chr1ACalbicansSC5314:998118-1000229	82.3451	-0.9256	0.537881	-1.72084	0.085281	NA
C700020CA	RVS161	Ca22chr7ACalbicansSC5314:1246-2040	16746.5	0.246041	0.142984	1.72076	0.085295	0.430038
C307740WA	NoInfo	Ca22chr3ACalbicansSC5314:1763210-1765186	9683.22	-0.11971	0.069588	-1.72022	0.085392	0.430038
C101400CA	NoInfo	Ca22chr1ACalbicansSC5314:275477-276952	8645.94	0.146061	0.08495	1.71937	0.085546	0.430038
C400320CA	NoInfo	Ca22chr4ACalbicansSC5314:49530-50508	2582.86	0.323663	0.188259	1.71924	0.08557	0.430038
C103170CA	NoInfo	Ca22chr1ACalbicansSC5314:658804-660771	1532.99	-0.18234	0.106075	-1.71898	0.085618	0.430038
C301930WA	PXP2	Ca22chr3ACalbicansSC5314:425210-427384	1739.27	0.539682	0.314099	1.71819	0.085761	0.430038
C701890CA	TOM7	Ca22chr7ACalbicansSC5314:405642-405839	6537.64	-0.25846	0.1505	-1.71735	0.085914	0.430038
C306040WA	NoInfo	Ca22chr3ACalbicansSC5314:1373713-1375218	655.453	-0.74848	0.435925	-1.717	0.085979	0.430038
C114330WA	NoInfo	Ca22chr1ACalbicansSC5314:3157023-3158294	5324.69	-0.35416	0.206283	-1.71688	0.086001	0.430038
CM00520W	NoInfo	Ca22chrMCalbicansSC5314:35222-36031	7593.08	-0.3677	0.214187	-1.71673	0.086028	0.430038
C503360WA	RPO26	Ca22chr5ACalbicansSC5314:763489-763962	5326.68	-0.29688	0.172978	-1.71627	0.086112	0.430038
CR10470CA	NoInfo	Ca22chrRACalbicansSC5314:2227306-2228901	5996.38	-0.34857	0.203128	-1.71601	0.086161	0.430038
C304880WA	PIN3	Ca22chr3ACalbicansSC5314:1045564-1046421	10088.7	-0.21795	0.127033	-1.71573	0.086212	0.430038
C406760WA	GUT2	Ca22chr4ACalbicansSC5314:1507097-1509049	33946.8	-0.26254	0.15303	-1.71559	0.086237	0.430038
CR10260WA	NoInfo	Ca22chrRACalbicansSC5314:2188415-2189230	1601.52	-0.37247	0.217118	-1.71554	0.086246	0.430038
C701170CA	NoInfo	Ca22chr7ACalbicansSC5314:246116-247258	514.279	-0.49658	0.289723	-1.71399	0.086531	0.430038
C209040WA	NoInfo	Ca22chr2ACalbicansSC5314:1848596-1849177	2679.8	-0.34311	0.200196	-1.71389	0.086549	0.430038
C200480CA	PHHB	Ca22chr2ACalbicansSC5314:74565-74909	1698.7	-0.68013	0.396866	-1.71374	0.086576	0.430038
C201450CA	NoInfo	Ca22chr2ACalbicansSC5314:258044-258733	632.581	0.492641	0.287467	1.71373	0.086578	0.430038
C305600WA	ATO6	Ca22chr3ACalbicansSC5314:1252997-1253842	266.88	-0.64195	0.374745	-1.71302	0.086709	0.430038
C301010WA	NoInfo	Ca22chr3ACalbicansSC5314:206574-206882	97.3384	-1.30314	0.760777	-1.7129	0.08673	NA
CR05310WA	NoInfo	Ca22chrRACalbicansSC5314:1142603-1143064	1498.04	-0.37286	0.217722	-1.71255	0.086795	0.430038
C103270WA	NoInfo	Ca22chr1ACalbicansSC5314:683901-685105	1251.59	0.537626	0.314053	1.71189	0.086916	0.430038
CR00460CA	NoInfo	Ca22chrRACalbicansSC5314:115600-116151	929.894	-0.46154	0.269617	-1.71185	0.086924	0.430038
C203470CA	COX6	Ca22chr2ACalbicansSC5314:723706-724234	29102.7	0.162823	0.095127	1.71164	0.086964	0.430038
C210360CA	HEM3	Ca22chr2ACalbicansSC5314:2137302-2138324	5858.73	-0.19086	0.111506	-1.71163	0.086965	0.430038
C407230CA	VID21	Ca22chr4ACalbicansSC5314:1594317-1596377	2631.9	-0.32712	0.191174	-1.71112	0.087058	0.430038
C108880WA	HEM14	Ca22chr1ACalbicansSC5314:1931304-1932899	3360.59	0.570157	0.333232	1.711	0.087082	0.430038
C104900WA	MNN15	Ca22chr1ACalbicansSC5314:1017681-1019972	2536.24	-0.16029	0.093696	-1.71079	0.08712	0.430038
CR03360WA	NoInfo	Ca22chrRACalbicansSC5314:748450-749193	3100.99	-0.48409	0.282988	-1.71062	0.087151	0.430038
C205160CA	NoInfo	Ca22chr2ACalbicansSC5314:1065176-1067179	16934.7	-0.17991	0.105207	-1.71007	0.087253	0.430196
C304560WA	MAK21	Ca22chr3ACalbicansSC5314:962464-965664	22135.6	-0.22575	0.132059	-1.70949	0.087359	0.43037
C307290WA	NoInfo	Ca22chr3ACalbicansSC5314:1673212-1675362	5569.72	-0.22989	0.134533	-1.70884	0.087481	0.430622
C107140CA	RIA1	Ca22chr1ACalbicansSC5314:1531432-1534566	16363.3	-0.28753	0.168327	-1.70816	0.087606	0.430752
C300240CA	GLO3	Ca22chr3ACalbicansSC5314:30220-31575	20986.4	0.192563	0.112755	1.7078	0.087673	0.430752
C300550CA	HRK1	Ca22chr3ACalbicansSC5314:78180-80270	18153	0.187956	0.110074	1.70755	0.08772	0.430752
C100870WA	LRO1	Ca22chr1ACalbicansSC5314:170158-172254	5965.18	0.220436	0.129148	1.70685	0.087849	0.431042
C104510WA	NoInfo	Ca22chr1ACalbicansSC5314:931183-932622	1895.43	-0.59827	0.350756	-1.70566	0.088071	0.431779
CR08620CA	NoInfo	Ca22chrRACalbicansSC5314:1856428-1857492	7816.22	0.251613	0.147575	1.70499	0.088197	0.43205
C104350CA	NoInfo	Ca22chr1ACalbicansSC5314:901560-903929	1468.89	-0.53624	0.31468	-1.70409	0.088363	0.432519
CR00210WA	ALK2	Ca22chrRACalbicansSC5314:52344-53912	2783.9	-0.47464	0.278642	-1.7034	0.088493	0.432529
C206640CA	VAS1	Ca22chr2ACalbicansSC5314:1350861-1354220	48062.9	-0.22178	0.130203	-1.70332	0.088507	0.432529
C401080WA	RAT1	Ca22chr4ACalbicansSC5314:219421-222327	14379.6	-0.25684	0.150859	-1.70254	0.088655	0.432901
C702750WA	FGR6-1	Ca22chr7ACalbicansSC5314:585449-586982	2166.68	0.144232	0.084819	1.70046	0.089044	0.434457
C108850CA	AFG1	Ca22chr1ACalbicansSC5314:1923990-1926056	1600.08	0.280109	0.164825	1.69944	0.089237	0.435026
C207780WA	NoInfo	Ca22chr2ACalbicansSC5314:1589082-1589399	287.968	0.455385	0.268038	1.69895	0.089328	0.435026
C106430CA	NoInfo	Ca22chr1ACalbicansSC5314:1370780-1372147	158.498	-0.832	0.489722	-1.69893	0.089332	NA
C306880WA	NoInfo	Ca22chr3ACalbicansSC5314:1576153-1576956	515.694	0.675544	0.397716	1.69856	0.089403	0.435026
C701160CA	NoInfo	Ca22chr7ACalbicansSC5314:245475-245753	6124.66	-0.17234	0.101475	-1.69832	0.089447	0.435026
C306380WA	NSA2	Ca22chr3ACalbicansSC5314:1456914-1457699	3268.3	-0.41555	0.244831	-1.6973	0.08964	0.435334
C400150CA	PEX5	Ca22chr4ACalbicansSC5314:23853-25631	11832.3	0.530199	0.312426	1.69704	0.08969	0.435334
C601140CA	ARC18	Ca22chr6ACalbicansSC5314:221639-222187	129.567	0.587396	0.346168	1.69685	0.089724	NA
C207460WA	TAF4	Ca22chr2ACalbicansSC5314:1523224-1524315	4494.18	0.315712	0.186057	1.69685	0.089724	0.435334
C600860WA	GPX1	Ca22chr6ACalbicansSC5314:169118-169807	928.126	-0.2493	0.14697	-1.69629	0.089832	0.435509
C210670WA	NoInfo	Ca22chr2ACalbicansSC5314:2196056-2197075	17158.8	0.148289	0.0875	1.69473	0.090126	0.436588
C207270WA	NoInfo	Ca22chr2ACalbicansSC5314:1481388-1482407	2811.58	-0.20681	0.122219	-1.69212	0.090622	0.438169
C103760CA	STR2	Ca22chr1ACalbicansSC5314:785087-786874	6022.73	0.271054	0.160186	1.69212	0.090623	0.438169
CR00340CA	NoInfo	Ca22chrRACalbicansSC5314:86887-87078	955.259	-0.41665	0.246266	-1.69188	0.090668	0.438169
CR10790WA	MAL2	Ca22chrRACalbicansSC5314:2276745-2278457	1384.67	0.297649	0.176013	1.69106	0.090825	0.438582
C304230WA	NoInfo	Ca22chr3ACalbicansSC5314:877509-880106	1466.87	-0.38654	0.228779	-1.6896	0.091105	0.439399
C500840WA	NoInfo	Ca22chr5ACalbicansSC5314:196711-197904	2401	-0.23063	0.136517	-1.68942	0.091139	0.439399
C203700WA	NoInfo	Ca22chr2ACalbicansSC5314:782202-783326	957.168	-0.20137	0.119275	-1.68824	0.091365	0.439804
C501930WA	NoInfo	Ca22chr5ACalbicansSC5314:432413-433954	2307.12	-0.23031	0.136435	-1.68806	0.0914	0.439804
C209260CA	GLO2	Ca22chr2ACalbicansSC5314:1894128-1894934	6261.08	0.144809	0.085861	1.68656	0.091687	0.439804
C113880CA	NoInfo	Ca22chr1ACalbicansSC5314:3053314-3056847	10267.9	-0.33843	0.200671	-1.68651	0.091697	0.439804
C301900CA	NoInfo	Ca22chr3ACalbicansSC5314:418351-420147	1189.69	0.408114	0.242007	1.68638	0.091723	0.439804
C106790CA	MRPL19	Ca22chr1ACalbicansSC5314:1449873-1450304	10720.1	-0.4003	0.237387	-1.68627	0.091743	0.439804
C307600WA	NoInfo	Ca22chr3ACalbicansSC5314:1734635-1735285	2352.1	-0.36844	0.218495	-1.68626	0.091746	0.439804
CR02940CA	NoInfo	Ca22chrRACalbicansSC5314:678887-679966	2055.6	-0.28848	0.17113	-1.68573	0.091848	0.439804
C600260WA	NoInfo	Ca22chr6ACalbicansSC5314:28770-29879	5889.91	-0.167	0.099076	-1.6856	0.091872	0.439804
CR00190WA	NGS1	Ca22chrRACalbicansSC5314:45583-48474	4576.43	-0.28187	0.167305	-1.68475	0.092038	0.440077
C300400CA	NoInfo	Ca22chr3ACalbicansSC5314:56493-59342	1542.78	0.293248	0.17408	1.68456	0.092074	0.440077
C203240CA	ROM2	Ca22chr2ACalbicansSC5314:665418-669563	15449.3	-0.1728	0.102615	-1.68392	0.092197	0.440322
C100850WA	IHD2	Ca22chr1ACalbicansSC5314:167077-167823	690.443	0.847224	0.503345	1.68319	0.092339	0.440653
C406100WA	CWH41	Ca22chr4ACalbicansSC5314:1355313-1357805	7897.53	0.170482	0.10136	1.68193	0.092582	0.441465
C505040WA	NoInfo	Ca22chr5ACalbicansSC5314:1104724-1106172	5407.67	0.398832	0.237207	1.68137	0.092692	0.441645
C700630CA	NoInfo	Ca22chr7ACalbicansSC5314:103977-105816	1013.9	-0.30796	0.183244	-1.68059	0.092842	0.441756
C306700CA	NoInfo	Ca22chr3ACalbicansSC5314:1527476-1529317	31628.3	0.381388	0.226949	1.6805	0.09286	0.441756
C101410CA	NoInfo	Ca22chr1ACalbicansSC5314:277080-277390	417.259	1.25315	0.746135	1.67953	0.09305	0.442033
C201380WA	PLB4.5	Ca22chr2ACalbicansSC5314:241111-243219	9337.27	0.479688	0.285649	1.67929	0.093095	0.442033
C400370WA	HOF1	Ca22chr4ACalbicansSC5314:56577-58400	5684.44	0.216383	0.128896	1.67874	0.093202	0.442033
C100490CA	TTR1	Ca22chr1ACalbicansSC5314:78008-78367	6729.66	0.312984	0.186455	1.67861	0.093228	0.442033
C208590WA	YWP1	Ca22chr2ACalbicansSC5314:1746839-1748440	75601.7	0.157499	0.093842	1.67834	0.093281	0.442033
C400490WA	NoInfo	Ca22chr4ACalbicansSC5314:84041-85630	2699.1	-0.50705	0.302268	-1.67747	0.09345	0.442488
CR04620CA	NoInfo	Ca22chrRACalbicansSC5314:1009945-1011462	1029.73	0.968419	0.577483	1.67697	0.093549	0.442615
C207150WA	NoInfo	Ca22chr2ACalbicansSC5314:1459173-1459492	235.995	0.598562	0.357324	1.67512	0.093911	0.443824
C113750CA	NoInfo	Ca22chr1ACalbicansSC5314:3020078-3020674	386.275	-0.72362	0.432033	-1.67492	0.09395	0.443824
C703500WA	NoInfo	Ca22chr7ACalbicansSC5314:777676-778842	2004.82	-0.26634	0.159056	-1.67451	0.094031	0.443861
C106700WA	NoInfo	Ca22chr1ACalbicansSC5314:1433430-1435013	7208.82	-0.2698	0.161194	-1.67376	0.094177	0.443889
C104010CA	NoInfo	Ca22chr1ACalbicansSC5314:842768-843802	358.462	0.317464	0.189674	1.67373	0.094183	0.443889
C405380CA	NoInfo	Ca22chr4ACalbicansSC5314:1174198-1174446	62.5464	-1.43024	0.85495	-1.67289	0.094349	NA
C108830CA	NoInfo	Ca22chr1ACalbicansSC5314:1921987-1922570	708.085	0.332095	0.198536	1.67272	0.094382	0.444485
C104070CA	BET4	Ca22chr1ACalbicansSC5314:855857-857047	145.887	0.57783	0.345836	1.67082	0.094757	NA
CR03550WA	NCS2	Ca22chrRACalbicansSC5314:787654-789012	3692.39	-0.45542	0.272586	-1.67072	0.094776	0.445996
C210080WA	RAP1	Ca22chr2ACalbicansSC5314:2066873-2068165	4643.64	-0.1277	0.076569	-1.66772	0.095371	0.448452
C210660WA	ASH1	Ca22chr2ACalbicansSC5314:2194521-2195870	2600.81	-0.29784	0.178662	-1.66705	0.095504	0.448727
CR08410WA	NoInfo	Ca22chrRACalbicansSC5314:1814233-1815585	4032.62	0.472421	0.28361	1.66574	0.095765	0.449354
C304480CA	RAS2	Ca22chr3ACalbicansSC5314:934439-935401	461.102	-0.45471	0.272996	-1.66564	0.095785	0.449354
C501690CA	CCT7	Ca22chr5ACalbicansSC5314:382476-384125	17380.6	-0.11112	0.066738	-1.66506	0.095901	0.449371
C300990CA	NoInfo	Ca22chr3ACalbicansSC5314:201335-202591	100.409	-0.76679	0.460781	-1.66411	0.09609	NA
C106500WA	NoInfo	Ca22chr1ACalbicansSC5314:1380391-1381107	2612.29	-0.72395	0.43509	-1.66391	0.09613	0.449371
C300620CA	NoInfo	Ca22chr3ACalbicansSC5314:98473-98888	2048.07	-0.17156	0.103118	-1.66373	0.096166	0.449371
C103140WA	NoInfo	Ca22chr1ACalbicansSC5314:655798-656274	976.259	0.395909	0.238043	1.66318	0.096276	0.449371
C602570CA	SEC20	Ca22chr6ACalbicansSC5314:525572-526570	4740.14	0.323303	0.194457	1.66259	0.096394	0.449371
C600390WA	NoInfo	Ca22chr6ACalbicansSC5314:67494-68984	5590.11	0.229758	0.138202	1.66248	0.096417	0.449371
C406360CA	NoInfo	Ca22chr4ACalbicansSC5314:1412344-1413132	273.459	-1.17646	0.707828	-1.66207	0.096498	0.449371
CR02740WA	INN1	Ca22chrRACalbicansSC5314:627510-629489	5441.12	-0.34902	0.210073	-1.66141	0.096632	0.449371
C603540WA	NoInfo	Ca22chr6ACalbicansSC5314:752357-753754	3555.54	-0.37399	0.225201	-1.66071	0.096773	0.449371
C405050CA	PPG1	Ca22chr4ACalbicansSC5314:1077531-1078781	1994.57	-0.23508	0.14156	-1.66062	0.096789	0.449371
C602500CA	GCV1	Ca22chr6ACalbicansSC5314:517713-518897	8904.93	0.541094	0.325856	1.66053	0.096808	0.449371
CR03760WA	NoInfo	Ca22chrRACalbicansSC5314:839136-839924	6384.14	-0.21523	0.129624	-1.66044	0.096826	0.449371
C502530WA	UAP1	Ca22chr5ACalbicansSC5314:565049-566509	3644.21	0.139737	0.084177	1.66004	0.096907	0.449371
C209320CA	PES1	Ca22chr2ACalbicansSC5314:1901073-1902836	17002.6	-0.18847	0.113549	-1.65979	0.096956	0.449371
C306890WA	PMT2	Ca22chr3ACalbicansSC5314:1577290-1579599	50961.6	0.15902	0.095808	1.65977	0.09696	0.449371
C307890WA	TIM8	Ca22chr3ACalbicansSC5314:1781080-1781346	9641.2	0.190672	0.114881	1.65973	0.096968	0.449371
C501130WA	CYC3	Ca22chr5ACalbicansSC5314:261873-262667	8934.66	-0.3644	0.219696	-1.65865	0.097187	0.449756
C106710WA	NoInfo	Ca22chr1ACalbicansSC5314:1435371-1436402	4274.66	-0.40385	0.243489	-1.65859	0.097199	0.449756
C107530WA	NoInfo	Ca22chr1ACalbicansSC5314:1630610-1630705	1598.81	-0.89474	0.539708	-1.65782	0.097354	0.449993
C109730WA	DAM1	Ca22chr1ACalbicansSC5314:2138426-2139259	2955.29	0.247903	0.149555	1.6576	0.097398	0.449993
C206780CA	NoInfo	Ca22chr2ACalbicansSC5314:1390337-1391983	1029.64	0.254275	0.15345	1.65706	0.097508	0.450162
CR00990WA	NoInfo	Ca22chrRACalbicansSC5314:221203-221703	611.316	-0.46865	0.282955	-1.65626	0.097669	0.450281
C201590WA	COX13	Ca22chr2ACalbicansSC5314:284195-284599	46796.9	0.12207	0.073705	1.6562	0.097682	0.450281
C400920CA	NoInfo	Ca22chr4ACalbicansSC5314:166683-167584	1173.69	-0.2715	0.16403	-1.65518	0.097887	0.450889
C103550CA	COQ6	Ca22chr1ACalbicansSC5314:744891-746333	12934.7	0.155548	0.094023	1.65437	0.098053	0.451185
C106680WA	VPS34	Ca22chr1ACalbicansSC5314:1427895-1430957	3331.68	-0.48638	0.294037	-1.65414	0.0981	0.451185
C405850CA	NoInfo	Ca22chr4ACalbicansSC5314:1293694-1294932	7490.9	0.347591	0.210267	1.6531	0.098311	0.451817
C402000CA	RGA2	Ca22chr4ACalbicansSC5314:388211-391741	14959.7	-0.16596	0.100495	-1.65147	0.098642	0.452705
C202970CA	ALD5	Ca22chr2ACalbicansSC5314:591403-592902	198060	0.220179	0.133327	1.65142	0.098653	0.452705
C602430WA	NoInfo	Ca22chr6ACalbicansSC5314:503335-507153	4685.6	-0.46205	0.280052	-1.64987	0.098969	0.453751
C701320WA	NoInfo	Ca22chr7ACalbicansSC5314:266119-267939	3246.19	-0.19848	0.120324	-1.64954	0.099038	0.453751
C305260WA	NoInfo	Ca22chr3ACalbicansSC5314:1157878-1158196	195.119	-0.72344	0.438656	-1.64921	0.099104	0.453751
C200320WA	NoInfo	Ca22chr2ACalbicansSC5314:38515-39114	4636.31	0.188728	0.114468	1.64874	0.0992	0.453849
C500290WA	DUS4	Ca22chr5ACalbicansSC5314:47854-48873	2571.58	-0.31261	0.189734	-1.64765	0.099425	0.454534
C202080WA	NoInfo	Ca22chr2ACalbicansSC5314:407445-407548	99.1982	1.75614	1.06602	1.64737	0.099481	NA
C110190WA	NoInfo	Ca22chr1ACalbicansSC5314:2245299-2246132	4115.39	0.241631	0.146787	1.64613	0.099736	0.455615
CR09030CA	NoInfo	Ca22chrRACalbicansSC5314:1930897-1931196	99.8103	-0.98067	0.596515	-1.644	0.100177	NA
C304780CA	NoInfo	Ca22chr3ACalbicansSC5314:1018054-1019091	11552.4	0.140393	0.085411	1.64373	0.100233	0.457465
C302520WA	tM(CAU)1	Ca22chr3ACalbicansSC5314:550994-551065	150.059	-1.55394	0.945684	-1.64319	0.100343	NA
C406210CA	NoInfo	Ca22chr4ACalbicansSC5314:1386346-1387926	21807.5	-0.22721	0.13829	-1.64303	0.100377	0.457465
C502930CA	GRE3	Ca22chr5ACalbicansSC5314:649786-650901	3724.91	0.424663	0.258556	1.64244	0.100499	0.457465
C106860WA	NoInfo	Ca22chr1ACalbicansSC5314:1462710-1464203	1606.52	-0.89266	0.543621	-1.64206	0.100577	0.457465
C604490WA	LIP4	Ca22chr6ACalbicansSC5314:997774-999153	1196.4	-0.35516	0.216295	-1.64201	0.100588	0.457465
C300190WA	NoInfo	Ca22chr3ACalbicansSC5314:24430-24810	936.768	-0.40034	0.243814	-1.64199	0.100591	0.457465
C302950CA	MET13	Ca22chr3ACalbicansSC5314:628092-629936	18833.1	-0.20879	0.127266	-1.64058	0.100885	0.458457
C700240WA	NoInfo	Ca22chr7ACalbicansSC5314:33810-34454	2270.75	-0.27028	0.164839	-1.63969	0.101071	0.45896
C106720CA	NoInfo	Ca22chr1ACalbicansSC5314:1436436-1437638	3405.03	-0.54699	0.334017	-1.63761	0.101503	0.46058
C300540CA	IST1	Ca22chr3ACalbicansSC5314:77128-77889	1785.37	0.322805	0.197183	1.63708	0.101613	0.460735
C500750CA	NoInfo	Ca22chr5ACalbicansSC5314:176142-178124	7630.55	0.439461	0.26852	1.6366	0.101713	0.460848
C602740WA	NoInfo	Ca22chr6ACalbicansSC5314:566592-566915	11051	-0.21736	0.132978	-1.63452	0.102149	0.462478
C206340WA	EFH1	Ca22chr2ACalbicansSC5314:1295311-1297473	361.481	-0.44699	0.27363	-1.63356	0.102352	0.463053
C604610CA	NAG3	Ca22chr6ACalbicansSC5314:1023237-1024922	13037.9	-0.45996	0.281649	-1.63309	0.102451	0.463156
CR00700WA	NoInfo	Ca22chrRACalbicansSC5314:170219-171604	917.586	-0.20806	0.127509	-1.63172	0.102739	0.464114
CR05670CA	HMO1	Ca22chrRACalbicansSC5314:1207729-1208400	23931.9	0.288986	0.177194	1.6309	0.102911	0.464295
C202820CA	NoInfo	Ca22chr2ACalbicansSC5314:561952-563013	3191.18	-0.2685	0.164686	-1.6304	0.103017	0.464295
CR05460WA	NoInfo	Ca22chrRACalbicansSC5314:1163597-1164436	3568.73	0.142967	0.087702	1.63014	0.103071	0.464295
C404250WA	NoInfo	Ca22chr4ACalbicansSC5314:908843-910558	1430.4	-0.22527	0.138223	-1.62973	0.103159	0.464295
C203960WA	RPL39	Ca22chr2ACalbicansSC5314:831558-832282	42756.8	0.290726	0.17839	1.62973	0.10316	0.464295
C400440CA	OPT7	Ca22chr4ACalbicansSC5314:69499-71742	2613.45	0.227476	0.139632	1.62911	0.10329	0.464389
C113500CA	NoInfo	Ca22chr1ACalbicansSC5314:2960256-2960366	5640.21	0.267245	0.164064	1.62891	0.103333	0.464389
C600040WA	NoInfo	Ca22chr6ACalbicansSC5314:5545-6483	3191.66	-0.15335	0.094182	-1.6282	0.103483	0.46472
CR02790CA	ALG5	Ca22chrRACalbicansSC5314:637548-638519	1346.01	0.287368	0.17667	1.62658	0.103827	0.465569
CR02420WA	NoInfo	Ca22chrRACalbicansSC5314:538766-539575	2800.63	-0.45889	0.28214	-1.62646	0.103853	0.465569
C113660WA	RAD54	Ca22chr1ACalbicansSC5314:3003281-3005827	4591.83	-0.17326	0.106539	-1.62623	0.103901	0.465569
C209380WA	RRP15	Ca22chr2ACalbicansSC5314:1911130-1911897	4146.68	-0.39673	0.244087	-1.62537	0.104084	0.466032
C204410WA	NoInfo	Ca22chr2ACalbicansSC5314:922531-924594	2394.05	-0.23793	0.146429	-1.62491	0.104181	0.466032
C210120WA	NoInfo	Ca22chr2ACalbicansSC5314:2075721-2076518	1084.31	-0.46953	0.289	-1.62467	0.104234	0.466032
C305170WA	WOR2	Ca22chr3ACalbicansSC5314:1118725-1120065	2654.18	-0.38431	0.236627	-1.6241	0.104354	0.466227
C100560WA	CNS1	Ca22chr1ACalbicansSC5314:90099-91271	5064.72	-0.43367	0.267195	-1.62303	0.104582	0.466904
C404620CA	NoInfo	Ca22chr4ACalbicansSC5314:996059-997609	3394.26	0.516087	0.318296	1.6214	0.104931	0.467762
C105370CA	NoInfo	Ca22chr1ACalbicansSC5314:1125926-1128109	2073.04	-0.14458	0.089172	-1.62137	0.104938	0.467762
C500950CA	NoInfo	Ca22chr5ACalbicansSC5314:215856-217277	5337.84	0.136087	0.083979	1.62049	0.105128	0.467762
C601040CA	NoInfo	Ca22chr6ACalbicansSC5314:201650-204145	4229.1	-0.42192	0.260401	-1.62028	0.105172	0.467762
CR03200CA	NoInfo	Ca22chrRACalbicansSC5314:719189-721528	4494.02	-0.3757	0.231927	-1.61992	0.105249	0.467762
C107590CA	NoInfo	Ca22chr1ACalbicansSC5314:1641986-1645111	3760.58	-0.44777	0.276455	-1.61969	0.105299	0.467762
C306470WA	AAF1	Ca22chr3ACalbicansSC5314:1477198-1479036	5696.52	0.347583	0.214606	1.61963	0.105312	0.467762
C307090WA	HHT1	Ca22chr3ACalbicansSC5314:1622261-1622671	5515.46	0.195769	0.120959	1.61847	0.105561	0.468528
C406990WA	NoInfo	Ca22chr4ACalbicansSC5314:1548591-1550669	1254.9	0.426148	0.263476	1.6174	0.105791	0.469207
C113960WA	YBP1	Ca22chr1ACalbicansSC5314:3076534-3078465	7276.81	-0.15876	0.098187	-1.61694	0.105891	0.469309
C700760CA	NoInfo	Ca22chr7ACalbicansSC5314:144060-144569	66.6526	1.32764	0.821428	1.61625	0.106039	NA
CR08170CA	NoInfo	Ca22chrRACalbicansSC5314:1775806-1776909	4606.18	0.379992	0.235169	1.61583	0.106132	0.469788
C604470CA	NoInfo	Ca22chr6ACalbicansSC5314:992873-995203	12098.3	0.296785	0.18369	1.61568	0.106163	0.469788
C602800WA	NoInfo	Ca22chr6ACalbicansSC5314:576265-576792	1872.53	-0.15532	0.096189	-1.6147	0.106376	0.469788
C404120CA	NoInfo	Ca22chr4ACalbicansSC5314:880641-882536	1200.24	-0.19085	0.118199	-1.61462	0.106393	0.469788
C305190CA	MCA1	Ca22chr3ACalbicansSC5314:1127463-1128809	9688.7	0.172796	0.107057	1.61405	0.106516	0.469788
C703870WA	RAD6	Ca22chr7ACalbicansSC5314:855127-855881	2919.7	0.1906	0.118119	1.61363	0.106607	0.469788
C210180WA	IFR1	Ca22chr2ACalbicansSC5314:2093231-2094343	448.749	-0.90716	0.562281	-1.61337	0.106665	0.469788
C700750WA	ACB1	Ca22chr7ACalbicansSC5314:143529-143912	609.941	0.366032	0.226912	1.6131	0.106722	0.469788
C100910WA	NoInfo	Ca22chr1ACalbicansSC5314:179823-180829	966.592	0.596259	0.369647	1.61305	0.106734	0.469788
C600650CA	RPS13	Ca22chr6ACalbicansSC5314:114676-115535	234174	0.14393	0.089238	1.61288	0.10677	0.469788
C500220WA	ROT2	Ca22chr5ACalbicansSC5314:36656-39271	8523.44	0.179727	0.111494	1.61199	0.106964	0.470302
C200010WA	TLO5	Ca22chr2ACalbicansSC5314:4248-4778	3550.62	-0.21411	0.132862	-1.61155	0.107059	0.470381
C401440WA	NMT1	Ca22chr4ACalbicansSC5314:303565-304920	5040.18	0.160704	0.099816	1.60999	0.107399	0.47087
C303620CA	NoInfo	Ca22chr3ACalbicansSC5314:765496-765804	239.358	-1.10351	0.685719	-1.60928	0.107556	0.47087
CR04070WA	NAT5	Ca22chrRACalbicansSC5314:914672-915199	7610.36	0.195219	0.12131	1.60925	0.107561	0.47087
C503900WA	PGA56	Ca22chr5ACalbicansSC5314:856564-856818	150323	0.144163	0.089585	1.60923	0.107567	0.47087
C403560WA	NoInfo	Ca22chr4ACalbicansSC5314:758441-760756	11068.5	1.34687	0.837118	1.60894	0.107629	0.47087
C703610CA	NoInfo	Ca22chr7ACalbicansSC5314:802914-806345	5183.43	-0.22809	0.141769	-1.60892	0.107634	0.47087
C109390WA	NoInfo	Ca22chr1ACalbicansSC5314:2070405-2071802	1037.76	-0.40872	0.254208	-1.60783	0.107872	0.471572
CR00790CA	NoInfo	Ca22chrRACalbicansSC5314:185398-185736	158.548	-0.52817	0.328549	-1.60758	0.107928	NA
C502540CA	SPR28	Ca22chr5ACalbicansSC5314:566644-568018	191.518	-0.65287	0.40624	-1.60711	0.108031	0.471603
CR03690WA	NoInfo	Ca22chrRACalbicansSC5314:823246-825456	2074.16	0.202408	0.125964	1.60687	0.108082	0.471603
C102290CA	NoInfo	Ca22chr1ACalbicansSC5314:482379-483590	650.462	-0.27061	0.168434	-1.6066	0.108141	0.471603
C306690CA	NoInfo	Ca22chr3ACalbicansSC5314:1526530-1526895	2654.11	0.468576	0.291754	1.60607	0.10826	0.471603
C101910WA	NoInfo	Ca22chr1ACalbicansSC5314:393296-394360	9649.8	-0.13976	0.087025	-1.60604	0.108266	0.471603
C101360CA	NoInfo	Ca22chr1ACalbicansSC5314:265483-267465	17172.2	0.455208	0.283728	1.60438	0.10863	0.472541
C600300CA	STV1	Ca22chr6ACalbicansSC5314:43796-46627	20517.8	0.336642	0.20983	1.60435	0.108636	0.472541
C107490CA	NoInfo	Ca22chr1ACalbicansSC5314:1621424-1623418	3080.61	-0.70851	0.44221	-1.60221	0.109109	0.472887
C208180CA	NoInfo	Ca22chr2ACalbicansSC5314:1658532-1659985	2591.64	-0.411	0.25654	-1.6021	0.109134	0.472887
C307610WA	TIP120	Ca22chr3ACalbicansSC5314:1735459-1739046	18254.3	0.084234	0.052595	1.60157	0.109251	0.472887
C200360CA	NoInfo	Ca22chr2ACalbicansSC5314:47572-49671	36354.3	0.140618	0.087816	1.60129	0.109313	0.472887
CR01170WA	NoInfo	Ca22chrRACalbicansSC5314:269855-274990	12662	0.302801	0.189107	1.60122	0.109329	0.472887
C502990WA	NoInfo	Ca22chr5ACalbicansSC5314:660366-660920	225.994	-0.60053	0.375187	-1.60061	0.109463	0.472887
C602350CA	NoInfo	Ca22chr6ACalbicansSC5314:491416-493362	3890.86	-0.45582	0.284786	-1.60058	0.109471	0.472887
CR08570WA	SKI2	Ca22chrRACalbicansSC5314:1847067-1850804	16997.5	0.191302	0.119537	1.60037	0.109518	0.472887
C701880CA	NoInfo	Ca22chr7ACalbicansSC5314:404173-405123	1438.21	-0.43981	0.274825	-1.60032	0.109528	0.472887
CR04590CA	PDX3	Ca22chrRACalbicansSC5314:1004818-1005627	18909.9	0.605552	0.378403	1.60029	0.109535	0.472887
C202960CA	NoInfo	Ca22chr2ACalbicansSC5314:589813-591033	5278.46	-0.42413	0.265091	-1.59994	0.109613	0.472887
C703280CA	NoInfo	Ca22chr7ACalbicansSC5314:713476-715191	498.33	0.338139	0.211404	1.59949	0.109711	0.472887
C210520WA	NoInfo	Ca22chr2ACalbicansSC5314:2168947-2169210	234.611	-1.29329	0.80931	-1.59801	0.11004	0.472887
CR06380CA	NoInfo	Ca22chrRACalbicansSC5314:1348951-1350489	2078.99	0.176368	0.110403	1.59749	0.110156	0.472887
CR03410WA	NoInfo	Ca22chrRACalbicansSC5314:756742-757680	2222.72	0.222097	0.139037	1.5974	0.110176	0.472887
C200180CA	NoInfo	Ca22chr2ACalbicansSC5314:24905-25816	1670.8	0.205653	0.128751	1.59729	0.110202	0.472887
C307550CA	NoInfo	Ca22chr3ACalbicansSC5314:1719339-1721228	4950.81	-0.52836	0.330801	-1.5972	0.110221	0.472887
C502100WA	NoInfo	Ca22chr5ACalbicansSC5314:468680-471709	79.4383	-1.21303	0.759554	-1.59703	0.110259	NA
C504430CA	YUH2	Ca22chr5ACalbicansSC5314:975716-976726	5765.02	0.192284	0.120406	1.59696	0.110276	0.472887
C302000WA	RAD50	Ca22chr3ACalbicansSC5314:437485-441483	9222.83	0.122202	0.076529	1.59681	0.110308	0.472887
C109350WA	NoInfo	Ca22chr1ACalbicansSC5314:2060785-2061315	11676.6	-0.19084	0.119555	-1.59621	0.110441	0.472887
C501630CA	NoInfo	Ca22chr5ACalbicansSC5314:360263-360732	395.547	-0.92429	0.579099	-1.59609	0.110469	0.472887
C101670CA	ESP1	Ca22chr1ACalbicansSC5314:336700-341496	3564.24	-0.15369	0.096297	-1.59603	0.110482	0.472887
C107120WA	GAP4	Ca22chr1ACalbicansSC5314:1526934-1528757	63126.3	0.22148	0.138777	1.59595	0.110501	0.472887
C205900WA	NoInfo	Ca22chr2ACalbicansSC5314:1206361-1207523	213.315	0.366484	0.229689	1.59557	0.110585	0.472916
CR02450WA	NoInfo	Ca22chrRACalbicansSC5314:543915-544161	36.3441	-0.78328	0.491006	-1.59526	0.110655	NA
CR08700CA	ARF1	Ca22chrRACalbicansSC5314:1875929-1876468	3507.99	0.603992	0.378855	1.59425	0.110879	0.473588
CR00830WA	NoInfo	Ca22chrRACalbicansSC5314:191176-192171	1856.52	-0.13842	0.086839	-1.59395	0.110948	0.473588
C304450CA	NoInfo	Ca22chr3ACalbicansSC5314:925625-926464	281.86	-0.57866	0.363092	-1.5937	0.111004	0.473588
CR10480WA	PGA1	Ca22chrRACalbicansSC5314:2229306-2229704	3128.11	0.352522	0.221228	1.59348	0.111053	0.473588
C100130CA	VPS53	Ca22chr1ACalbicansSC5314:19615-21714	7300.17	0.161366	0.101444	1.59069	0.11168	0.475927
C106880CA	SPO22	Ca22chr1ACalbicansSC5314:1465177-1468227	2746.59	-0.7351	0.462593	-1.58909	0.112041	0.476896
C208130WA	ARA1	Ca22chr2ACalbicansSC5314:1647947-1648927	1903.38	0.422066	0.265643	1.58885	0.112095	0.476896
C208890WA	NoInfo	Ca22chr2ACalbicansSC5314:1809126-1810265	305.846	-1.34915	0.8493	-1.58855	0.112162	0.476896
CR08160WA	PTC5	Ca22chrRACalbicansSC5314:1773596-1775338	13376.5	0.154581	0.097325	1.58829	0.11222	0.476896
C207180WA	NoInfo	Ca22chr2ACalbicansSC5314:1466280-1467026	947.901	0.272974	0.171931	1.58769	0.112356	0.477107
C501510WA	SMD3	Ca22chr5ACalbicansSC5314:338274-338594	1379.74	-0.23869	0.150368	-1.58738	0.112426	0.477107
CR04860CA	NoInfo	Ca22chrRACalbicansSC5314:1052051-1053439	180.301	0.730422	0.460322	1.58676	0.112566	0.477218
C301910CA	NoInfo	Ca22chr3ACalbicansSC5314:422590-422757	14231.4	-0.2125	0.133938	-1.58657	0.112609	0.477218
CR10630WA	NoInfo	Ca22chrRACalbicansSC5314:2253074-2254015	1166.09	-0.29346	0.185075	-1.58564	0.112821	0.477782
C302960CA	KRE5	Ca22chr3ACalbicansSC5314:630423-634766	10734	-0.13219	0.083428	-1.5845	0.113079	0.477959
C504300CA	NoInfo	Ca22chr5ACalbicansSC5314:954129-955433	50010.1	0.133688	0.084388	1.5842	0.113148	0.477959
C107050CA	NoInfo	Ca22chr1ACalbicansSC5314:1504795-1506954	3540.78	-0.52737	0.332941	-1.58398	0.113198	0.477959
C210050WA	NoInfo	Ca22chr2ACalbicansSC5314:2057988-2062139	11881	0.249424	0.157493	1.58372	0.113258	0.477959
C401990WA	NoInfo	Ca22chr4ACalbicansSC5314:387813-388049	1108.32	-0.1833	0.115768	-1.58333	0.113346	0.477959
C304040WA	NoInfo	Ca22chr3ACalbicansSC5314:844399-845358	664.121	1.69025	1.06782	1.5829	0.113444	0.477959
C208860WA	NoInfo	Ca22chr2ACalbicansSC5314:1797497-1799881	8841.33	0.33036	0.208711	1.58286	0.113453	0.477959
C113670WA	OSM2	Ca22chr1ACalbicansSC5314:3006268-3008214	7108.33	0.466341	0.294661	1.58264	0.113504	0.477959
C108480CA	APS3	Ca22chr1ACalbicansSC5314:1861721-1862316	5926.86	0.375153	0.237085	1.58236	0.113568	0.477959
C304630WA	NoInfo	Ca22chr3ACalbicansSC5314:980490-981581	2297.36	0.15565	0.098401	1.58179	0.113697	0.478171
C300790WA	NoInfo	Ca22chr3ACalbicansSC5314:148259-150694	1982.02	-0.22756	0.143973	-1.58055	0.113982	0.478825
C205920CA	COX8	Ca22chr2ACalbicansSC5314:1211100-1211381	30968.5	0.151353	0.095767	1.58042	0.11401	0.478825
C305330CA	NoInfo	Ca22chr3ACalbicansSC5314:1181872-1182843	97.8475	-1.07409	0.679671	-1.58031	0.114036	NA
C603170CA	MDR1	Ca22chr6ACalbicansSC5314:666383-668077	1304.99	-0.78673	0.49802	-1.57972	0.114172	0.478999
C600750CA	PGK1	Ca22chr6ACalbicansSC5314:131977-133230	131947	0.555655	0.351779	1.57956	0.114208	0.478999
C406800WA	NoInfo	Ca22chr4ACalbicansSC5314:1514782-1516158	12455	-0.18389	0.116464	-1.57892	0.114355	0.479231
CR08540CA	SSY5	Ca22chrRACalbicansSC5314:1842179-1844686	5207.99	0.330932	0.209632	1.57863	0.114421	0.479231
C402890CA	QCR9	Ca22chr4ACalbicansSC5314:598659-598856	31223.4	0.458412	0.290523	1.57789	0.114592	0.479397
C602650CA	NoInfo	Ca22chr6ACalbicansSC5314:539180-540637	2736.73	-0.19219	0.121845	-1.57734	0.114718	0.479397
C208880WA	BUD20	Ca22chr2ACalbicansSC5314:1807223-1807564	275.613	-1.45879	0.924944	-1.57717	0.114756	0.479397
C305570WA	QDR2	Ca22chr3ACalbicansSC5314:1245025-1246539	4430.04	-0.4593	0.291297	-1.57673	0.114858	0.479397
C201600CA	CDC55	Ca22chr2ACalbicansSC5314:285006-286565	13535.2	0.216158	0.137102	1.57662	0.114882	0.479397
CR04530WA	FUM11	Ca22chrRACalbicansSC5314:997809-999197	32633.5	0.185867	0.117921	1.57621	0.114978	0.479397
C107740CA	NoInfo	Ca22chr1ACalbicansSC5314:1682047-1685025	1746.98	-0.84642	0.537049	-1.57606	0.115011	0.479397
C402440CA	PGA38	Ca22chr4ACalbicansSC5314:493509-495056	22700.5	0.618233	0.392403	1.5755	0.11514	0.479527
C503150WA	NoInfo	Ca22chr5ACalbicansSC5314:709951-711870	9485.34	-0.44079	0.279822	-1.57525	0.1152	0.479527
C304250WA	WSC1	Ca22chr3ACalbicansSC5314:883024-884100	4470.44	-0.29421	0.186929	-1.57391	0.115507	0.480479
CR06350CA	NoInfo	Ca22chrRACalbicansSC5314:1346060-1346347	151.859	0.456122	0.28981	1.57386	0.115519	NA
C402080WA	NoInfo	Ca22chr4ACalbicansSC5314:416114-417043	1295.55	-0.25504	0.16228	-1.57161	0.116041	0.482371
C113090WA	NoInfo	Ca22chr1ACalbicansSC5314:2853410-2853805	68.9141	-0.72361	0.460656	-1.57082	0.116224	NA
C203570CA	NoInfo	Ca22chr2ACalbicansSC5314:756676-757386	1191.13	0.268698	0.171074	1.57066	0.116262	0.482957
CR01550CA	NoInfo	Ca22chrRACalbicansSC5314:355983-357224	1099.07	1.17014	0.745207	1.57021	0.116365	0.483057
CR08610WA	NoInfo	Ca22chrRACalbicansSC5314:1855954-1856352	13278.7	0.254103	0.161926	1.56925	0.11659	0.48366
C403980WA	NoInfo	Ca22chr4ACalbicansSC5314:847363-851103	2299.6	0.251206	0.160148	1.56858	0.116745	0.483739
C206100WA	PMT4	Ca22chr2ACalbicansSC5314:1246014-1248281	37176.4	0.103353	0.065894	1.56849	0.116767	0.483739
C101340CA	NoInfo	Ca22chr1ACalbicansSC5314:262217-263083	1907.73	0.550471	0.351038	1.56812	0.116853	0.483763
C210300CA	NoInfo	Ca22chr2ACalbicansSC5314:2122695-2124740	490.724	-0.65522	0.418004	-1.5675	0.116998	0.484038
C202000WA	NoInfo	Ca22chr2ACalbicansSC5314:386830-387852	10689.2	0.150342	0.095958	1.56674	0.117175	0.484283
C602880WA	NoInfo	Ca22chr6ACalbicansSC5314:596395-597093	5514.95	-0.19971	0.127487	-1.5665	0.117232	0.484283
C405460CA	OFD1	Ca22chr4ACalbicansSC5314:1190491-1192344	7643.91	0.482603	0.308132	1.56622	0.117296	0.484283
C400910CA	NoInfo	Ca22chr4ACalbicansSC5314:165104-166809	1656.55	-0.31072	0.198509	-1.56525	0.117523	0.484654
C100980WA	NoInfo	Ca22chr1ACalbicansSC5314:198951-199220	6704.81	0.188227	0.12026	1.56516	0.117545	0.484654
C600440CA	FET34	Ca22chr6ACalbicansSC5314:76654-78531	9952.53	0.363863	0.232637	1.56408	0.117799	0.485371
C207140WA	NoInfo	Ca22chr2ACalbicansSC5314:1457732-1458469	3571.31	0.246952	0.157938	1.56361	0.11791	0.485502
C105130WA	NoInfo	Ca22chr1ACalbicansSC5314:1072175-1072615	65.7395	-0.95328	0.609775	-1.56333	0.117974	NA
C113100WA	NoInfo	Ca22chr1ACalbicansSC5314:2854902-2855117	71.2971	-0.78791	0.504067	-1.56311	0.118027	NA
C101240WA	IFD3	Ca22chr1ACalbicansSC5314:248816-249865	1552.19	0.45778	0.292898	1.56293	0.118068	0.485824
C307520WA	tR(UCU)5	Ca22chr3ACalbicansSC5314:1715652-1715724	210.874	0.857226	0.54863	1.56249	0.118174	0.485931
C107890CA	ADE5,7	Ca22chr1ACalbicansSC5314:1718492-1720900	61977.4	0.242309	0.155132	1.56196	0.118298	0.486114
C503050CA	PGA58	Ca22chr5ACalbicansSC5314:676465-677187	181.478	-0.66205	0.424214	-1.56064	0.118609	0.48678
C205490WA	NoInfo	Ca22chr2ACalbicansSC5314:1121980-1122426	2828.21	0.52083	0.333805	1.56028	0.118693	0.48678
CR00890CA	NoInfo	Ca22chrRACalbicansSC5314:201467-201727	585.595	-0.45383	0.290872	-1.56026	0.1187	0.48678
C601130WA	NoInfo	Ca22chr6ACalbicansSC5314:220839-221612	98.9858	0.621694	0.398803	1.5589	0.11902	NA
C110490WA	LKH1	Ca22chr1ACalbicansSC5314:2321499-2323370	18608.1	-0.10023	0.064312	-1.55844	0.119129	0.488214
C112280CA	NoInfo	Ca22chr1ACalbicansSC5314:2679385-2680083	133.658	0.518461	0.332824	1.55776	0.119289	NA
CR10560CA	NoInfo	Ca22chrRACalbicansSC5314:2243532-2243920	3984.9	0.234926	0.150934	1.55648	0.119593	0.489785
C401930CA	NoInfo	Ca22chr4ACalbicansSC5314:374618-375325	2179.41	-0.42392	0.272801	-1.55396	0.120195	0.491412
CR00100CA	EPL1	Ca22chrRACalbicansSC5314:25279-27540	9058.97	-0.16553	0.106525	-1.55389	0.120211	0.491412
C700260CA	NoInfo	Ca22chr7ACalbicansSC5314:35365-38295	4772.28	0.272897	0.175642	1.55371	0.120254	0.491412
C406790WA	NoInfo	Ca22chr4ACalbicansSC5314:1513766-1514587	3617.82	-0.31649	0.20373	-1.55346	0.120313	0.491412
C300480CA	DOT5	Ca22chr3ACalbicansSC5314:68046-68837	2333.21	0.134324	0.086505	1.55279	0.120473	0.491535
C500570WA	NoInfo	Ca22chr5ACalbicansSC5314:125110-130260	20016.4	-0.28954	0.18649	-1.55258	0.120524	0.491535
CR09170CA	SSU1	Ca22chrRACalbicansSC5314:1953918-1955363	925.859	-0.34166	0.220095	-1.55232	0.120585	0.491535
C307370WA	NoInfo	Ca22chr3ACalbicansSC5314:1693663-1694244	3752.13	0.27695	0.178498	1.55156	0.120768	0.491951
CR00350WA	NoInfo	Ca22chrRACalbicansSC5314:88058-89263	10932.4	0.219284	0.141369	1.55115	0.120866	0.492022
C107000WA	MEF2	Ca22chr1ACalbicansSC5314:1490452-1492731	8664.64	-0.44624	0.287997	-1.54947	0.12127	0.493336
C504100WA	CDS1	Ca22chr5ACalbicansSC5314:913806-915161	10685.3	0.1196	0.077259	1.54805	0.12161	0.49439
C101220CA	NoInfo	Ca22chr1ACalbicansSC5314:246661-247413	636.825	0.888931	0.574504	1.5473	0.121791	0.494697
C600720CA	COX15	Ca22chr6ACalbicansSC5314:124508-125947	19692.5	0.271698	0.175669	1.54664	0.121949	0.494697
C307430WA	NoInfo	Ca22chr3ACalbicansSC5314:1700498-1701494	5833.97	0.411895	0.266317	1.54663	0.121952	0.494697
C300660WA	NoInfo	Ca22chr3ACalbicansSC5314:109086-112745	5931.2	-0.3276	0.21185	-1.54639	0.12201	0.494697
C204130WA	NoInfo	Ca22chr2ACalbicansSC5314:870626-872458	4432.11	0.184691	0.119478	1.54581	0.122151	0.494938
C202020WA	NoInfo	Ca22chr2ACalbicansSC5314:389582-391966	10731.6	0.267316	0.173029	1.54492	0.122365	0.495477
CR09390CA	NoInfo	Ca22chrRACalbicansSC5314:1990348-1992162	63.6448	-1.13608	0.7356	-1.54442	0.122486	NA
C401710CA	NoInfo	Ca22chr4ACalbicansSC5314:340471-340899	21899.1	-0.19952	0.129229	-1.5439	0.122613	0.49615
C401840CA	NoInfo	Ca22chr4ACalbicansSC5314:361141-361872	17271.1	-0.08925	0.057845	-1.54287	0.122863	0.496346
C112540WA	NoInfo	Ca22chr1ACalbicansSC5314:2738222-2738758	331.133	-0.46624	0.30224	-1.54261	0.122926	0.496346
C307310CA	SLK19	Ca22chr3ACalbicansSC5314:1677116-1680709	28457	0.238865	0.154863	1.54243	0.122969	0.496346
C208550CA	MSU1	Ca22chr2ACalbicansSC5314:1728216-1731656	1897.05	-0.59217	0.383937	-1.54236	0.122987	0.496346
C110830WA	BIG1	Ca22chr1ACalbicansSC5314:2398464-2399432	2179.37	0.253986	0.16484	1.54081	0.123363	0.497251
C105060WA	REI1	Ca22chr1ACalbicansSC5314:1058030-1059178	2177.85	-0.46337	0.300794	-1.54049	0.123441	0.497251
CR09520CA	NoInfo	Ca22chrRACalbicansSC5314:2028990-2031764	3729.47	-0.32817	0.213043	-1.54041	0.12346	0.497251
C110150WA	WOR1	Ca22chr1ACalbicansSC5314:2230403-2232760	336.752	-0.35987	0.233666	-1.54009	0.123537	0.497251
C107470CA	NoInfo	Ca22chr1ACalbicansSC5314:1617098-1619065	2976.49	-0.54032	0.35098	-1.53947	0.12369	0.497279
C503000CA	NoInfo	Ca22chr5ACalbicansSC5314:661022-664453	2875.59	-0.13657	0.088717	-1.5394	0.123708	0.497279
C404410CA	LYS4	Ca22chr4ACalbicansSC5314:944103-946157	12470.9	-0.25765	0.167497	-1.53826	0.123984	0.497375
C304010CA	tE(UUC)6	Ca22chr3ACalbicansSC5314:835704-835800	878.56	1.20249	0.781771	1.53816	0.124009	0.497375
CR08400CA	NoInfo	Ca22chrRACalbicansSC5314:1813616-1813984	8248.52	0.240638	0.156449	1.53812	0.124019	0.497375
C307570CA	NoInfo	Ca22chr3ACalbicansSC5314:1732312-1733178	1100.57	-0.2121	0.137911	-1.53796	0.124058	0.497375
C301320CA	SGA1	Ca22chr3ACalbicansSC5314:280383-282077	698.268	-0.28898	0.187959	-1.53748	0.124177	0.497525
C601400WA	NoInfo	Ca22chr6ACalbicansSC5314:278810-280840	903.952	0.254756	0.165821	1.53633	0.124457	0.49832
C111280WA	NoInfo	Ca22chr1ACalbicansSC5314:2476659-2477750	2120.88	-0.16064	0.104593	-1.53589	0.124565	0.498424
C601760WA	SEC12	Ca22chr6ACalbicansSC5314:369850-372375	19477.5	0.105026	0.068437	1.53462	0.124876	0.498823
C210330CA	NoInfo	Ca22chr2ACalbicansSC5314:2129274-2129768	784.807	-0.31854	0.20763	-1.53419	0.124984	0.498823
C501590WA	NoInfo	Ca22chr5ACalbicansSC5314:353407-355008	609.647	-0.71445	0.465783	-1.53386	0.125065	0.498823
CR01120CA	NoInfo	Ca22chrRACalbicansSC5314:253261-253995	4668.71	0.152494	0.099431	1.53367	0.125111	0.498823
C602860WA	STE23	Ca22chr6ACalbicansSC5314:590320-593553	7526.16	0.236271	0.154068	1.53355	0.12514	0.498823
C600560WA	NoInfo	Ca22chr6ACalbicansSC5314:101799-103787	4993.33	-0.12187	0.07947	-1.53349	0.125156	0.498823
C307440WA	TPI1	Ca22chr3ACalbicansSC5314:1701963-1702709	91942.9	0.443996	0.289709	1.53256	0.125385	0.49941
C304950WA	ARF2	Ca22chr3ACalbicansSC5314:1066127-1066672	45204.7	0.203177	0.13268	1.53133	0.125688	0.500227
C205790CA	RFC1	Ca22chr2ACalbicansSC5314:1182436-1185167	13753	0.160966	0.105134	1.53106	0.125755	0.500227
C204790CA	NoInfo	Ca22chr2ACalbicansSC5314:1004405-1005511	5133.31	-0.28233	0.184498	-1.53028	0.125948	0.500671
C307930CA	NoInfo	Ca22chr3ACalbicansSC5314:1783243-1783560	1218.71	-0.21621	0.141387	-1.5292	0.126216	0.501409
CR07750CA	NoInfo	Ca22chrRACalbicansSC5314:1679976-1681796	7075.76	-0.31502	0.206137	-1.52819	0.126465	0.502072
C302980CA	NoInfo	Ca22chr3ACalbicansSC5314:636147-636803	1474.14	-0.26793	0.175451	-1.52711	0.126734	0.50243
C406660WA	NoInfo	Ca22chr4ACalbicansSC5314:1486939-1488489	3267.78	0.494195	0.323812	1.52618	0.126965	0.50243
CR01110WA	SRP54	Ca22chrRACalbicansSC5314:251455-253125	17599.1	0.125323	0.08213	1.52592	0.127031	0.50243
C202460WA	ERG7	Ca22chr2ACalbicansSC5314:491786-493972	16368.9	0.19789	0.129695	1.52581	0.127058	0.50243
C305070WA	CEM1	Ca22chr3ACalbicansSC5314:1091284-1092609	2082.91	-0.50993	0.33422	-1.52573	0.127077	0.50243
C100030CA	NoInfo	Ca22chr1ACalbicansSC5314:8597-8908	30.6828	-0.98936	0.648727	-1.52508	0.127239	NA
C109450CA	NUP188	Ca22chr1ACalbicansSC5314:2082040-2086968	22777.5	-0.12354	0.081034	-1.52459	0.127362	0.50243
C602290CA	NoInfo	Ca22chr6ACalbicansSC5314:475632-478013	3211.82	-0.4841	0.317605	-1.52422	0.127454	0.50243
C103980WA	SPC19	Ca22chr1ACalbicansSC5314:838231-838758	91.7943	0.760125	0.498708	1.52419	0.127462	NA
C401380WA	ZCF27	Ca22chr4ACalbicansSC5314:283161-286751	2188.3	-0.18942	0.124281	-1.5241	0.127484	0.50243
C503030WA	NoInfo	Ca22chr5ACalbicansSC5314:672427-674499	175.275	-0.61702	0.404876	-1.52398	0.127515	0.50243
C404240CA	NoInfo	Ca22chr4ACalbicansSC5314:904889-907018	9696.99	-0.27428	0.180024	-1.52358	0.127613	0.50243
C113240WA	NoInfo	Ca22chr1ACalbicansSC5314:2887954-2889222	862.586	-0.57221	0.375598	-1.52346	0.127642	0.50243
C209560CA	NoInfo	Ca22chr2ACalbicansSC5314:1954790-1957033	2621.95	-0.24678	0.161991	-1.52338	0.127663	0.50243
CR04460CA	NoInfo	Ca22chrRACalbicansSC5314:986837-987634	1406.84	0.755184	0.495774	1.52324	0.127698	0.50243
CR00940CA	NoInfo	Ca22chrRACalbicansSC5314:210578-215723	38680.9	0.52325	0.343522	1.5232	0.12771	0.50243
C107020CA	PUT3	Ca22chr1ACalbicansSC5314:1494130-1497066	5792.56	-0.49532	0.325351	-1.52242	0.127904	0.502651
C505170WA	PAN3	Ca22chr5ACalbicansSC5314:1133822-1135915	5759.18	-0.13218	0.086831	-1.52231	0.127931	0.502651
C107230WA	PHO15	Ca22chr1ACalbicansSC5314:1551710-1552636	17283.6	0.485752	0.319196	1.5218	0.128059	0.502831
C503780CA	NoInfo	Ca22chr5ACalbicansSC5314:836229-836855	1382.79	0.197736	0.129988	1.5212	0.128211	0.503018
C603440WA	NoInfo	Ca22chr6ACalbicansSC5314:725374-727680	3924.47	-0.6397	0.420595	-1.52095	0.128272	0.503018
C205280CA	GPI19	Ca22chr2ACalbicansSC5314:1089779-1090675	552.689	-0.27956	0.183881	-1.52035	0.128422	0.503281
C203270WA	GPM1	Ca22chr2ACalbicansSC5314:675806-676552	144223	0.40901	0.269206	1.51932	0.128682	0.503609
C200880WA	NoInfo	Ca22chr2ACalbicansSC5314:149617-150696	3174	0.156243	0.102856	1.51905	0.128749	0.503609
C501660CA	NoInfo	Ca22chr5ACalbicansSC5314:371305-373069	379.893	-1.03618	0.682223	-1.51884	0.128804	0.503609
C300630WA	NoInfo	Ca22chr3ACalbicansSC5314:99338-103045	8232.73	0.135478	0.089206	1.51871	0.128836	0.503609
CR06700CA	SOL3	Ca22chrRACalbicansSC5314:1440889-1441668	9894.51	0.236293	0.155754	1.51709	0.129243	0.50478
C302670WA	NoInfo	Ca22chr3ACalbicansSC5314:577678-578433	775.243	-0.53557	0.353081	-1.51686	0.129301	0.50478
C108130CA	TERT	Ca22chr1ACalbicansSC5314:1774766-1777369	2929.29	-0.59047	0.389447	-1.51618	0.129475	0.505008
C208050CA	SIT1	Ca22chr2ACalbicansSC5314:1634398-1636212	1748.44	0.258283	0.170374	1.51598	0.129525	0.505008
CR10060WA	NoInfo	Ca22chrRACalbicansSC5314:2150598-2152013	6514.23	0.251067	0.165731	1.51491	0.129795	0.505737
C406180CA	NoInfo	Ca22chr4ACalbicansSC5314:1382072-1382211	2555.62	-0.29281	0.193494	-1.5133	0.130204	0.507004
C207520CA	NoInfo	Ca22chr2ACalbicansSC5314:1534182-1535540	4215.25	0.154592	0.102205	1.51257	0.130389	0.507402
C603040CA	NoInfo	Ca22chr6ACalbicansSC5314:637254-640202	2065.66	0.174694	0.115525	1.51218	0.130489	0.507465
C403400WA	NoInfo	Ca22chr4ACalbicansSC5314:711401-711927	9154.65	1.50772	0.998203	1.51043	0.130933	0.508869
C111940CA	NoInfo	Ca22chr1ACalbicansSC5314:2613981-2615726	1003.22	-0.45937	0.304335	-1.50942	0.131192	0.509096
C100080CA	RCA1	Ca22chr1ACalbicansSC5314:14910-15761	8602.34	-0.15471	0.102503	-1.50933	0.131215	0.509096
C209210WA	NoInfo	Ca22chr2ACalbicansSC5314:1889155-1889655	344.521	-0.99579	0.659802	-1.50922	0.131242	0.509096
C204580WA	ERG20	Ca22chr2ACalbicansSC5314:958569-959624	1284.47	0.20241	0.13415	1.50883	0.131341	0.509155
C110040WA	ERO1	Ca22chr1ACalbicansSC5314:2199783-2201525	17051.9	0.422815	0.280534	1.50718	0.131765	0.510409
C301210CA	NoInfo	Ca22chr3ACalbicansSC5314:257541-258550	4237.13	0.101447	0.067335	1.50659	0.131915	0.510409
C110900CA	tI(UAU)1	Ca22chr1ACalbicansSC5314:2410214-2410321	198.112	0.553835	0.367615	1.50656	0.131923	0.510409
C107880CA	GCS1	Ca22chr1ACalbicansSC5314:1714644-1716962	7559.15	-0.31593	0.209742	-1.50626	0.131999	0.510409
CR04890WA	LYS5	Ca22chrRACalbicansSC5314:1058318-1059307	54.184	1.23466	0.820188	1.50534	0.132237	NA
C101230CA	NoInfo	Ca22chr1ACalbicansSC5314:248197-248443	353.373	1.35347	0.899417	1.50484	0.132366	0.511003
C108810CA	MSS116	Ca22chr1ACalbicansSC5314:1918866-1920872	19647.1	-0.22472	0.149408	-1.50409	0.132559	0.511003
C303100CA	NoInfo	Ca22chr3ACalbicansSC5314:658005-659477	5456.36	-0.14178	0.094305	-1.50338	0.13274	0.511003
C111080WA	NoInfo	Ca22chr1ACalbicansSC5314:2441889-2442974	9724.73	0.577096	0.383865	1.50338	0.132741	0.511003
C307460WA	NoInfo	Ca22chr3ACalbicansSC5314:1704278-1706584	10641.7	0.258459	0.171919	1.50337	0.132743	0.511003
C110260CA	RPA34	Ca22chr1ACalbicansSC5314:2266205-2266927	5317.22	-0.31116	0.206986	-1.50327	0.132768	0.511003
C208660CA	NoInfo	Ca22chr2ACalbicansSC5314:1759736-1761676	1128.07	-0.43299	0.288037	-1.50324	0.132777	0.511003
CR02340WA	NoInfo	Ca22chrRACalbicansSC5314:518245-519572	890.014	-0.20613	0.137142	-1.50306	0.132824	0.511003
CR04170WA	NoInfo	Ca22chrRACalbicansSC5314:932629-934485	21481.3	-0.17653	0.117518	-1.50215	0.133059	0.511586
C206220CA	MEC3	Ca22chr2ACalbicansSC5314:1268218-1269177	2093.43	0.306374	0.204088	1.50118	0.133308	0.512072
C406960WA	NoInfo	Ca22chr4ACalbicansSC5314:1544730-1545158	542.217	-0.49193	0.327735	-1.50101	0.133354	0.512072
C505090WA	NoInfo	Ca22chr5ACalbicansSC5314:1121545-1122810	621.818	-0.27869	0.185796	-1.49997	0.133621	0.512775
C111130WA	FGR16	Ca22chr1ACalbicansSC5314:2448571-2449272	981.364	0.222153	0.148147	1.49954	0.133733	0.512883
C500470CA	KRE62	Ca22chr5ACalbicansSC5314:84369-86237	117.691	-0.74426	0.496503	-1.49899	0.133875	NA
C306870WA	TDH3	Ca22chr3ACalbicansSC5314:1574865-1575872	1007252	0.461173	0.307857	1.49801	0.134131	0.513649
C201290CA	tL(UAA)1	Ca22chr2ACalbicansSC5314:216899-217014	122.833	1.41094	0.942152	1.49757	0.134245	NA
C703330CA	SHM1	Ca22chr7ACalbicansSC5314:736055-737536	61583.1	-0.13243	0.088435	-1.4975	0.134263	0.513649
CR06440CA	BCR1	Ca22chrRACalbicansSC5314:1368264-1370486	2858.94	-0.2339	0.156207	-1.49739	0.134293	0.513649
C205130WA	NoInfo	Ca22chr2ACalbicansSC5314:1058903-1060021	1123.92	-0.36853	0.246128	-1.4973	0.134314	0.513649
C110270CA	SFH5	Ca22chr1ACalbicansSC5314:2267309-2268271	5640.64	0.264695	0.176813	1.49703	0.134386	0.513649
C501620CA	VPS22	Ca22chr5ACalbicansSC5314:358644-359429	743.688	-0.65649	0.438591	-1.49682	0.134439	0.513649
C307130WA	NoInfo	Ca22chr3ACalbicansSC5314:1633324-1633997	544.07	0.424126	0.283541	1.49582	0.134701	0.514327
C112010CA	KIP4	Ca22chr1ACalbicansSC5314:2626511-2629225	3177.05	-0.20968	0.140307	-1.49443	0.135062	0.515269
C109020WA	NoInfo	Ca22chr1ACalbicansSC5314:1964983-1965726	5910.8	-0.18645	0.12478	-1.49423	0.135117	0.515269
C502580WA	NoInfo	Ca22chr5ACalbicansSC5314:575960-576265	412.737	-0.38327	0.256619	-1.49352	0.135301	0.515648
C305350CA	SMI1B	Ca22chr3ACalbicansSC5314:1184605-1186257	1148.29	-0.23091	0.154664	-1.49295	0.13545	0.515894
C703710CA	PLC1	Ca22chr7ACalbicansSC5314:824288-827590	1323.54	-0.19573	0.131187	-1.49203	0.135691	0.516233
C113160WA	PSA2	Ca22chr1ACalbicansSC5314:2874071-2875447	1339.29	0.377681	0.253197	1.49165	0.135791	0.516233
C701050WA	NoInfo	Ca22chr7ACalbicansSC5314:221546-222589	280.784	-0.59319	0.397673	-1.49164	0.135793	0.516233
C307010WA	POS5	Ca22chr3ACalbicansSC5314:1603060-1604628	4034.2	0.385435	0.258738	1.48967	0.13631	0.517877
C403080WA	NoInfo	Ca22chr4ACalbicansSC5314:641743-644179	9512.72	1.43406	0.962931	1.48926	0.136419	0.517966
C209240CA	NoInfo	Ca22chr2ACalbicansSC5314:1892523-1893164	458.934	-0.78994	0.530947	-1.4878	0.136803	0.519101
C305890WA	TRM12	Ca22chr3ACalbicansSC5314:1321857-1323116	742.365	-0.34669	0.23316	-1.48692	0.137036	0.519663
C108140WA	NoInfo	Ca22chr1ACalbicansSC5314:1777560-1778540	2623.15	-0.65648	0.441699	-1.48625	0.137212	0.519698
C501750CA	MTLA2	Ca22chr5ACalbicansSC5314:394560-395220	388.838	-0.94051	0.63311	-1.48555	0.137399	0.519698
C205380WA	NoInfo	Ca22chr2ACalbicansSC5314:1106562-1107680	1533.03	0.156827	0.105596	1.48515	0.137503	0.519698
C501410CA	NoInfo	Ca22chr5ACalbicansSC5314:315377-317962	10052.2	0.086664	0.058362	1.48494	0.137559	0.519698
C501710CA	NoInfo	Ca22chr5ACalbicansSC5314:385279-387495	920.599	-0.84277	0.567689	-1.48457	0.137657	0.519698
C200580CA	SMF3	Ca22chr2ACalbicansSC5314:92547-94091	16174.3	0.382919	0.257957	1.48443	0.137695	0.519698
C203290WA	NoInfo	Ca22chr2ACalbicansSC5314:679560-680408	1444.66	0.424488	0.285975	1.48436	0.137715	0.519698
C301020WA	NoInfo	Ca22chr3ACalbicansSC5314:209718-211511	1093.93	-0.25621	0.172636	-1.48408	0.137788	0.519698
CR09620CA	NoInfo	Ca22chrRACalbicansSC5314:2047539-2048129	195.036	-0.43043	0.290066	-1.48391	0.137834	0.519698
C502860CA	GRP2	Ca22chr5ACalbicansSC5314:638962-639987	6721.76	0.234679	0.158206	1.48337	0.137975	0.519698
C202690WA	SER2	Ca22chr2ACalbicansSC5314:538929-539834	9135.82	0.374735	0.252654	1.48319	0.138023	0.519698
CR03800CA	PPH3	Ca22chrRACalbicansSC5314:847829-848824	2306.09	0.22386	0.150948	1.48302	0.138069	0.519698
C503560WA	NoInfo	Ca22chr5ACalbicansSC5314:797418-797924	1238.03	0.238783	0.16105	1.48266	0.138164	0.519736
C207070WA	NoInfo	Ca22chr2ACalbicansSC5314:1443720-1444874	3259.32	0.186153	0.125642	1.48162	0.138442	0.520299
C402960WA	NoInfo	Ca22chr4ACalbicansSC5314:609369-615065	22534.1	0.565545	0.381749	1.48146	0.138485	0.520299
C600240CA	NoInfo	Ca22chr6ACalbicansSC5314:25917-26810	2567.63	0.155649	0.105139	1.48041	0.138763	0.521024
CR04910WA	CDC43	Ca22chrRACalbicansSC5314:1062959-1064113	86.02	0.816383	0.551614	1.47999	0.138876	NA
C504810WA	PFK1	Ca22chr5ACalbicansSC5314:1041193-1044156	123139	0.671441	0.454177	1.47837	0.139309	0.522483
CR08940WA	NoInfo	Ca22chrRACalbicansSC5314:1914210-1915217	3931.84	-0.30757	0.208056	-1.47832	0.139323	0.522483
C702350CA	NoInfo	Ca22chr7ACalbicansSC5314:511805-514204	2989.84	-0.19172	0.129824	-1.47676	0.139739	0.523721
C502570WA	MNN13	Ca22chr5ACalbicansSC5314:573167-575461	500.491	-0.29929	0.202731	-1.4763	0.139864	0.523793
C103720CA	NoInfo	Ca22chr1ACalbicansSC5314:773999-775771	4198.64	0.239483	0.162246	1.47605	0.13993	0.523793
C306060WA	ELP3	Ca22chr3ACalbicansSC5314:1376548-1378191	5662.38	-0.36004	0.243974	-1.47571	0.140021	0.523811
CR04740CA	ADE6	Ca22chrRACalbicansSC5314:1027449-1031561	57760	0.150222	0.101841	1.47506	0.140196	0.523848
C111250WA	NoInfo	Ca22chr1ACalbicansSC5314:2472572-2473468	3618.47	-0.20498	0.138965	-1.47504	0.140203	0.523848
CR01750CA	SEC4	Ca22chrRACalbicansSC5314:397246-397878	16179.9	0.156162	0.105932	1.47418	0.140434	0.524338
C104050CA	MFALPHA	Ca22chr1ACalbicansSC5314:851796-852227	147.814	0.564834	0.383236	1.47385	0.140522	NA
C104840CA	NoInfo	Ca22chr1ACalbicansSC5314:1007444-1007815	919.908	-0.22622	0.15351	-1.47368	0.140568	0.524338
C305300CA	NoInfo	Ca22chr3ACalbicansSC5314:1168301-1170169	1889.24	0.221093	0.150037	1.47359	0.140592	0.524338
CR00840CA	NoInfo	Ca22chrRACalbicansSC5314:191346-191900	1363.4	-0.14143	0.096039	-1.4726	0.140859	0.524342
C203800CA	NoInfo	Ca22chr2ACalbicansSC5314:801900-803990	6878.11	0.168218	0.114245	1.47243	0.140905	0.524342
C110950CA	NoInfo	Ca22chr1ACalbicansSC5314:2416729-2418210	3926.27	-0.43514	0.295556	-1.47229	0.140943	0.524342
C602690CA	NoInfo	Ca22chr6ACalbicansSC5314:553947-555881	19360.5	-0.25714	0.174677	-1.47207	0.141002	0.524342
CR04560CA	NoInfo	Ca22chrRACalbicansSC5314:1000795-1001913	7998.74	0.222065	0.15086	1.47199	0.141024	0.524342
C503270WA	TEF4	Ca22chr5ACalbicansSC5314:741739-742398	52.7538	-1.58794	1.07878	-1.47198	0.141026	NA
C701730CA	STE18	Ca22chr7ACalbicansSC5314:373998-374338	486.961	-0.81503	0.553986	-1.47122	0.141232	0.524705
CR08760CA	RDN5	Ca22chrRACalbicansSC5314:1888934-1889054	20346.8	0.268667	0.182699	1.47054	0.141414	0.524705
C702120CA	NoInfo	Ca22chr7ACalbicansSC5314:467306-467767	5504.65	-0.16005	0.10886	-1.47023	0.141499	0.524705
C702880CA	LIP9	Ca22chr7ACalbicansSC5314:622107-623468	588.254	-0.31261	0.212716	-1.46959	0.141672	0.524705
C107460CA	GPI8	Ca22chr1ACalbicansSC5314:1615681-1616832	5431.86	-0.248	0.168816	-1.46908	0.141812	0.524705
C502070CA	NoInfo	Ca22chr5ACalbicansSC5314:464404-465366	4501.26	-0.23339	0.158886	-1.46895	0.141848	0.524705
C102830WA	NoInfo	Ca22chr1ACalbicansSC5314:593697-595466	2400.72	-0.18175	0.123747	-1.4687	0.141914	0.524705
C306710WA	NoInfo	Ca22chr3ACalbicansSC5314:1533041-1535032	8513.88	0.383674	0.261255	1.46858	0.141946	0.524705
C306680CA	NoInfo	Ca22chr3ACalbicansSC5314:1525242-1526126	1324.84	0.647176	0.440806	1.46816	0.142059	0.524705
C502130WA	NoInfo	Ca22chr5ACalbicansSC5314:474758-475336	3578.2	-0.32267	0.219793	-1.46807	0.142085	0.524705
C301940CA	NoInfo	Ca22chr3ACalbicansSC5314:427510-428097	4520.02	0.301829	0.205618	1.46791	0.142129	0.524705
C301370CA	PGA44	Ca22chr3ACalbicansSC5314:294348-295271	481.821	-0.23022	0.156908	-1.46721	0.14232	0.524705
C302510CA	SAP8	Ca22chr3ACalbicansSC5314:548135-549352	545.414	-0.49731	0.339008	-1.46696	0.142388	0.524705
C209090CA	NoInfo	Ca22chr2ACalbicansSC5314:1859864-1860028	476.855	-0.96103	0.655158	-1.46687	0.14241	0.524705
CR01710WA	NoInfo	Ca22chrRACalbicansSC5314:390661-391524	964.538	1.19315	0.813422	1.46683	0.142424	0.524705
C301430WA	NoInfo	Ca22chr3ACalbicansSC5314:306714-307373	370.326	-0.54702	0.372997	-1.46655	0.142499	0.524705
C300180CA	DAL1	Ca22chr3ACalbicansSC5314:23211-24971	3244.5	-0.31784	0.216842	-1.46577	0.142712	0.525172
C103790CA	NoInfo	Ca22chr1ACalbicansSC5314:795543-796823	23225.3	-0.1547	0.105586	-1.46511	0.14289	0.525511
C306180CA	TSA1	Ca22chr3ACalbicansSC5314:1405934-1406524	72852.9	0.101643	0.069393	1.46476	0.142986	0.525549
C101120CA	NoInfo	Ca22chr1ACalbicansSC5314:222175-222644	472.255	1.06568	0.728244	1.46336	0.143369	0.526548
C209890WA	SMM1	Ca22chr2ACalbicansSC5314:2024080-2025381	2692.83	-0.42855	0.292896	-1.46313	0.143431	0.526548
C501550CA	NoInfo	Ca22chr5ACalbicansSC5314:343387-343875	271211	-0.17895	0.122332	-1.4628	0.143521	0.52656
CR02170WA	MET2	Ca22chrRACalbicansSC5314:475602-476831	17854	0.238064	0.162824	1.4621	0.143715	0.526581
C108490WA	NoInfo	Ca22chr1ACalbicansSC5314:1862511-1863896	14569.2	0.222192	0.151977	1.46202	0.143737	0.526581
CR08320WA	ATS1	Ca22chrRACalbicansSC5314:1802701-1803603	2375.37	0.673991	0.461104	1.46169	0.143826	0.526581
CM00110W	NoInfo	Ca22chrMCalbicansSC5314:11704-11774	2273.61	-0.87445	0.598316	-1.46152	0.143872	0.526581
C300410CA	NoInfo	Ca22chr3ACalbicansSC5314:59698-60243	3224.58	-0.25973	0.177841	-1.46045	0.144167	0.527026
C209290WA	NoInfo	Ca22chr2ACalbicansSC5314:1898815-1899127	2923.72	0.196559	0.134611	1.46019	0.144237	0.527026
C103130CA	GGA2	Ca22chr1ACalbicansSC5314:653447-655201	15717.3	0.121678	0.083342	1.45998	0.144296	0.527026
C500080CA	NoInfo	Ca22chr5ACalbicansSC5314:10151-11086	19471.4	0.144167	0.098757	1.45982	0.14434	0.527026
C106780WA	NPR1	Ca22chr1ACalbicansSC5314:1447122-1449623	14311.8	0.267077	0.183074	1.45884	0.144608	0.527689
C204540CA	GDT1	Ca22chr2ACalbicansSC5314:950284-951336	6000.73	-0.20169	0.138316	-1.45814	0.144801	0.527787
C701850CA	CRN1	Ca22chr7ACalbicansSC5314:399687-401742	10594.7	0.167836	0.115124	1.45786	0.144878	0.527787
C403670WA	SPO75	Ca22chr4ACalbicansSC5314:782815-785400	9535.44	1.41814	0.972796	1.4578	0.144895	0.527787
C300160CA	NoInfo	Ca22chr3ACalbicansSC5314:21254-22687	6469.7	-0.13904	0.095436	-1.45687	0.145152	0.527891
C100320WA	NoInfo	Ca22chr1ACalbicansSC5314:48513-49298	3182.46	0.261636	0.17961	1.45669	0.145202	0.527891
C402430WA	NoInfo	Ca22chr4ACalbicansSC5314:488934-493196	10031.7	1.34715	0.92493	1.45649	0.145257	0.527891
C500540CA	AGA1	Ca22chr5ACalbicansSC5314:109830-110891	23.2657	-1.10755	0.760545	-1.45626	0.145321	NA
C604480CA	NoInfo	Ca22chr6ACalbicansSC5314:995286-995987	4595.13	0.334941	0.230008	1.45621	0.145334	0.527891
C700510WA	MAC1	Ca22chr7ACalbicansSC5314:82584-83879	1405.51	-0.43497	0.298747	-1.45599	0.145396	0.527891
C306660CA	NoInfo	Ca22chr3ACalbicansSC5314:1520428-1521507	374.703	0.585598	0.402562	1.45468	0.145759	0.527891
CR05330WA	NoInfo	Ca22chrRACalbicansSC5314:1147599-1147784	1957.4	0.291879	0.200706	1.45426	0.145874	0.527891
C202700CA	NoInfo	Ca22chr2ACalbicansSC5314:539908-540801	2096.13	0.249617	0.171656	1.45417	0.1459	0.527891
C110390CA	RPL42	Ca22chr1ACalbicansSC5314:2299892-2300570	168218	0.204358	0.140533	1.45416	0.145901	0.527891
C209070CA	NoInfo	Ca22chr2ACalbicansSC5314:1854294-1856705	1557.34	-0.29519	0.20303	-1.45393	0.145964	0.527891
CR03920CA	TPO4	Ca22chrRACalbicansSC5314:888806-890914	9425.78	-0.51427	0.35372	-1.45388	0.145979	0.527891
C300720WA	PMA1	Ca22chr3ACalbicansSC5314:133119-135806	321798	-0.15006	0.103229	-1.45365	0.146044	0.527891
C114130WA	FTR1	Ca22chr1ACalbicansSC5314:3113601-3114746	9933.45	0.143344	0.098611	1.45363	0.146049	0.527891
C110820CA	NoInfo	Ca22chr1ACalbicansSC5314:2396747-2398237	15643.8	0.208743	0.143669	1.45294	0.14624	0.528268
CR00980CA	NoInfo	Ca22chrRACalbicansSC5314:216776-218971	11093.4	0.136374	0.093885	1.45256	0.146346	0.528336
C406600WA	TOP2	Ca22chr4ACalbicansSC5314:1473575-1477960	21410.3	-0.19977	0.137622	-1.45157	0.146622	0.528934
C209010WA	STB3	Ca22chr2ACalbicansSC5314:1842875-1844386	1972.58	-0.18347	0.126491	-1.4505	0.14692	0.528934
C305870CA	UBP1	Ca22chr3ACalbicansSC5314:1315290-1317704	4709.96	-0.33603	0.23174	-1.45003	0.147049	0.528934
C403110WA	NoInfo	Ca22chr4ACalbicansSC5314:649167-654407	24011	0.53513	0.369051	1.45002	0.147054	0.528934
C200080CA	FAV3	Ca22chr2ACalbicansSC5314:11100-12443	1577.16	-0.22571	0.155727	-1.44938	0.147231	0.528934
C307960CA	NoInfo	Ca22chr3ACalbicansSC5314:1787498-1787772	257.323	-0.36279	0.250415	-1.44874	0.14741	0.528934
C500700CA	SPE2	Ca22chr5ACalbicansSC5314:159620-160765	3552.45	-0.4804	0.33162	-1.44865	0.147435	0.528934
C114620WA	NoInfo	Ca22chr1ACalbicansSC5314:3187383-3187662	200.802	0.521213	0.35986	1.44837	0.147512	0.528934
CR07020WA	NoInfo	Ca22chrRACalbicansSC5314:1510568-1511113	9668.65	-0.28993	0.200201	-1.4482	0.147562	0.528934
C602320CA	IPL1	Ca22chr6ACalbicansSC5314:481253-482839	405.791	-0.36018	0.248779	-1.44779	0.147675	0.528934
C113620WA	ROB1	Ca22chr1ACalbicansSC5314:2993143-2996184	31200.9	0.615399	0.425286	1.44702	0.14789	0.528934
CR06000WA	SOK1	Ca22chrRACalbicansSC5314:1274159-1276636	7673.34	-0.2436	0.168347	-1.44701	0.147894	0.528934
C201180WA	COX17	Ca22chr2ACalbicansSC5314:193352-193537	279.368	0.774544	0.535318	1.44689	0.147929	0.528934
C302420CA	NoInfo	Ca22chr3ACalbicansSC5314:529159-531802	366.613	-0.65161	0.450397	-1.44675	0.147967	0.528934
C402260CA	NoInfo	Ca22chr4ACalbicansSC5314:446282-447397	2519.87	-0.50666	0.350211	-1.44673	0.147973	0.528934
C107910CA	MRPL3	Ca22chr1ACalbicansSC5314:1723764-1724978	5588.13	-0.43935	0.303727	-1.44652	0.148032	0.528934
C105650WA	NoInfo	Ca22chr1ACalbicansSC5314:1182507-1183265	3052.02	-0.14082	0.097355	-1.44647	0.148046	0.528934
C201770CA	tL(CAA)1	Ca22chr2ACalbicansSC5314:323374-323492	390.647	0.744552	0.514942	1.4459	0.148206	0.528934
C102760WA	NoInfo	Ca22chr1ACalbicansSC5314:579750-580802	27331.6	0.153856	0.106417	1.44578	0.148238	0.528934
C100840CA	NRM1	Ca22chr1ACalbicansSC5314:160942-162672	3017.12	-0.40153	0.27773	-1.44575	0.148247	0.528934
C304400CA	NUP85	Ca22chr3ACalbicansSC5314:913107-915428	12816	-0.16312	0.112864	-1.4453	0.148374	0.528962
C701090CA	NoInfo	Ca22chr7ACalbicansSC5314:228342-234472	4281.56	0.136279	0.094313	1.44497	0.148468	0.528962
CR00740CA	BMT3	Ca22chrRACalbicansSC5314:172978-174627	2638.49	0.231299	0.160092	1.44479	0.148516	0.528962
C703920CA	RPP1B	Ca22chr7ACalbicansSC5314:861407-861733	92189.4	-0.21679	0.150118	-1.44411	0.148709	0.529343
C204710CA	URE2	Ca22chr2ACalbicansSC5314:986357-987391	4070.14	0.117981	0.081791	1.44248	0.149168	0.530492
CR02430CA	NoInfo	Ca22chrRACalbicansSC5314:539688-542237	19983.2	-0.10226	0.070896	-1.44234	0.149206	0.530492
C108120WA	BUD6	Ca22chr1ACalbicansSC5314:1772645-1774756	5722.8	-0.34685	0.240651	-1.44132	0.149496	0.530848
C600370CA	NOP5	Ca22chr6ACalbicansSC5314:64428-65978	45840.6	-0.24875	0.172642	-1.44087	0.149621	0.530848
C200170CA	NoInfo	Ca22chr2ACalbicansSC5314:23503-24807	16050.2	-0.29234	0.202895	-1.44086	0.149624	0.530848
C110470WA	NoInfo	Ca22chr1ACalbicansSC5314:2318202-2319212	18727.7	-0.1342	0.093148	-1.44075	0.149655	0.530848
C503620WA	BTS1	Ca22chr5ACalbicansSC5314:807684-808682	1583.28	0.375449	0.260761	1.43982	0.149918	0.531426
C303550CA	ULP1	Ca22chr3ACalbicansSC5314:754424-755479	2671.69	-0.16076	0.11167	-1.43956	0.149992	0.531426
C403590CA	OSH3	Ca22chr4ACalbicansSC5314:766847-769381	12727.1	1.10769	0.769856	1.43883	0.150199	0.53145
C702380CA	CYP1	Ca22chr7ACalbicansSC5314:519130-519618	135438	0.116453	0.080951	1.43856	0.150276	0.53145
C100300WA	NoInfo	Ca22chr1ACalbicansSC5314:45878-46165	485.438	1.05724	0.735006	1.43841	0.150318	0.53145
C307690CA	NoInfo	Ca22chr3ACalbicansSC5314:1753937-1754744	6411.1	-0.12562	0.087355	-1.43801	0.15043	0.53145
C502880WA	NoInfo	Ca22chr5ACalbicansSC5314:641116-641313	102.49	-0.95131	0.661683	-1.43771	0.150515	NA
C702340CA	NoInfo	Ca22chr7ACalbicansSC5314:510339-511619	615.624	-0.45268	0.314914	-1.43747	0.150584	0.53145
CR05690WA	MCT1	Ca22chrRACalbicansSC5314:1209450-1210475	2894.43	-0.20082	0.139701	-1.43747	0.150585	0.53145
C502300CA	RET2	Ca22chr5ACalbicansSC5314:509606-511327	16561	0.10768	0.074914	1.43738	0.15061	0.53145
C501680CA	CCN1	Ca22chr5ACalbicansSC5314:377647-379728	2034.22	-0.45273	0.315208	-1.4363	0.150918	0.531913
C405140CA	GDB1	Ca22chr4ACalbicansSC5314:1108501-1113084	11621.7	0.221216	0.154021	1.43627	0.150925	0.531913
C100350CA	HMX1	Ca22chr1ACalbicansSC5314:50806-51681	5155.48	0.353431	0.246155	1.4358	0.151058	0.531913
CR08060CA	VPS21	Ca22chrRACalbicansSC5314:1758278-1758928	6438.72	0.313842	0.218643	1.4354	0.151172	0.531913
CR02860WA	RHO1	Ca22chrRACalbicansSC5314:653851-654447	16201.1	-0.14467	0.100794	-1.43532	0.151195	0.531913
CR01360WA	NoInfo	Ca22chrRACalbicansSC5314:325668-326258	1421.57	0.841321	0.586254	1.43508	0.151264	0.531913
C104140WA	IFD6	Ca22chr1ACalbicansSC5314:867380-868414	499.377	0.398068	0.277452	1.43473	0.151364	0.531958
CR04340WA	PIM1	Ca22chrRACalbicansSC5314:963533-966769	26099.7	0.19464	0.135703	1.43431	0.151483	0.532068
CR08630WA	CDC23	Ca22chrRACalbicansSC5314:1857629-1859377	4770.42	0.337683	0.235539	1.43366	0.15167	0.532138
C112190WA	BUL4	Ca22chr1ACalbicansSC5314:2659187-2661355	988.297	-0.28842	0.201209	-1.43343	0.151736	0.532138
C405340WA	NoInfo	Ca22chr4ACalbicansSC5314:1161917-1164274	901.134	-0.32679	0.227995	-1.43333	0.151765	0.532138
C208850CA	NoInfo	Ca22chr2ACalbicansSC5314:1795173-1796258	4223.87	0.180805	0.126179	1.43293	0.151878	0.532217
C302820CA	NoInfo	Ca22chr3ACalbicansSC5314:609991-610995	2875.95	-0.14614	0.102005	-1.43264	0.151962	0.532217
C111160CA	NoInfo	Ca22chr1ACalbicansSC5314:2452098-2452403	3268.85	-0.17485	0.122164	-1.43128	0.15235	0.532343
C302460CA	PHA2	Ca22chr3ACalbicansSC5314:537128-538135	1025.99	-0.43028	0.300628	-1.43127	0.152353	0.532343
C210160WA	NoInfo	Ca22chr2ACalbicansSC5314:2088696-2089952	573.633	-0.72069	0.503641	-1.43096	0.152441	0.532343
C602670CA	WSC2	Ca22chr6ACalbicansSC5314:547501-548802	3087.61	-0.20398	0.14255	-1.43092	0.152452	0.532343
C502610CA	RAD9	Ca22chr5ACalbicansSC5314:582629-586153	1197.97	-0.15244	0.106542	-1.43081	0.152486	0.532343
C307330WA	NoInfo	Ca22chr3ACalbicansSC5314:1687597-1688466	763.218	0.284061	0.198575	1.43049	0.152576	0.532343
CR10170CA	NoInfo	Ca22chrRACalbicansSC5314:2174773-2176227	4864.95	-0.26825	0.187536	-1.43037	0.15261	0.532343
C306560WA	NoInfo	Ca22chr3ACalbicansSC5314:1496301-1497788	3999.79	0.513652	0.3598	1.42761	0.153405	0.533902
C307240WA	NoInfo	Ca22chr3ACalbicansSC5314:1660226-1660924	554.211	0.365714	0.256239	1.42724	0.153511	0.533902
C302810CA	FAA21	Ca22chr3ACalbicansSC5314:605101-607257	7815.74	0.149639	0.104855	1.42711	0.153549	0.533902
C104600CA	NoInfo	Ca22chr1ACalbicansSC5314:947537-948574	11680.3	-0.21628	0.151569	-1.42694	0.153597	0.533902
C700560CA	THG1	Ca22chr7ACalbicansSC5314:91359-92165	2216.81	-0.25841	0.181119	-1.42674	0.153655	0.533902
CM00100W	NoInfo	Ca22chrMCalbicansSC5314:11614-11696	2352.96	-0.83684	0.586656	-1.42646	0.153734	0.533902
C112470WA	NoInfo	Ca22chr1ACalbicansSC5314:2719965-2720702	301.97	-0.30904	0.216689	-1.42621	0.153808	0.533902
C102180WA	GAL7	Ca22chr1ACalbicansSC5314:456751-457911	5885.07	-0.73076	0.512382	-1.4262	0.153812	0.533902
C307400WA	NoInfo	Ca22chr3ACalbicansSC5314:1696236-1697117	7983.8	-0.24078	0.168837	-1.42608	0.153845	0.533902
C101560WA	SIZ1	Ca22chr1ACalbicansSC5314:313161-317798	14320.3	-0.15272	0.107117	-1.42573	0.153945	0.533946
C500090CA	NoInfo	Ca22chr5ACalbicansSC5314:11157-11819	5642.26	0.225026	0.157965	1.42453	0.154292	0.534844
C105700WA	AUT7	Ca22chr1ACalbicansSC5314:1191581-1192072	1707.91	0.171232	0.120342	1.42288	0.154772	0.535822
C204140WA	CHS5	Ca22chr2ACalbicansSC5314:872931-874619	12259.5	0.146034	0.10268	1.42223	0.15496	0.535822
CR04720CA	NoInfo	Ca22chrRACalbicansSC5314:1021410-1025573	9252.23	0.174663	0.122848	1.42178	0.155091	0.535822
C204690CA	TPO5	Ca22chr2ACalbicansSC5314:982318-984330	1281.63	-0.29319	0.206241	-1.42161	0.155139	0.535822
C303020WA	NoInfo	Ca22chr3ACalbicansSC5314:639381-639884	3276.47	0.273114	0.192141	1.42142	0.155194	0.535822
C210810WA	NoInfo	Ca22chr2ACalbicansSC5314:2216351-2217262	4695.73	-0.24285	0.170872	-1.42124	0.155248	0.535822
C202990CA	HYU1	Ca22chr2ACalbicansSC5314:597477-601388	10451.8	0.208924	0.147004	1.42121	0.155255	0.535822
C201730WA	NoInfo	Ca22chr2ACalbicansSC5314:310853-311611	185.179	0.902621	0.635185	1.42104	0.155306	0.535822
C106510CA	NoInfo	Ca22chr1ACalbicansSC5314:1381134-1382531	7414.79	-0.37105	0.26117	-1.42074	0.155393	0.535822
CR01540WA	SAS3	Ca22chrRACalbicansSC5314:353346-355763	2663.71	0.533761	0.375759	1.42049	0.155466	0.535822
CR00180CA	CHT1	Ca22chrRACalbicansSC5314:43351-44739	3106.59	-0.1949	0.137229	-1.42023	0.155542	0.535822
C403150WA	NoInfo	Ca22chr4ACalbicansSC5314:660576-663860	11095.9	1.21311	0.854669	1.41939	0.155785	0.536359
C102820WA	LYS2	Ca22chr1ACalbicansSC5314:588902-593116	31681.8	-0.26727	0.18842	-1.4185	0.156045	0.536951
C200820WA	NoInfo	Ca22chr2ACalbicansSC5314:138889-140388	3597.1	-0.26538	0.187223	-1.41746	0.15635	0.53753
C304050WA	tA(AGC)2	Ca22chr3ACalbicansSC5314:845662-845734	878.619	1.06061	0.748427	1.41712	0.156448	0.53753
C208750WA	NoInfo	Ca22chr2ACalbicansSC5314:1778791-1779492	334.383	-1.09645	0.773774	-1.41702	0.156478	0.53753
CR04280CA	NoInfo	Ca22chrRACalbicansSC5314:955596-957281	4516.6	0.301955	0.213258	1.41592	0.1568	0.538108
CR04050CA	MEX67	Ca22chrRACalbicansSC5314:911098-912951	16486.4	-0.18679	0.131942	-1.41567	0.156872	0.538108
C600030WA	TLO13	Ca22chr6ACalbicansSC5314:5545-6069	2235.86	-0.1381	0.097557	-1.41554	0.156911	0.538108
C304030CA	PEX8	Ca22chr3ACalbicansSC5314:841090-843573	2001.68	0.565024	0.399337	1.41491	0.157096	0.538438
C402870CA	ZUO1	Ca22chr4ACalbicansSC5314:595985-597268	38742.6	0.372307	0.263227	1.4144	0.157246	0.53865
C304590WA	NoInfo	Ca22chr3ACalbicansSC5314:973774-975360	34143.2	0.150608	0.106516	1.41395	0.157376	0.538793
C704330CA	SYS1	Ca22chr7ACalbicansSC5314:940993-941499	4582.69	0.146663	0.103844	1.41233	0.157851	0.540116
C402900CA	CRH11	Ca22chr4ACalbicansSC5314:599268-600629	18747.6	0.635207	0.449977	1.41164	0.158055	0.540509
C100240CA	tT(AGU)6	Ca22chr1ACalbicansSC5314:42100-42172	643.798	0.927086	0.656952	1.41119	0.158188	0.540603
C307450CA	NoInfo	Ca22chr3ACalbicansSC5314:1702725-1703696	4598.42	0.42167	0.298911	1.41069	0.158337	0.540603
C502690WA	NoInfo	Ca22chr5ACalbicansSC5314:606039-607136	2142.24	0.531187	0.376555	1.41065	0.158349	0.540603
CR03700CA	NoInfo	Ca22chrRACalbicansSC5314:825518-829063	5054.72	-0.15899	0.112795	-1.40951	0.158684	0.541445
C401870CA	ERG8	Ca22chr4ACalbicansSC5314:366373-367671	12375.7	-0.09644	0.068459	-1.40872	0.158918	0.54194
C300860WA	CSE4	Ca22chr3ACalbicansSC5314:173043-173678	3080.47	0.232378	0.165082	1.40765	0.159234	0.542197
CR05220CA	GUT1	Ca22chrRACalbicansSC5314:1126971-1128866	12725.8	-0.3022	0.214706	-1.40751	0.159277	0.542197
CR04900CA	PGA39	Ca22chrRACalbicansSC5314:1059951-1060796	80.7468	0.808037	0.574147	1.40737	0.159318	NA
C104740WA	LPG20	Ca22chr1ACalbicansSC5314:984729-985775	1536.49	0.478013	0.339657	1.40734	0.159326	0.542197
C107690CA	NoInfo	Ca22chr1ACalbicansSC5314:1669743-1672880	1982.75	-0.77157	0.548279	-1.40726	0.159349	0.542197
C204160WA	NoInfo	Ca22chr2ACalbicansSC5314:875525-876382	5223.35	0.12632	0.089786	1.4069	0.159457	0.542259
C102050CA	PHO91	Ca22chr1ACalbicansSC5314:421264-423846	14512.2	0.308803	0.219682	1.40569	0.159818	0.543068
C205970CA	TES1	Ca22chr2ACalbicansSC5314:1217596-1218492	1323.57	-0.16156	0.114977	-1.40511	0.159989	0.543068
C101110CA	ZPR1	Ca22chr1ACalbicansSC5314:220539-222068	17919.4	-0.16327	0.116226	-1.40472	0.160105	0.543068
C113330CA	NoInfo	Ca22chr1ACalbicansSC5314:2907207-2908241	2126.91	-0.36328	0.258635	-1.40461	0.160137	0.543068
CR02140WA	RSR1	Ca22chrRACalbicansSC5314:465453-466273	7353.77	0.1573	0.111989	1.4046	0.16014	0.543068
CR05850WA	tV(AAC)4	Ca22chrRACalbicansSC5314:1233214-1233287	1997.15	-0.41683	0.296928	-1.4038	0.160379	0.543125
C114320CA	NoInfo	Ca22chr1ACalbicansSC5314:3156047-3156742	6836.12	-0.21351	0.152102	-1.40375	0.160394	0.543125
C202510WA	PRS1	Ca22chr2ACalbicansSC5314:503320-504282	10905	-0.26403	0.188118	-1.40356	0.16045	0.543125
CR07960CA	TRK1	Ca22chrRACalbicansSC5314:1737861-1741031	7117.9	-0.31619	0.225418	-1.40268	0.160714	0.543125
C405260WA	NoInfo	Ca22chr4ACalbicansSC5314:1143093-1144082	3477.17	-0.29906	0.213286	-1.40216	0.160867	0.543125
CR10860CA	CTA26	Ca22chrRACalbicansSC5314:2285377-2286198	2916.55	-0.28012	0.199786	-1.40211	0.160883	0.543125
C701680CA	NoInfo	Ca22chr7ACalbicansSC5314:363741-364475	354.94	-1.14736	0.818337	-1.40206	0.160897	0.543125
C300910WA	NoInfo	Ca22chr3ACalbicansSC5314:183121-185799	1635.45	-0.18008	0.128456	-1.40184	0.160962	0.543125
C114010WA	CSK1	Ca22chr1ACalbicansSC5314:3087546-3088738	187.742	-1.08229	0.772164	-1.40163	0.161026	0.543125
C201620WA	COX4	Ca22chr2ACalbicansSC5314:289871-290344	25734.7	0.18572	0.132514	1.40151	0.161062	0.543125
C306910CA	TPD3	Ca22chr3ACalbicansSC5314:1580822-1582753	8745.23	0.220063	0.157047	1.40126	0.161137	0.543125
CR01070WA	NoInfo	Ca22chrRACalbicansSC5314:239879-240880	138.787	-0.59708	0.426179	-1.401	0.161215	NA
C209330CA	NoInfo	Ca22chr2ACalbicansSC5314:1903115-1903606	219.632	-1.52118	1.08585	-1.40092	0.161239	0.543167
C102090CA	NoInfo	Ca22chr1ACalbicansSC5314:430507-431994	2180.32	-0.31303	0.22359	-1.4	0.161514	0.543793
C208460CA	NoInfo	Ca22chr2ACalbicansSC5314:1709508-1709996	485.62	-0.82611	0.590521	-1.39895	0.161828	0.544153
CR04290WA	HAP31	Ca22chrRACalbicansSC5314:957628-957945	1752.28	0.607328	0.434161	1.39885	0.161857	0.544153
C502810WA	NoInfo	Ca22chr5ACalbicansSC5314:629164-629673	278.943	-0.4265	0.305048	-1.39814	0.162072	0.544153
C103390WA	EHT1	Ca22chr1ACalbicansSC5314:712967-714244	16689.2	-0.37536	0.268488	-1.39804	0.1621	0.544153
C402970CA	UBR1	Ca22chr4ACalbicansSC5314:615198-620561	34831.8	0.381992	0.273259	1.39791	0.162139	0.544153
C400730CA	NoInfo	Ca22chr4ACalbicansSC5314:125251-125643	476.935	-0.26497	0.189555	-1.39783	0.162164	0.544153
CR10420WA	NoInfo	Ca22chrRACalbicansSC5314:2219749-2221599	2793.78	-0.2762	0.19764	-1.39751	0.16226	0.544153
C306260CA	NoInfo	Ca22chr3ACalbicansSC5314:1425861-1427921	4513.85	-0.16207	0.11599	-1.39726	0.162335	0.544153
C203830WA	NoInfo	Ca22chr2ACalbicansSC5314:807027-808910	7043.19	-0.18993	0.136094	-1.39556	0.162847	0.544597
C603960WA	NoInfo	Ca22chr6ACalbicansSC5314:857389-859491	26484.7	0.211712	0.151718	1.39543	0.162885	0.544597
C107710CA	ADE4	Ca22chr1ACalbicansSC5314:1677049-1678674	15799.7	0.136114	0.097556	1.39524	0.162944	0.544597
C100790WA	NoInfo	Ca22chr1ACalbicansSC5314:150607-151707	762.28	0.657028	0.470948	1.39512	0.16298	0.544597
C502970WA	DAP2	Ca22chr5ACalbicansSC5314:656966-659482	6679.49	0.19357	0.138767	1.39493	0.163036	0.544597
C602250WA	NoInfo	Ca22chr6ACalbicansSC5314:466317-467456	310.979	-0.396	0.283951	-1.39459	0.163138	0.544597
C114350WA	NoInfo	Ca22chr1ACalbicansSC5314:3162078-3162521	3975.4	0.255076	0.18291	1.39455	0.163153	0.544597
C106980CA	NoInfo	Ca22chr1ACalbicansSC5314:1487707-1489140	7606.81	-0.45127	0.323618	-1.39445	0.163182	0.544597
C401760WA	NoInfo	Ca22chr4ACalbicansSC5314:348098-348634	2386.56	0.602194	0.43236	1.39281	0.163678	0.5458
C105360CA	NoInfo	Ca22chr1ACalbicansSC5314:1123871-1125682	6142.74	-0.25839	0.185538	-1.39266	0.163722	0.5458
CR01280CA	NoInfo	Ca22chrRACalbicansSC5314:305767-306345	2744.93	0.546	0.392231	1.39204	0.163912	0.546133
C203420CA	NoInfo	Ca22chr2ACalbicansSC5314:715773-718100	4247.02	-0.15473	0.111211	-1.39134	0.164122	0.546534
C202070WA	SPR3	Ca22chr2ACalbicansSC5314:405503-406978	118.572	1.35409	0.973586	1.39083	0.164278	NA
C402980WA	TYS1	Ca22chr4ACalbicansSC5314:621466-622695	35838	0.374717	0.269429	1.39078	0.164293	0.546804
C503990WA	MID1	Ca22chr5ACalbicansSC5314:879343-881022	1732.52	-0.16078	0.115636	-1.39037	0.164416	0.546918
C202140CA	NoInfo	Ca22chr2ACalbicansSC5314:418909-419430	114.773	1.35634	0.976033	1.38965	0.164635	NA
C206670CA	DBF2	Ca22chr2ACalbicansSC5314:1357769-1359901	1255.86	-0.28535	0.205365	-1.38946	0.164693	0.546957
C203770CA	STE11	Ca22chr2ACalbicansSC5314:795612-798083	5179.87	-0.1827	0.131524	-1.38907	0.164811	0.546957
C500660CA	ERG11	Ca22chr5ACalbicansSC5314:148115-149701	26868	0.306281	0.220507	1.38899	0.164836	0.546957
C210230WA	NoInfo	Ca22chr2ACalbicansSC5314:2102788-2104539	683.971	-0.63535	0.457437	-1.38893	0.164853	0.546957
C406550CA	IFF5	Ca22chr4ACalbicansSC5314:1461105-1465031	20655.4	0.379417	0.273187	1.38885	0.164877	0.546957
CR00560WA	NTH1	Ca22chrRACalbicansSC5314:130642-133365	6853.52	0.186032	0.13398	1.3885	0.164985	0.547016
CR03380WA	MTG1	Ca22chrRACalbicansSC5314:750308-751414	2144.03	-0.49438	0.356173	-1.38804	0.165124	0.547051
C204940CA	ITR1	Ca22chr2ACalbicansSC5314:1030003-1031667	3122.48	-0.36386	0.262167	-1.38788	0.165175	0.547051
C108160WA	NoInfo	Ca22chr1ACalbicansSC5314:1779285-1780343	5658.66	-0.30495	0.219778	-1.38755	0.165273	0.547081
C107770WA	FGR6-3	Ca22chr1ACalbicansSC5314:1691292-1692819	2293.88	-0.61984	0.44744	-1.3853	0.165962	0.549061
C107540CA	BBC1	Ca22chr1ACalbicansSC5314:1631817-1634681	8884.11	-0.10707	0.07738	-1.38368	0.166457	0.550402
C601520WA	NoInfo	Ca22chr6ACalbicansSC5314:306695-308335	1200.43	-0.55881	0.404091	-1.38287	0.166705	0.550897
C113610CA	KIS2	Ca22chr1ACalbicansSC5314:2987589-2989826	6000.36	0.422665	0.305734	1.38246	0.166831	0.550897
C302930WA	NoInfo	Ca22chr3ACalbicansSC5314:625968-626501	783.19	-0.41542	0.300529	-1.3823	0.166878	0.550897
C504290CA	NoInfo	Ca22chr5ACalbicansSC5314:952051-953346	7113.29	0.146315	0.105902	1.38161	0.167093	0.551026
C209340WA	NoInfo	Ca22chr2ACalbicansSC5314:1903774-1904226	233.905	-1.43111	1.03584	-1.38159	0.167098	0.551026
C603270CA	AYR2	Ca22chr6ACalbicansSC5314:686774-687667	2034.97	0.365851	0.264895	1.38112	0.167243	0.551205
C112240CA	NoInfo	Ca22chr1ACalbicansSC5314:2672727-2674139	2678.26	0.17706	0.128233	1.38076	0.167352	0.551267
C113230CA	NoInfo	Ca22chr1ACalbicansSC5314:2886989-2887196	872.66	-0.5669	0.410898	-1.37966	0.167692	0.552088
C105890WA	NoInfo	Ca22chr1ACalbicansSC5314:1223689-1224744	72.7615	-0.65254	0.473253	-1.37884	0.167945	NA
C201890WA	CTF1	Ca22chr2ACalbicansSC5314:350675-354109	4174.17	-0.28071	0.203843	-1.37711	0.168479	0.553938
CR05030WA	NoInfo	Ca22chrRACalbicansSC5314:1087249-1090161	5412.75	-0.1634	0.118662	-1.37705	0.168498	0.553938
C500100CA	NoInfo	Ca22chr5ACalbicansSC5314:11839-12441	2941.86	0.206469	0.149946	1.37695	0.168527	0.553938
C101690CA	LSC1	Ca22chr1ACalbicansSC5314:342930-343901	88696.8	-0.10904	0.079213	-1.37652	0.16866	0.554078
C403940CA	PYC2	Ca22chr4ACalbicansSC5314:837701-841234	59492.3	-0.47864	0.348358	-1.37399	0.169444	0.556104
C304570CA	DUR35	Ca22chr3ACalbicansSC5314:965801-967807	1067.71	-0.35914	0.261407	-1.37386	0.169484	0.556104
C113310WA	ECM25	Ca22chr1ACalbicansSC5314:2902523-2904391	962.006	-0.53567	0.38996	-1.37365	0.169551	0.556104
C604360CA	GLE2	Ca22chr6ACalbicansSC5314:964395-965546	8026.14	-0.14551	0.105976	-1.37307	0.169729	0.556391
C400670WA	TOK1	Ca22chr4ACalbicansSC5314:113645-115870	3046.63	-0.34258	0.249594	-1.37253	0.169898	0.556645
C701440WA	NoInfo	Ca22chr7ACalbicansSC5314:302675-303043	575.346	-0.63238	0.460871	-1.37214	0.170021	0.556749
C110640CA	PEA2	Ca22chr1ACalbicansSC5314:2357212-2359116	1921.39	-0.41857	0.305187	-1.37153	0.170209	0.557023
C112950WA	NoInfo	Ca22chr1ACalbicansSC5314:2815725-2819678	4162.67	-0.1362	0.099323	-1.37126	0.170295	0.557023
C502220CA	NoInfo	Ca22chr5ACalbicansSC5314:491075-491653	777.806	0.293826	0.214317	1.37099	0.170379	0.557023
C405130CA	ALD6	Ca22chr4ACalbicansSC5314:1104766-1106391	1121.19	0.467058	0.340794	1.3705	0.170531	0.557219
C108360CA	OLE1	Ca22chr1ACalbicansSC5314:1834255-1835715	282355	0.190164	0.138856	1.36951	0.170841	0.557733
C108410CA	SAM4	Ca22chr1ACalbicansSC5314:1850368-1851303	52098.4	-0.12014	0.087753	-1.36906	0.170981	0.557733
CR01950WA	NoInfo	Ca22chrRACalbicansSC5314:427487-428386	14157.5	-0.19101	0.139533	-1.36893	0.171022	0.557733
CR08280WA	NoInfo	Ca22chrRACalbicansSC5314:1793368-1794405	4105.45	0.37306	0.272784	1.3676	0.171436	0.557733
C210010CA	NoInfo	Ca22chr2ACalbicansSC5314:2049481-2050200	17359.7	0.146014	0.106775	1.3675	0.17147	0.557733
C113600WA	NoInfo	Ca22chr1ACalbicansSC5314:2986247-2987143	196.378	-1.12437	0.8229	-1.36635	0.171829	0.557733
C201550WA	SMP2	Ca22chr2ACalbicansSC5314:277093-279438	12373.4	0.17145	0.12549	1.36625	0.17186	0.557733
C205050CA	NoInfo	Ca22chr2ACalbicansSC5314:1045870-1047258	3029.75	-0.17854	0.130713	-1.36589	0.171972	0.557733
C402780WA	NoInfo	Ca22chr4ACalbicansSC5314:580679-582313	27248	0.457635	0.335062	1.36582	0.171995	0.557733
C403970WA	NoInfo	Ca22chr4ACalbicansSC5314:847183-847515	133.517	0.659022	0.482591	1.36559	0.172067	NA
C108890CA	NoInfo	Ca22chr1ACalbicansSC5314:1932950-1933345	326.755	0.360019	0.263655	1.36549	0.172099	0.557733
C404210CA	SOH1	Ca22chr4ACalbicansSC5314:901264-901704	473.187	-0.31625	0.231613	-1.36543	0.172119	0.557733
C307800CA	NoInfo	Ca22chr3ACalbicansSC5314:1773215-1773838	3822.66	-0.31227	0.228763	-1.36503	0.172242	0.557733
C203440WA	PGA33	Ca22chr2ACalbicansSC5314:719546-720286	3367.46	-0.16836	0.123347	-1.36492	0.172279	0.557733
C111430WA	NoInfo	Ca22chr1ACalbicansSC5314:2506060-2508006	1893.86	-0.38016	0.278601	-1.36453	0.1724	0.557733
C103320CA	EHD3	Ca22chr1ACalbicansSC5314:691821-693329	2259.54	0.221526	0.162355	1.36445	0.172425	0.557733
C307250WA	GCD2	Ca22chr3ACalbicansSC5314:1661263-1662765	14414.8	-0.16674	0.122205	-1.36439	0.172445	0.557733
C502180CA	LEU3	Ca22chr5ACalbicansSC5314:484150-487104	8801.98	-0.27248	0.199747	-1.36413	0.172527	0.557733
C109750WA	NoInfo	Ca22chr1ACalbicansSC5314:2139718-2140614	7173.13	0.146488	0.107394	1.36402	0.172561	0.557733
C303850CA	SOL1	Ca22chr3ACalbicansSC5314:806218-806934	2600.11	-0.22209	0.162846	-1.36377	0.172639	0.557733
C106450CA	RPS14B	Ca22chr1ACalbicansSC5314:1375843-1376671	160643	-0.12939	0.094881	-1.36368	0.172667	0.557733
C303120CA	DAL5	Ca22chr3ACalbicansSC5314:663210-664787	654.34	-0.59775	0.438399	-1.36349	0.172728	0.557733
C105210CA	NoInfo	Ca22chr1ACalbicansSC5314:1101241-1102398	6816.33	-0.27107	0.198846	-1.36324	0.172808	0.557733
C401560CA	NoInfo	Ca22chr4ACalbicansSC5314:321752-324649	1078.53	-0.51858	0.380454	-1.36305	0.172868	0.557733
C500300CA	SMC4	Ca22chr5ACalbicansSC5314:48904-53010	11615.4	-0.17611	0.129211	-1.36299	0.172884	0.557733
C202670CA	NoInfo	Ca22chr2ACalbicansSC5314:536947-537440	743.881	0.377526	0.277225	1.36181	0.173259	0.558646
C204500WA	NoInfo	Ca22chr2ACalbicansSC5314:940654-946401	23717.3	-0.1567	0.1151	-1.36143	0.173379	0.558736
C404590WA	SCS7	Ca22chr4ACalbicansSC5314:987763-988899	16118	0.320216	0.235339	1.36066	0.173622	0.559224
C200310WA	NoInfo	Ca22chr2ACalbicansSC5314:37590-38036	5560.65	0.095587	0.070288	1.35993	0.173851	0.559667
C209690CA	NoInfo	Ca22chr2ACalbicansSC5314:1980286-1982229	3224.58	-0.12462	0.091679	-1.35925	0.174066	0.560043
C201420CA	NoInfo	Ca22chr2ACalbicansSC5314:254547-256163	1923	0.275113	0.202455	1.35888	0.174185	0.560043
C203990WA	GCD7	Ca22chr2ACalbicansSC5314:836081-837178	7150.93	-0.2478	0.182396	-1.35858	0.174281	0.560043
CR10340WA	PTP3	Ca22chrRACalbicansSC5314:2206795-2209563	20773.8	0.153922	0.113319	1.35831	0.174365	0.560043
C210770WA	RPC11	Ca22chr2ACalbicansSC5314:2213264-2213599	3361.61	-0.18564	0.136713	-1.35785	0.174513	0.560043
C301420CA	NoInfo	Ca22chr3ACalbicansSC5314:304687-305070	2638.1	0.169888	0.125117	1.35782	0.174519	0.560043
C205250CA	AAT1	Ca22chr2ACalbicansSC5314:1077700-1079013	24011.3	0.409039	0.301395	1.35715	0.174733	0.5602
CR00020WA	TLO1	Ca22chrRACalbicansSC5314:9111-9863	4729.72	-0.21099	0.155474	-1.35709	0.174752	0.5602
C303630WA	ECM18	Ca22chr3ACalbicansSC5314:765830-767350	1853.13	-0.2165	0.159582	-1.35669	0.174879	0.560311
C208710WA	PEX17	Ca22chr2ACalbicansSC5314:1770912-1771637	304.846	-1.16422	0.858384	-1.35629	0.175007	0.560426
C111960CA	NoInfo	Ca22chr1ACalbicansSC5314:2618147-2618401	1030.55	0.38829	0.286528	1.35516	0.175368	0.561288
C206990WA	NoInfo	Ca22chr2ACalbicansSC5314:1434464-1436020	728.808	0.304711	0.224933	1.35468	0.17552	0.561453
C703820CA	NoInfo	Ca22chr7ACalbicansSC5314:846800-847324	202.934	0.352857	0.260524	1.35441	0.175604	0.561453
C101160CA	NoInfo	Ca22chr1ACalbicansSC5314:235077-235889	2779.58	-0.30246	0.223465	-1.35351	0.175892	0.562078
C401690CA	HRT2	Ca22chr4ACalbicansSC5314:334947-336305	7460.25	0.364452	0.269873	1.35046	0.176869	0.564779
C306830CA	NoInfo	Ca22chr3ACalbicansSC5314:1556453-1560565	13021.6	-0.27518	0.203792	-1.35029	0.176922	0.564779
C103250CA	SPP1	Ca22chr1ACalbicansSC5314:680242-681462	2476.45	0.195742	0.145017	1.34979	0.177084	0.565
CR05390WA	PST3	Ca22chrRACalbicansSC5314:1157977-1158576	37071.2	-0.14723	0.109156	-1.34881	0.177398	0.565707
C105670WA	NoInfo	Ca22chr1ACalbicansSC5314:1188181-1189434	8410.81	0.206507	0.153168	1.34824	0.17758	0.56571
C207900WA	GDH2	Ca22chr2ACalbicansSC5314:1608279-1611449	58645.4	-0.57839	0.428999	-1.34823	0.177585	0.56571
C304460WA	NoInfo	Ca22chr3ACalbicansSC5314:927344-930337	6361.33	0.105456	0.07829	1.34699	0.177982	0.56668
C401910WA	NoInfo	Ca22chr4ACalbicansSC5314:372264-373781	2916.67	-0.25508	0.189478	-1.34622	0.178232	0.566731
C501720CA	RCY1	Ca22chr5ACalbicansSC5314:387749-390304	1172.24	-0.36371	0.270237	-1.3459	0.178336	0.566731
C105170CA	CUE5	Ca22chr1ACalbicansSC5314:1094679-1095959	8950.2	0.171288	0.127271	1.34586	0.178348	0.566731
C703960CA	UME1	Ca22chr7ACalbicansSC5314:866443-867900	7180.62	0.132552	0.098494	1.34579	0.178371	0.566731
C210370WA	NoInfo	Ca22chr2ACalbicansSC5314:2141570-2147881	3511.28	0.12836	0.09541	1.34535	0.178514	0.56689
C500820WA	NoInfo	Ca22chr5ACalbicansSC5314:194339-195190	13989	-0.21469	0.159695	-1.34437	0.17883	0.567269
CR02530WA	DBP2	Ca22chrRACalbicansSC5314:561929-564680	15262.7	-0.30221	0.224817	-1.34427	0.178862	0.567269
C111380WA	NEP1	Ca22chr1ACalbicansSC5314:2495591-2496394	6072.24	-0.221	0.164439	-1.34394	0.178968	0.567269
C203140CA	NoInfo	Ca22chr2ACalbicansSC5314:633926-636181	10488	0.304154	0.226474	1.34299	0.179274	0.567269
C302060WA	NoInfo	Ca22chr3ACalbicansSC5314:448127-449398	319.598	-0.84724	0.630874	-1.34296	0.179286	0.567269
C104870WA	SAP7	Ca22chr1ACalbicansSC5314:1012991-1014757	973.461	-0.19668	0.146461	-1.34289	0.179307	0.567269
CR01020CA	NoInfo	Ca22chrRACalbicansSC5314:228566-230386	906.103	-0.2702	0.201226	-1.34276	0.179349	0.567269
C108590CA	ERG1	Ca22chr1ACalbicansSC5314:1880547-1882037	37668.2	0.409815	0.305223	1.34267	0.179378	0.567269
C208690CA	NoInfo	Ca22chr2ACalbicansSC5314:1767421-1768830	357.571	-0.98755	0.735917	-1.34193	0.179618	0.567321
C106010WA	CHS7	Ca22chr1ACalbicansSC5314:1263838-1264770	2314.83	-0.2023	0.150753	-1.3419	0.179627	0.567321
C208540CA	NoInfo	Ca22chr2ACalbicansSC5314:1726552-1727601	550.544	-0.73279	0.546137	-1.34176	0.179673	0.567321
C404910CA	SPC34	Ca22chr4ACalbicansSC5314:1055978-1056721	1577.82	-0.20392	0.152044	-1.34121	0.179851	0.567499
C700410CA	NoInfo	Ca22chr7ACalbicansSC5314:65303-68746	6468.19	-0.12815	0.095582	-1.34074	0.180006	0.567499
C702810WA	PRX1	Ca22chr7ACalbicansSC5314:605320-606051	17920.2	-0.23232	0.173304	-1.34053	0.180071	0.567499
C106820WA	NoInfo	Ca22chr1ACalbicansSC5314:1455538-1456530	3965.14	-0.64015	0.477633	-1.34026	0.180162	0.567499
C103000WA	HOL1	Ca22chr1ACalbicansSC5314:628046-629806	1084.62	-0.28645	0.213756	-1.34007	0.180223	0.567499
C102940CA	NoInfo	Ca22chr1ACalbicansSC5314:614701-615219	3268.98	0.218637	0.163178	1.33987	0.180289	0.567499
C205200CA	SGO1	Ca22chr2ACalbicansSC5314:1070553-1071908	2472.24	-0.18208	0.135938	-1.33943	0.180432	0.567657
C501640WA	MAS2	Ca22chr5ACalbicansSC5314:360948-362516	6890.61	-0.15501	0.115779	-1.33883	0.180626	0.56775
C405730WA	NoInfo	Ca22chr4ACalbicansSC5314:1263841-1264554	1224.72	-0.33048	0.246858	-1.33876	0.180648	0.56775
C208790WA	JEM1	Ca22chr2ACalbicansSC5314:1785847-1787757	4098.63	-0.1748	0.130618	-1.33822	0.180826	0.568016
C303660WA	IRS4	Ca22chr3ACalbicansSC5314:772084-774000	2813.66	-0.26177	0.195738	-1.33736	0.181106	0.568605
C101380CA	TRM2	Ca22chr1ACalbicansSC5314:270319-271974	3580.79	-0.30582	0.228747	-1.33695	0.181238	0.568726
[truncated: 4,668 more rows]

## Sheet: SC5314_RNAseq_Ago1-K361E
gene	chr	ID	baseMean	log2FoldChange	lfcSE	stat	pvalue	padj
TLO8	Ca22chr3ACalbicansSC5314:1787605-1788114	C307970CA	1583.92	-1.81629	0.242348	-7.49454	6.65326e-14	4.32861e-10
TLO10	Ca22chr4ACalbicansSC5314:1597159-1597812	C407250CA	2245.28	-1.30056	0.236178	-5.5067	3.65624e-08	0.000118938
NoInfo	Ca22chrRACalbicansSC5314:2249443-2250489	CR10600CA	8783.23	-0.861817	0.158796	-5.42719	5.72486e-08	0.000124153
CTA24	Ca22chr5ACalbicansSC5314:1182110-1182868	C505500CA	4254.27	-1.37929	0.257628	-5.35379	8.61288e-08	0.000140088
NoInfo	Ca22chr4ACalbicansSC5314:800107-800601	C403770WA	224.585	-1.53775	0.302944	-5.07603	3.85393e-07	0.000501474
NoInfo	Ca22chr6ACalbicansSC5314:5545-6483	C600040WA	1703.95	-0.951407	0.193043	-4.92847	8.28752e-07	0.000898644
TLO5	Ca22chr2ACalbicansSC5314:4248-4778	C200010WA	1448.5	-1.76731	0.36218	-4.87965	1.06272e-06	0.000900752
CTA26	Ca22chrRACalbicansSC5314:2285377-2286198	CR10860CA	1561.83	-1.24048	0.25464	-4.87149	1.1076e-06	0.000900752
NoInfo	Ca22chr1ACalbicansSC5314:1293014-1293619	C106190CA	1089.3	-1.09694	0.226342	-4.84637	1.2574e-06	0.000908959
TLO13	Ca22chr6ACalbicansSC5314:5545-6069	C600030WA	989.486	-1.34544	0.294872	-4.5628	5.04758e-06	0.00328395
NoInfo	Ca22chrRACalbicansSC5314:2251020-2253017	CR10620CA	6338.41	-1.31417	0.303048	-4.3365	1.44771e-05	0.00789165
VRP1	Ca22chr2ACalbicansSC5314:1613187-1615181	C207930CA	954.379	1.04642	0.241371	4.33531	1.45558e-05	0.00789165
NoInfo	Ca22chr4ACalbicansSC5314:1596552-1596950	C407240WA	835.747	-2.76392	0.665842	-4.15101	3.31006e-05	0.0165656
TLO1	Ca22chrRACalbicansSC5314:9111-9863	CR00020WA	2296.67	-1.15284	0.289707	-3.97933	6.91099e-05	0.0314448
FUR1	Ca22chr5ACalbicansSC5314:766244-766900	C503390CA	4520.61	-0.834688	0.210358	-3.96794	7.24981e-05	0.0314448
ASH1	Ca22chr2ACalbicansSC5314:2194521-2195870	C210660WA	2525.45	0.837232	0.213928	3.91361	9.09265e-05	0.036973
NoInfo	Ca22chr2ACalbicansSC5314:1415603-1416562	C206890CA	2448.25	1.10812	0.287766	3.85079	0.000117738	0.045059
STP4	Ca22chr2ACalbicansSC5314:658895-660025	C203220CA	4141.66	0.742732	0.1977	3.75686	0.000172062	0.0621908
NoInfo	Ca22chr6ACalbicansSC5314:596395-597093	C602880WA	2486.84	-1.26877	0.339092	-3.74167	0.000182802	0.0625953
NoInfo	Ca22chrRACalbicansSC5314:2250555-2250956	CR10610CA	3317.99	-2.6432	0.715944	-3.6919	0.000222583	0.0724061
RPP2B	Ca22chr3ACalbicansSC5314:993011-993346	C304680WA	48357.6	0.84754	0.234325	3.61694	0.000298105	0.0859268
TRP99	Ca22chr1ACalbicansSC5314:1136528-1137082	C105410CA	3681.38	0.724718	0.200952	3.60642	0.000310453	0.0859268
NoInfo	Ca22chr6ACalbicansSC5314:689317-690756	C603290WA	755.765	-1.24752	0.34629	-3.60252	0.000315151	0.0859268
NoInfo	Ca22chr3ACalbicansSC5314:459265-460465	C302120WA	1396.2	-0.778714	0.216248	-3.60102	0.000316976	0.0859268
NoInfo	Ca22chr1ACalbicansSC5314:3173044-3174396	C114450CA	9593.18	0.930401	0.259446	3.58611	0.000335651	0.0873498
PMA1	Ca22chr3ACalbicansSC5314:133119-135806	C300720WA	371748	1.11654	0.313355	3.56318	0.000366388	0.090966
RBR2	Ca22chrRACalbicansSC5314:979245-979751	CR04420CA	301.988	1.01827	0.286406	3.55533	0.00037751	0.090966
NoInfo	Ca22chr1ACalbicansSC5314:2895365-2895955	C113280CA	2738.49	-0.864704	0.244644	-3.53454	0.000408484	0.0949142
RHD2	Ca22chr4ACalbicansSC5314:679262-680179	C403250CA	4883.21	0.636208	0.180747	3.51987	0.000431753	0.0968614
NoInfo	Ca22chr7ACalbicansSC5314:117-1155	C700010CA	691.642	-1.25699	0.362193	-3.47049	0.000519507	0.110037
ADO1	Ca22chr6ACalbicansSC5314:646612-647655	C603080CA	17480.2	0.819502	0.236829	3.46032	0.00053954	0.110037
CTA2	Ca22chr1ACalbicansSC5314:10718-11485	C100040WA	1336.46	-1.19314	0.344891	-3.45948	0.00054122	0.110037
OYE32	Ca22chr4ACalbicansSC5314:1511588-1512886	C406780CA	2062.32	1.11334	0.323335	3.44331	0.000574643	0.113292
NoInfo	Ca22chr3ACalbicansSC5314:819740-820771	C303930WA	1827.86	-1.14713	0.3352	-3.42224	0.000621085	0.115761
NoInfo	Ca22chr5ACalbicansSC5314:553739-554719	C502480WA	1804.01	-1.52986	0.448076	-3.41429	0.000639496	0.115761
TLO16	Ca22chr7ACalbicansSC5314:942825-943352	C704360CA	1691.23	-1.49518	0.437975	-3.41384	0.000640546	0.115761
GCN4	Ca22chr2ACalbicansSC5314:2031192-2032163	C209940WA	11412.4	0.852257	0.252185	3.3795	0.00072619	0.125534
SAS3	Ca22chrRACalbicansSC5314:353346-355763	CR01540WA	1423	-0.626969	0.185667	-3.37685	0.000733212	0.125534
NoInfo	Ca22chr1ACalbicansSC5314:2216358-2217212	C110120CA	3233.04	-0.747197	0.223289	-3.34632	0.000818909	0.136611
NoInfo	Ca22chr4ACalbicansSC5314:325943-326036	C401580CA	231.842	0.812311	0.243772	3.33226	0.000861436	0.136938
RPC31	Ca22chrRACalbicansSC5314:622652-623521	CR02720CA	1018.44	-0.99423	0.298409	-3.33177	0.000862965	0.136938
NoInfo	Ca22chrRACalbicansSC5314:1603281-1603664	CR07370WA	6033.65	1.74645	0.529386	3.29902	0.000970225	0.148599
RPD3	Ca22chrRACalbicansSC5314:632985-634427	CR02760CA	1201.08	-0.642614	0.195352	-3.28953	0.00100356	0.148599
OLE1	Ca22chr1ACalbicansSC5314:1834255-1835715	C108360CA	99658.1	-1.32226	0.402546	-3.28475	0.00102072	0.148599
HIS1	Ca22chr5ACalbicansSC5314:1153178-1154074	C505320CA	12042.7	-1.02298	0.311751	-3.28139	0.00103295	0.148599
TLO11	Ca22chr5ACalbicansSC5314:1918-2427	C500010WA	929.95	-1.12717	0.344006	-3.2766	0.00105065	0.148599
PAN6	Ca22chrRACalbicansSC5314:576979-577929	CR02580WA	2727.6	0.526727	0.161848	3.25446	0.00113607	0.156395
NoInfo	Ca22chr4ACalbicansSC5314:463583-463966	C402340WA	542.337	0.872534	0.268468	3.25005	0.00115385	0.156395
TIM9	Ca22chr7ACalbicansSC5314:809086-809449	C703630CA	1269.06	0.927165	0.286229	3.23925	0.00119847	0.159127
tT(CGU)1	Ca22chr1ACalbicansSC5314:766633-766720	C103700CA	194.692	-1.92303	0.60238	-3.19239	0.00141101	0.183601
NoInfo	Ca22chrRACalbicansSC5314:1321747-1322535	CR06170WA	2517.36	-0.62353	0.195881	-3.18321	0.00145653	0.184694
NoInfo	Ca22chr3ACalbicansSC5314:696906-698273	C303300CA	2572.53	0.739	0.232439	3.17932	0.00147619	0.184694
NoInfo	Ca22chrRACalbicansSC5314:1579345-1581459	CR07250CA	3692.74	2.81372	0.889604	3.16289	0.00156212	0.186942
NoInfo	Ca22chrRACalbicansSC5314:1406153-1406851	CR06580WA	91.6354	-3.20058	1.01253	-3.16098	0.00157239	0.186942
RPP2A	Ca22chrRACalbicansSC5314:1808666-1809337	CR08360CA	86155.1	0.985126	0.311859	3.15888	0.00158376	0.186942
NoInfo	Ca22chr4ACalbicansSC5314:110378-110908	C400640WA	157.736	3.04789	0.966279	3.15425	0.00160909	0.186942
NoInfo	Ca22chr7ACalbicansSC5314:6523-7476	C700070CA	2811.84	-1.25447	0.398389	-3.14886	0.0016391	0.187088
NoInfo	Ca22chr1ACalbicansSC5314:2830952-2831055	C112990WA	10525.3	1.14517	0.364295	3.14351	0.00166932	0.187252
TUP1	Ca22chr1ACalbicansSC5314:12163-13701	C100060WA	23184.1	0.564289	0.18006	3.1339	0.00172502	0.18884
NoInfo	Ca22chrRACalbicansSC5314:1153825-1155368	CR05370WA	41999.5	0.558773	0.178459	3.1311	0.00174153	0.18884
SEN15	Ca22chr1ACalbicansSC5314:825308-825823	C103900WA	488.29	-1.62153	0.519411	-3.12186	0.0017971	0.188886
PDA1	Ca22chr4ACalbicansSC5314:1574155-1575360	C407110CA	48173.2	0.629301	0.20161	3.12139	0.00180002	0.188886
NoInfo	Ca22chr3ACalbicansSC5314:865874-866186	C304150WA	276364	1.10598	0.355864	3.10786	0.0018845	0.194613
NoInfo	Ca22chr6ACalbicansSC5314:486452-487012	C602330WA	10305	0.680831	0.221409	3.07499	0.00210509	0.210496
STE11	Ca22chr2ACalbicansSC5314:795612-798083	C203770CA	3060.97	-0.545834	0.17774	-3.07097	0.00213367	0.210496
NoInfo	Ca22chrRACalbicansSC5314:1416506-1416586	CR06600CA	154.881	-2.89493	0.942749	-3.07073	0.00213538	0.210496
TLO7	Ca22chr3ACalbicansSC5314:13756-14265	C300060WA	998.917	-1.18808	0.387685	-3.06455	0.00217998	0.21061
NoInfo	Ca22chr5ACalbicansSC5314:691292-692740	C503120WA	617.598	-0.87521	0.285863	-3.06164	0.00220127	0.21061
NoInfo	Ca22chr1ACalbicansSC5314:1660186-1662414	C107660WA	887.7	-2.64089	0.864566	-3.05459	0.00225372	0.211476
CAP1	Ca22chr3ACalbicansSC5314:478901-480400	C302220WA	6799.76	0.609888	0.199851	3.05172	0.00227533	0.211476
TIM21	Ca22chr1ACalbicansSC5314:489332-490138	C102350WA	971.476	-0.950699	0.312659	-3.04069	0.00236037	0.216289
NoInfo	Ca22chr4ACalbicansSC5314:680369-680749	C403260CA	873.983	0.864323	0.28735	3.00792	0.00263046	0.237677
NoInfo	Ca22chrRACalbicansSC5314:2253074-2254015	CR10630WA	2585.74	-2.36067	0.785911	-3.00374	0.00266684	0.237677
NoInfo	Ca22chr3ACalbicansSC5314:83705-85030	C300570CA	4682.84	-0.638225	0.213065	-2.99545	0.00274039	0.240932
NUP49	Ca22chr1ACalbicansSC5314:2968355-2969704	C113550CA	3401.62	-0.608696	0.204765	-2.97265	0.0029524	0.250941
VPS2	Ca22chr5ACalbicansSC5314:79518-80225	C500440CA	1568.84	0.633791	0.213478	2.96888	0.00298883	0.250941
NoInfo	Ca22chrRACalbicansSC5314:718810-719053	CR03190CA	10287.8	1.0541	0.355168	2.96788	0.00299859	0.250941
GUP1	Ca22chr1ACalbicansSC5314:2966485-2968239	C113540WA	530.19	-1.43852	0.484862	-2.96687	0.00300852	0.250941
NoInfo	Ca22chr4ACalbicansSC5314:678750-680179	C403240CA	6214.65	0.574679	0.194007	2.96216	0.00305485	0.251117
HGT16	Ca22chrRACalbicansSC5314:1582853-1584550	CR07270CA	4248.44	2.28133	0.771073	2.95864	0.00309001	0.251117
NoInfo	Ca22chr3ACalbicansSC5314:826066-826155	C303970WA	65.5686	-3.11865	1.05537	-2.95503	0.00312642	0.251117
NoInfo	Ca22chr4ACalbicansSC5314:1382072-1382211	C406180CA	2326.24	0.757902	0.25837	2.9334	0.00335277	0.266013
TTR1	Ca22chr1ACalbicansSC5314:78008-78367	C100490CA	4148.64	1.04718	0.357627	2.92813	0.00341012	0.267304
NBP2	Ca22chr7ACalbicansSC5314:290111-291139	C701410CA	481.613	-0.977027	0.336347	-2.90482	0.00367467	0.284612
NoInfo	Ca22chr1ACalbicansSC5314:1380091-1380163	C106490CA	427.125	-2.88305	1.00185	-2.87774	0.00400536	0.306575
NoInfo	Ca22chr2ACalbicansSC5314:1310642-1311376	C206440CA	1635.16	0.457398	0.159408	2.86935	0.00411316	0.308922
NoInfo	Ca22chr1ACalbicansSC5314:1730691-1731389	C107960WA	568.625	-2.55985	0.892561	-2.86798	0.00413099	0.308922
PGA5	Ca22chr1ACalbicansSC5314:490252-492177	C102360CA	232.216	-1.05752	0.369568	-2.8615	0.00421636	0.311723
NoInfo	Ca22chr1ACalbicansSC5314:804198-804467	C103840WA	425.238	-1.47833	0.517992	-2.85397	0.00431771	0.313471
FGR50	Ca22chrRACalbicansSC5314:1336646-1337380	CR06300CA	1041.81	-0.658303	0.230773	-2.8526	0.00433636	0.313471
NoInfo	Ca22chr1ACalbicansSC5314:3187028-3187306	C114610WA	312.071	-1.15846	0.410098	-2.82483	0.00473057	0.33821
NoInfo	Ca22chr3ACalbicansSC5314:1781343-1782407	C307900CA	1480.48	0.734956	0.260907	2.81692	0.00484859	0.34288
MVB12	Ca22chrRACalbicansSC5314:1037049-1037616	CR04790WA	691.606	-0.962755	0.342625	-2.80994	0.00495515	0.346106
NAP1	Ca22chrRACalbicansSC5314:82153-83460	CR00320CA	6410.68	-0.809219	0.288482	-2.8051	0.00503016	0.346106
MET6	Ca22chrRACalbicansSC5314:368747-371050	CR01620CA	154597	0.625605	0.223145	2.80358	0.00505381	0.346106
FTH2	Ca22chrRACalbicansSC5314:303468-305003	CR01270CA	771.681	-0.883643	0.316032	-2.79606	0.00517305	0.347395
SLR1	Ca22chr2ACalbicansSC5314:2120835-2122465	C210290WA	5544.68	-0.799839	0.2861	-2.79566	0.00517943	0.347395
MED11	Ca22chr7ACalbicansSC5314:263352-263858	C701290WA	270.742	-1.79739	0.643859	-2.7916	0.00524487	0.348195
SEC72	Ca22chr4ACalbicansSC5314:109388-110002	C400630CA	1357.08	0.920826	0.33131	2.77935	0.00544683	0.356076
NoInfo	Ca22chrRACalbicansSC5314:1595677-1596750	CR07340CA	5782.7	1.62693	0.585851	2.77704	0.00548561	0.356076
TIF11	Ca22chr2ACalbicansSC5314:2202878-2203342	C210710WA	9201.43	-0.808008	0.291221	-2.77455	0.00552777	0.356076
NoInfo	Ca22chr1ACalbicansSC5314:483698-484063	C102300WA	187.236	-1.81768	0.656918	-2.76699	0.00565773	0.360875
SMX4	Ca22chrRACalbicansSC5314:1595318-1595608	CR07330WA	5697.26	1.6013	0.581254	2.75491	0.00587081	0.364443
COX17	Ca22chr2ACalbicansSC5314:193352-193537	C201180WA	685.635	-2.39737	0.871337	-2.75137	0.00593463	0.364443
NoInfo	Ca22chr2ACalbicansSC5314:956813-958096	C204570WA	2210.48	-0.907639	0.330568	-2.74569	0.00603836	0.364443
TOM22	Ca22chr7ACalbicansSC5314:571203-571655	C702680WA	3292.54	0.685857	0.249941	2.74408	0.00606808	0.364443
ZCF13	Ca22chr5ACalbicansSC5314:756011-759739	C503330CA	1849.43	0.688428	0.25091	2.74373	0.00607459	0.364443
NoInfo	Ca22chrRACalbicansSC5314:724231-726348	CR03230WA	1094.47	-0.512207	0.186789	-2.74216	0.00610361	0.364443
RPP1	Ca22chr1ACalbicansSC5314:797157-798089	C103800WA	427.602	-1.52517	0.556257	-2.74184	0.00610953	0.364443
ARO2	Ca22chrRACalbicansSC5314:1672493-1673734	CR07710WA	20345.7	0.713712	0.26057	2.73904	0.0061618	0.364443
NoInfo	Ca22chr4ACalbicansSC5314:498333-499070	C402470CA	3744.59	0.614294	0.224733	2.73344	0.00626758	0.367359
RMP1	Ca22chr1ACalbicansSC5314:2913583-2914710	C113360CA	196.698	-1.97592	0.723803	-2.72992	0.00633499	0.367995
NoInfo	Ca22chr5ACalbicansSC5314:11157-11819	C500090CA	2367.11	-0.801957	0.295054	-2.71801	0.00656768	0.37523
NoInfo	Ca22chr1ACalbicansSC5314:257921-258904	C101300WA	5086.45	0.575315	0.211696	2.71764	0.00657489	0.37523
NoInfo	Ca22chr7ACalbicansSC5314:34632-35195	C700250CA	2081.98	-0.519042	0.191272	-2.71364	0.00665487	0.376492
NoInfo	Ca22chr3ACalbicansSC5314:422590-422757	C301910CA	9384.64	-0.792725	0.293159	-2.70408	0.00684934	0.383506
NoInfo	Ca22chrRACalbicansSC5314:1589557-1591749	CR07300WA	4080.62	2.36052	0.873687	2.70179	0.00689674	0.383506
EST1	Ca22chr5ACalbicansSC5314:1176356-1178194	C505470WA	3507.82	-1.3309	0.494419	-2.69184	0.00710596	0.387256
NoInfo	Ca22chr1ACalbicansSC5314:820902-821264	C103880CA	253.054	-1.33102	0.494578	-2.69122	0.00711907	0.387256
NoInfo	Ca22chr4ACalbicansSC5314:1288330-1289715	C405810WA	5094.82	-0.532066	0.19795	-2.68789	0.00719061	0.387256
RVS161	Ca22chr7ACalbicansSC5314:1246-2040	C700020CA	6532.25	-0.937442	0.348983	-2.68621	0.00722666	0.387256
NoInfo	Ca22chr3ACalbicansSC5314:194324-195466	C300960WA	1215.94	0.37369	0.13924	2.6838	0.00727917	0.387256
NoInfo	Ca22chr1ACalbicansSC5314:1456981-1457044	C106830WA	11910.5	0.725872	0.270659	2.68186	0.00732131	0.387256
NoInfo	Ca22chr3ACalbicansSC5314:5971-7002	C300040WA	1367.28	-1.39866	0.522389	-2.67742	0.00741912	0.387561
STE2	Ca22chrRACalbicansSC5314:1418649-1420058	CR06610WA	132.097	-2.47225	0.924077	-2.67537	0.00746468	0.387561
TLO9	Ca22chr4ACalbicansSC5314:983-1660	C400010WA	1245.61	-0.762097	0.285053	-2.67353	0.00750578	0.387561
NoInfo	Ca22chr5ACalbicansSC5314:642638-644950	C502900WA	1213.85	-0.53327	0.200214	-2.6635	0.00773319	0.396159
NoInfo	Ca22chrRACalbicansSC5314:1592134-1594029	CR07310WA	5845.43	1.64286	0.61763	2.65994	0.00781541	0.397243
NoInfo	Ca22chr5ACalbicansSC5314:594501-595151	C502640WA	519.863	-0.530804	0.200008	-2.65392	0.00795622	0.401265
GTT12	Ca22chr3ACalbicansSC5314:762417-763243	C303600CA	383.936	-0.875422	0.330329	-2.65015	0.00804558	0.40265
NoInfo	Ca22chr7ACalbicansSC5314:526542-527896	C702430CA	1272.56	0.658221	0.249571	2.63741	0.00835423	0.411918
NoInfo	Ca22chr3ACalbicansSC5314:900521-900976	C304330CA	1242.22	0.697034	0.2643	2.63728	0.00835739	0.411918
NoInfo	Ca22chr4ACalbicansSC5314:155846-156343	C400860CA	825.485	0.78481	0.298001	2.63358	0.008449	0.413302
NoInfo	Ca22chr1ACalbicansSC5314:3179521-3180582	C114520WA	468.842	-0.949475	0.361514	-2.62639	0.00862969	0.418991
NoInfo	Ca22chr3ACalbicansSC5314:822151-822279	C303940CA	89.3243	-2.21376	0.84705	-2.61349	0.00896229	0.431916
VID27	Ca22chr6ACalbicansSC5314:13792-16029	C600130CA	7097.54	-1.21497	0.465692	-2.60896	0.00908172	0.433459
PRE2	Ca22chr2ACalbicansSC5314:1396740-1397597	C206820CA	5364.47	0.69043	0.265118	2.60423	0.00920798	0.433459
MED9	Ca22chr7ACalbicansSC5314:889548-890204	C704100CA	999.203	-0.417354	0.160333	-2.60305	0.00923985	0.433459
NoInfo	Ca22chr4ACalbicansSC5314:673855-674235	C403220CA	1188.31	0.766653	0.294609	2.60227	0.00926081	0.433459
NoInfo	Ca22chr2ACalbicansSC5314:18818-19147	C200130WA	390.357	0.742951	0.285824	2.59933	0.00934063	0.434072
HST1	Ca22chr1ACalbicansSC5314:1969726-1971693	C109050WA	681.511	-0.88695	0.341718	-2.59556	0.00944376	0.435752
NoInfo	Ca22chr3ACalbicansSC5314:822167-822666	C303950CA	88.5621	-2.20009	0.849187	-2.59082	0.00957477	0.438243
NoInfo	Ca22chr7ACalbicansSC5314:374590-375264	C701740CA	430.754	-1.03985	0.402066	-2.58628	0.00970187	0.438243
FAS2	Ca22chr3ACalbicansSC5314:1030626-1036280	C304830CA	251086	0.449254	0.173843	2.58425	0.00975904	0.438243
REI1	Ca22chr1ACalbicansSC5314:1058030-1059178	C105060WA	1333.41	-0.904898	0.350197	-2.58397	0.00976716	0.438243
ACP12	Ca22chr2ACalbicansSC5314:840690-841022	C204030CA	9329.96	-0.504242	0.195328	-2.58151	0.00983689	0.438348
LSM6	Ca22chrRACalbicansSC5314:62271-62572	CR00240WA	3032.56	-0.607146	0.235485	-2.57828	0.00992944	0.439462
IQG1	Ca22chr7ACalbicansSC5314:394415-399358	C701840WA	12288.3	0.451129	0.175199	2.57495	0.0100254	0.440342
NoInfo	Ca22chrRACalbicansSC5314:1620898-1621350	CR07470WA	5607.19	1.7453	0.678335	2.57291	0.0100847	0.440342
NoInfo	Ca22chr1ACalbicansSC5314:331354-332037	C101630WA	2082.21	0.487141	0.189796	2.56666	0.0102683	0.443807
NoInfo	Ca22chrRACalbicansSC5314:1249568-1249843	CR05960WA	436.043	-0.867442	0.338306	-2.56408	0.0103451	0.443807
NoInfo	Ca22chr3ACalbicansSC5314:1492993-1493760	C306540CA	300.694	-2.32866	0.909595	-2.5601	0.0104641	0.443807
NoInfo	Ca22chrRACalbicansSC5314:1391227-1391886	CR06520CA	632.923	-1.94135	0.758865	-2.55822	0.0105209	0.443807
NoInfo	Ca22chr3ACalbicansSC5314:761498-762349	C303590WA	2521.68	-1.46207	0.571562	-2.55803	0.0105266	0.443807
NoInfo	Ca22chr1ACalbicansSC5314:1725659-1725850	C107920WA	1011.16	-1.4266	0.558348	-2.55504	0.0106175	0.443807
OPI3	Ca22chr3ACalbicansSC5314:1498396-1499073	C306570CA	1340.94	0.686815	0.268891	2.55425	0.0106416	0.443807
BNR1	Ca22chrRACalbicansSC5314:16909-21366	CR00070WA	3967.82	0.536694	0.211055	2.54291	0.0109934	0.455561
NoInfo	Ca22chr3ACalbicansSC5314:1269469-1269789	C305670CA	443.808	-0.976443	0.385056	-2.53585	0.0112175	0.461906
SSA2	Ca22chr1ACalbicansSC5314:890373-892310	C104300CA	286873	0.436255	0.172816	2.52439	0.0115898	0.468807
NoInfo	Ca22chr7ACalbicansSC5314:590345-590770	C702760WA	503.964	0.468528	0.185671	2.52344	0.0116213	0.468807
NoInfo	Ca22chr2ACalbicansSC5314:574346-575000	C202870WA	1883.48	-0.593822	0.235532	-2.52119	0.011696	0.468807
COX7	Ca22chr3ACalbicansSC5314:526430-526759	C302400CA	1391.2	-1.81784	0.721234	-2.52047	0.01172	0.468807
PRE9	Ca22chr3ACalbicansSC5314:750831-751586	C303520CA	7213.07	0.560429	0.222419	2.5197	0.0117454	0.468807
RPB8	Ca22chrRACalbicansSC5314:1036032-1036478	CR04780WA	691.249	-1.30069	0.518013	-2.51091	0.012042	0.477713
NoInfo	Ca22chrRACalbicansSC5314:1594104-1595033	CR07320CA	11534.2	0.910832	0.363437	2.50616	0.0122049	0.480027
AAT21	Ca22chrRACalbicansSC5314:1655311-1656561	CR07620WA	12655.2	0.899467	0.35908	2.50492	0.0122479	0.480027
NoInfo	Ca22chr3ACalbicansSC5314:1505399-1507120	C306600CA	492.34	-1.03944	0.416104	-2.49803	0.0124885	0.483859
NoInfo	Ca22chr1ACalbicansSC5314:155443-156324	C100810WA	282.803	-1.74306	0.697822	-2.49787	0.0124944	0.483859
RAD6	Ca22chr7ACalbicansSC5314:855127-855881	C703870WA	1573.3	-0.548845	0.220087	-2.49376	0.0126397	0.484276
NoInfo	Ca22chrRACalbicansSC5314:2247055-2249460	CR10590WA	5808.47	-1.15916	0.464897	-2.49336	0.012654	0.484276
EMP24	Ca22chrRACalbicansSC5314:1649718-1650320	CR07590WA	11354.3	0.914825	0.367228	2.49117	0.0127324	0.484428
EFT2	Ca22chr2ACalbicansSC5314:623498-626224	C203100WA	583644	0.626212	0.252599	2.47908	0.0131723	0.495847
NoInfo	Ca22chrRACalbicansSC5314:764417-765511	CR03460WA	1411.38	-0.460046	0.185628	-2.47832	0.0132002	0.495847
NSA2	Ca22chr3ACalbicansSC5314:1456914-1457699	C306380WA	1627.3	-1.00524	0.405882	-2.47668	0.0132612	0.495847
NoInfo	Ca22chr4ACalbicansSC5314:49530-50508	C400320CA	1723.51	0.660351	0.267449	2.46907	0.0135464	0.503616
NoInfo	Ca22chr7ACalbicansSC5314:850058-852295	C703850WA	1394.64	-1.23964	0.503231	-2.46336	0.0137642	0.508807
PEP7	Ca22chr4ACalbicansSC5314:52677-54014	C400350WA	1449.9	0.742865	0.302083	2.45914	0.0139269	0.511568
NoInfo	Ca22chr1ACalbicansSC5314:832111-832620	C103940WA	12191.7	-1.01746	0.414044	-2.45736	0.0139962	0.511568
NoInfo	Ca22chrRACalbicansSC5314:1164573-1164644	CR05470CA	9827.93	0.717665	0.293107	2.44847	0.0143463	0.518158
GRE2	Ca22chr2ACalbicansSC5314:1376330-1377367	C206720WA	860.75	0.734623	0.300283	2.44644	0.0144276	0.518158
NoInfo	Ca22chr2ACalbicansSC5314:258044-258733	C201450CA	507.565	0.789562	0.322742	2.44642	0.0144284	0.518158
NoInfo	Ca22chr4ACalbicansSC5314:1326856-1328934	C405970WA	2598.58	-0.411586	0.168355	-2.44476	0.0144951	0.518158
NoInfo	Ca22chr1ACalbicansSC5314:1952884-1952999	C108970WA	2527.67	0.875132	0.358317	2.44234	0.0145924	0.518789
NoInfo	Ca22chr7ACalbicansSC5314:738908-739837	C703350CA	1677.46	0.490046	0.200869	2.43963	0.0147023	0.519853
NoInfo	Ca22chr2ACalbicansSC5314:173925-174374	C201060CA	1099.43	-0.639148	0.263393	-2.4266	0.0152411	0.535489
NoInfo	Ca22chr1ACalbicansSC5314:1404816-1406129	C106560WA	2267.04	-0.788148	0.325229	-2.42337	0.0153775	0.535489
SKN7	Ca22chr5ACalbicansSC5314:40891-42570	C500240WA	853.541	0.758444	0.313014	2.42304	0.0153914	0.535489
NoInfo	Ca22chrRACalbicansSC5314:2215084-2216109	CR10380CA	6400.74	-1.43562	0.594338	-2.4155	0.0157135	0.542957
SFL2	Ca22chr5ACalbicansSC5314:1053827-1055971	C504830WA	2730.34	0.958475	0.397027	2.41413	0.0157729	0.542957
DOS2	Ca22chr1ACalbicansSC5314:3065854-3066933	C113920WA	1244.27	-0.755127	0.313283	-2.41037	0.0159364	0.5448
NoInfo	Ca22chr2ACalbicansSC5314:1349765-1349971	C206630CA	87.9406	0.913445	0.379172	2.40905	0.015994	0.5448
NoInfo	Ca22chr1ACalbicansSC5314:804911-805357	C103850CA	1032.35	-0.444598	0.184985	-2.40342	0.0162424	0.550379
TIM44	Ca22chr3ACalbicansSC5314:31718-32992	C300250CA	13655.8	-0.65878	0.274545	-2.39953	0.0164161	0.553384
PGA10	Ca22chr4ACalbicansSC5314:72788-73540	C400450CA	430.8	1.27724	0.533282	2.39506	0.0166178	0.557163
RAD14	Ca22chr7ACalbicansSC5314:438032-439222	C702020WA	808.816	1.00859	0.421594	2.39232	0.0167424	0.557163
2001-04-01	Ca22chr2ACalbicansSC5314:1512062-1513321	C207400CA	11197.8	0.488674	0.204522	2.38934	0.0168785	0.557163
NoInfo	Ca22chrRACalbicansSC5314:1618134-1620149	CR07460CA	8652.46	1.17445	0.491576	2.38915	0.0168873	0.557163
NoInfo	Ca22chr1ACalbicansSC5314:2914941-2916115	C113370WA	368.016	-1.38208	0.579013	-2.38697	0.016988	0.557163
MPP10	Ca22chr2ACalbicansSC5314:9360-11063	C200070CA	3058.51	-0.959287	0.402168	-2.38529	0.0170657	0.557163
NoInfo	Ca22chr6ACalbicansSC5314:937516-938199	C604260CA	4889.4	-0.597668	0.250748	-2.38354	0.0171469	0.557163
NoInfo	Ca22chrRACalbicansSC5314:1582019-1582624	CR07260CA	3372.9	3.10873	1.3057	2.3809	0.0172705	0.557163
NoInfo	Ca22chr1ACalbicansSC5314:823543-824613	C103890WA	340.452	-1.02858	0.432122	-2.38029	0.0172989	0.557163
SGS1	Ca22chr2ACalbicansSC5314:2181205-2184774	C210570WA	5385.54	0.518325	0.218156	2.37594	0.0175045	0.559311
RPL8B	Ca22chr3ACalbicansSC5314:1153146-1153934	C305240CA	102329	0.503886	0.212403	2.3723	0.0176775	0.559311
RCT1	Ca22chr3ACalbicansSC5314:1279081-1279656	C305710WA	12558.4	-0.605813	0.255439	-2.37166	0.0177086	0.559311
SRP101	Ca22chr5ACalbicansSC5314:1013409-1015016	C504670WA	3652.87	-0.45677	0.192634	-2.37118	0.0177316	0.559311
CCP1	Ca22chr3ACalbicansSC5314:539890-540990	C302480CA	9762.46	0.604786	0.255201	2.36985	0.0177955	0.559311
NoInfo	Ca22chr3ACalbicansSC5314:390676-394428	C301790CA	1649.57	0.524573	0.221991	2.36303	0.018126	0.562993
NoInfo	Ca22chrRACalbicansSC5314:1831039-1831209	CR08480CA	57089.9	1.22267	0.517445	2.36289	0.0181328	0.562993
NoInfo	Ca22chr3ACalbicansSC5314:1402376-1403161	C306160CA	1635.38	-0.979303	0.415005	-2.35974	0.0182878	0.562993
NoInfo	Ca22chr1ACalbicansSC5314:1729610-1730410	C107950CA	641.125	-1.71321	0.726242	-2.359	0.0183242	0.562993
NoInfo	Ca22chr2ACalbicansSC5314:148523-148981	C200870WA	945.078	-0.63777	0.270413	-2.35851	0.0183487	0.562993
NoInfo	Ca22chrRACalbicansSC5314:1642482-1643309	CR07570WA	5528.08	1.65975	0.70464	2.35545	0.0185001	0.562993
TCC1	Ca22chr3ACalbicansSC5314:1729949-1732195	C307560WA	5095.38	0.53193	0.226033	2.35333	0.0186061	0.562993
NoInfo	Ca22chr1ACalbicansSC5314:1895260-1895835	C108680CA	2226.48	-0.403558	0.171579	-2.35203	0.0186713	0.562993
NoInfo	Ca22chr1ACalbicansSC5314:2061654-2064530	C109360CA	9053.28	0.28218	0.119997	2.35156	0.0186947	0.562993
CUP9	Ca22chr7ACalbicansSC5314:449870-450904	C702040CA	15430.3	0.583512	0.248313	2.34991	0.018778	0.562993
NoInfo	Ca22chr3ACalbicansSC5314:593790-595292	C302750WA	99.9403	-1.83246	0.783389	-2.33914	0.0193281	0.576828
NoInfo	Ca22chrRACalbicansSC5314:2217315-2217947	CR10400WA	7536.6	-1.25884	0.539114	-2.33502	0.0195425	0.576973
NoInfo	Ca22chrRACalbicansSC5314:1627319-1627769	CR07510WA	5326.39	1.70737	0.731807	2.33309	0.0196432	0.576973
TRP1	Ca22chr1ACalbicansSC5314:18948-19628	C100120CA	3015.36	-1.24411	0.533472	-2.3321	0.0196952	0.576973
NoInfo	Ca22chr7ACalbicansSC5314:310445-311785	C701480WA	706.403	-0.586631	0.251747	-2.33024	0.0197932	0.576973
NoInfo	Ca22chr1ACalbicansSC5314:1710121-1711374	C107860WA	630.66	-1.57028	0.674629	-2.32762	0.0199322	0.576973
POL5	Ca22chr6ACalbicansSC5314:655158-658325	C603120WA	3269.41	-0.568759	0.244364	-2.32751	0.0199381	0.576973
NoInfo	Ca22chr6ACalbicansSC5314:13533-13778	C600120WA	1096.41	0.595683	0.255964	2.32722	0.0199537	0.576973
HSP60	Ca22chrRACalbicansSC5314:1386423-1388123	CR06490CA	43424.8	0.6273	0.270284	2.32089	0.0202926	0.584176
GST3	Ca22chrRACalbicansSC5314:1380753-1381400	CR06460WA	154.644	-1.7975	0.77516	-2.31888	0.0204014	0.584721
NoInfo	Ca22chrRACalbicansSC5314:1032104-1032370	CR04750WA	339.74	-2.13298	0.921043	-2.31583	0.0205677	0.585759
SPF1	Ca22chr2ACalbicansSC5314:1325586-1329257	C206540CA	27946.6	0.297095	0.12852	2.31166	0.0207967	0.585759
NoInfo	Ca22chr4ACalbicansSC5314:8937-11315	C400070CA	3214.84	-1.09672	0.474726	-2.31021	0.0208764	0.585759
NoInfo	Ca22chr3ACalbicansSC5314:1778544-1778849	C307870WA	448.275	0.565518	0.24508	2.30749	0.0210277	0.585759
MSI3	Ca22chr1ACalbicansSC5314:1278575-1280680	C106100CA	62687.8	0.365968	0.158708	2.30592	0.0211149	0.585759
NoInfo	Ca22chr4ACalbicansSC5314:936830-937776	C404390WA	42327.9	0.712048	0.309071	2.30383	0.0212321	0.585759
NoInfo	Ca22chr4ACalbicansSC5314:880335-880472	C404110WA	239.84	-1.45733	0.63279	-2.30302	0.0212775	0.585759
FGR42	Ca22chr5ACalbicansSC5314:889328-889642	C504020CA	25.5364	-1.94676	0.845515	-2.30245	0.0213097	0.585759
NoInfo	Ca22chr2ACalbicansSC5314:606159-608219	C203020CA	5571.9	0.462855	0.201042	2.30228	0.0213196	0.585759
ECM22	Ca22chrRACalbicansSC5314:1629332-1631914	CR07530CA	8989.42	1.17725	0.512229	2.29829	0.0215451	0.585759
NoInfo	Ca22chr1ACalbicansSC5314:403856-404243	C101960WA	4660.85	0.473817	0.206543	2.29404	0.0217885	0.585759
PGA56	Ca22chr5ACalbicansSC5314:856564-856818	C503900WA	97606.9	0.603106	0.262973	2.29342	0.0218241	0.585759
NoInfo	Ca22chrRACalbicansSC5314:1622533-1623873	CR07480WA	6009.47	1.60475	0.699729	2.29338	0.021826	0.585759
NoInfo	Ca22chr7ACalbicansSC5314:150850-153243	C700790WA	666.616	-0.84862	0.370088	-2.29302	0.0218466	0.585759
ALS7	Ca22chr3ACalbicansSC5314:1446503-1451209	C306320WA	4230.08	0.449486	0.19612	2.29189	0.0219121	0.585759
NoInfo	Ca22chr1ACalbicansSC5314:2916409-2917254	C113380WA	349.588	-1.54356	0.674102	-2.28981	0.0220326	0.585759
NoInfo	Ca22chr1ACalbicansSC5314:2811809-2811973	C112910WA	117.801	1.29719	0.566538	2.28967	0.0220402	0.585759
NoInfo	Ca22chr2ACalbicansSC5314:1208390-1210834	C205910WA	3797.43	0.710985	0.31056	2.28936	0.0220583	0.585759
NoInfo	Ca22chr6ACalbicansSC5314:1028580-1031093	C604650WA	1512.75	-0.490605	0.214512	-2.28708	0.0221913	0.586896
NoInfo	Ca22chr4ACalbicansSC5314:1240101-1241087	C405650WA	1787.67	-0.451801	0.197716	-2.2851	0.022307	0.587569
NoInfo	Ca22chr1ACalbicansSC5314:1651145-1653661	C107640CA	368.144	-2.49867	1.09442	-2.2831	0.0224245	0.588283
NoInfo	Ca22chr4ACalbicansSC5314:195174-196907	C400990WA	278.854	1.46385	0.642619	2.27794	0.0227302	0.593907
RAD9	Ca22chr5ACalbicansSC5314:582629-586153	C502610CA	834.573	-0.465412	0.204879	-2.27164	0.0231082	0.600787
CAT2	Ca22chr4ACalbicansSC5314:398110-400008	C402020WA	8876.04	0.34534	0.1521	2.27048	0.0231782	0.600787
NoInfo	Ca22chr2ACalbicansSC5314:1389019-1390239	C206770WA	425.454	-1.65355	0.730692	-2.26299	0.0236365	0.602285
NoInfo	Ca22chr3ACalbicansSC5314:1463534-1466824	C306440WA	10216.6	-0.651883	0.288243	-2.26157	0.0237238	0.602285
NoInfo	Ca22chr1ACalbicansSC5314:245206-246453	C101210WA	2528.38	0.451763	0.199779	2.26131	0.0237399	0.602285
NoInfo	Ca22chr3ACalbicansSC5314:634951-635871	C302970CA	1680.26	-0.468704	0.207285	-2.26116	0.0237495	0.602285
FAA21	Ca22chr3ACalbicansSC5314:605101-607257	C302810CA	4923.15	0.450912	0.19945	2.26078	0.0237729	0.602285
NoInfo	Ca22chrRACalbicansSC5314:2254171-2255601	CR10640WA	2893.59	-1.75439	0.776151	-2.26038	0.0237977	0.602285
NoInfo	Ca22chr5ACalbicansSC5314:15563-15979	C500140CA	320.081	-0.701251	0.310427	-2.25899	0.023884	0.602285
NoInfo	Ca22chrRACalbicansSC5314:1682063-1682338	CR07760WA	8956.95	1.04972	0.465784	2.25367	0.0242172	0.603407
MNL1	Ca22chrRACalbicansSC5314:1614446-1617163	CR07450CA	10674.3	1.05138	0.466629	2.25314	0.0242504	0.603407
NoInfo	Ca22chrRACalbicansSC5314:14971-16827	CR00060CA	4113.41	-1.22786	0.544993	-2.25298	0.0242606	0.603407
ECM1	Ca22chr4ACalbicansSC5314:878813-879406	C404100CA	630.85	-1.12004	0.497551	-2.2511	0.0243793	0.603407
PSF1	Ca22chr7ACalbicansSC5314:263896-264606	C701300CA	378.81	-1.26737	0.563051	-2.25089	0.0243923	0.603407
FET31	Ca22chr6ACalbicansSC5314:87450-89309	C600480CA	29458.1	0.479519	0.213213	2.24901	0.0245116	0.604062
NoInfo	Ca22chr1ACalbicansSC5314:2839166-2839269	C113040CA	658.839	-2.19122	0.977377	-2.24194	0.0249654	0.607797
NoInfo	Ca22chr1ACalbicansSC5314:2882858-2883161	C113210CA	63157.7	1.00527	0.448415	2.24183	0.0249721	0.607797
NoInfo	Ca22chr5ACalbicansSC5314:4830-6473	C500040CA	8880.66	-1.18146	0.527057	-2.24161	0.0249863	0.607797
NoInfo	Ca22chr4ACalbicansSC5314:1263841-1264554	C405730WA	703.226	-0.586192	0.261626	-2.24057	0.025054	0.607797
NoInfo	Ca22chr5ACalbicansSC5314:2260-2534	C500020WA	219.398	-0.630125	0.281382	-2.23939	0.0251302	0.607797
tG(CCC)1	Ca22chr4ACalbicansSC5314:97323-97393	C400550CA	278.033	1.70743	0.763643	2.2359	0.0253585	0.609366
NoInfo	Ca22chr1ACalbicansSC5314:1972141-1972821	C109060CA	151.128	-1.67652	0.749943	-2.23553	0.0253824	0.609366
IFR2	Ca22chrRACalbicansSC5314:737211-738287	CR03280WA	16813.6	0.547913	0.245496	2.23186	0.0256243	0.612539
NOP6	Ca22chr1ACalbicansSC5314:1441424-1442053	C106740CA	1427.71	-1.05009	0.470937	-2.22978	0.0257618	0.612539
NoInfo	Ca22chr2ACalbicansSC5314:1047799-1048197	C205060CA	207.69	0.840206	0.376928	2.22909	0.0258079	0.612539
LAC1	Ca22chr3ACalbicansSC5314:1283574-1284857	C305730CA	1172.62	-0.849306	0.381224	-2.22784	0.0258912	0.612539
TSC11	Ca22chrRACalbicansSC5314:1643364-1647227	CR07580CA	6701.37	1.39555	0.62843	2.2207	0.0263715	0.620916
NoInfo	Ca22chr3ACalbicansSC5314:1795809-1796210	C307980CA	184.401	0.83531	0.376684	2.21753	0.0265866	0.620916
ERG20	Ca22chr2ACalbicansSC5314:958569-959624	C204580WA	3502.12	-1.76904	0.798027	-2.21676	0.0266392	0.620916
NoInfo	Ca22chr4ACalbicansSC5314:325276-325380	C401570CA	152.741	-1.67869	0.757977	-2.2147	0.0267806	0.620916
SPT3	Ca22chrRACalbicansSC5314:2225562-2226548	CR10450CA	5526.83	-1.6673	0.752923	-2.21444	0.0267988	0.620916
LTV1	Ca22chrRACalbicansSC5314:2255688-2256839	CR10650WA	5469.42	-1.19803	0.541189	-2.21369	0.02685	0.620916
MDL1	Ca22chrRACalbicansSC5314:467256-469313	CR02150WA	4537.25	-0.49175	0.222354	-2.21156	0.0269968	0.620916
tA(AGC)7	Ca22chr1ACalbicansSC5314:3060917-3060989	C113890CA	312.758	-1.91297	0.865857	-2.20934	0.0271512	0.620916
PIF1	Ca22chrRACalbicansSC5314:1600181-1602901	CR07360WA	9127.53	1.07125	0.485217	2.20778	0.0272599	0.620916
SAC7	Ca22chr7ACalbicansSC5314:7583-9430	C700080CA	3306.95	0.623676	0.282739	2.20583	0.0273957	0.620916
NoInfo	Ca22chr1ACalbicansSC5314:2595221-2598883	C111860WA	47171.7	0.510701	0.231594	2.20516	0.0274431	0.620916
RCE1	Ca22chr4ACalbicansSC5314:979296-980141	C404570WA	1897.75	0.376306	0.170754	2.20379	0.0275389	0.620916
RPL82	Ca22chr1ACalbicansSC5314:2432310-2433429	C111030WA	26764.1	0.543443	0.246598	2.20376	0.027541	0.620916
HXK1	Ca22chr6ACalbicansSC5314:1019276-1020757	C604580WA	1420.41	-1.09687	0.497998	-2.20255	0.0276261	0.620916
PST1	Ca22chr2ACalbicansSC5314:1412526-1413122	C206870CA	642.238	-0.62799	0.285387	-2.20049	0.0277722	0.620916
TGL99	Ca22chr1ACalbicansSC5314:2960894-2962522	C113510CA	390.959	-1.28175	0.584126	-2.1943	0.028214	0.620916
LHP1	Ca22chr1ACalbicansSC5314:1623838-1624812	C107500CA	4339.27	-0.589822	0.269013	-2.19254	0.0283402	0.620916
NoInfo	Ca22chr5ACalbicansSC5314:360263-360732	C501630CA	158.104	-1.71316	0.781743	-2.19146	0.0284187	0.620916
PUT2	Ca22chr5ACalbicansSC5314:1062043-1063830	C504880CA	7488.19	0.434946	0.198629	2.18974	0.0285432	0.620916
PIL1	Ca22chr1ACalbicansSC5314:973480-974406	C104680WA	26158.5	0.668669	0.305505	2.18873	0.0286164	0.620916
NoInfo	Ca22chr4ACalbicansSC5314:1186514-1187842	C405440CA	630.386	-0.696396	0.318199	-2.18855	0.0286293	0.620916
NoInfo	Ca22chr5ACalbicansSC5314:660366-660920	C502990WA	316.143	-1.29821	0.59352	-2.1873	0.0287204	0.620916
AGE1	Ca22chr1ACalbicansSC5314:732768-735644	C103480CA	4255.15	-0.325357	0.148791	-2.18668	0.0287661	0.620916
tT(AGU)4	Ca22chr2ACalbicansSC5314:1042388-1042460	C205010WA	106.933	1.07812	0.493129	2.18629	0.0287941	0.620916
YHB4	Ca22chrRACalbicansSC5314:2244004-2245206	CR10570CA	4204.98	-1.632	0.747553	-2.18312	0.0290267	0.620916
NoInfo	Ca22chr5ACalbicansSC5314:215856-217277	C500950CA	3351.46	0.563347	0.258058	2.18302	0.0290341	0.620916
NoInfo	Ca22chr6ACalbicansSC5314:5902-6176	C600050WA	335.121	-0.687039	0.314922	-2.18161	0.0291381	0.620916
NoInfo	Ca22chr1ACalbicansSC5314:2805473-2806783	C112890WA	497.929	0.512249	0.234858	2.18111	0.0291756	0.620916
IFF3	Ca22chrRACalbicansSC5314:804770-807595	CR03630WA	1447.96	-0.889921	0.408213	-2.18004	0.0292544	0.620916
NoInfo	Ca22chr1ACalbicansSC5314:884550-885734	C104280CA	573.142	-0.80781	0.371058	-2.17704	0.0294774	0.620916
NoInfo	Ca22chr6ACalbicansSC5314:497760-497843	C602390WA	138.508	0.790205	0.363052	2.17656	0.0295134	0.620916
NoInfo	Ca22chr5ACalbicansSC5314:451345-453531	C502010CA	3493.97	-0.659526	0.303211	-2.17514	0.0296198	0.620916
NoInfo	Ca22chr1ACalbicansSC5314:15595-16116	C100090WA	526.453	0.626055	0.287976	2.17398	0.0297066	0.620916
NoInfo	Ca22chr7ACalbicansSC5314:46309-47109	C700300WA	2168.59	-0.762475	0.350801	-2.17353	0.0297408	0.620916
CDC45	Ca22chrRACalbicansSC5314:1673907-1675646	CR07720CA	6725.61	1.34905	0.620749	2.17326	0.0297607	0.620916
URA3	Ca22chr3ACalbicansSC5314:290231-291043	C301350CA	4197.85	-0.619535	0.285089	-2.17313	0.0297707	0.620916
NoInfo	Ca22chr1ACalbicansSC5314:905274-905525	C104360CA	14910.6	0.413285	0.190304	2.17171	0.0298774	0.620916
NoInfo	Ca22chrRACalbicansSC5314:2227306-2228901	CR10470CA	7831.12	-1.16053	0.534715	-2.17037	0.0299789	0.620916
ALG1	Ca22chr4ACalbicansSC5314:1331712-1333082	C406000WA	1574.7	-0.394108	0.181828	-2.16748	0.0301985	0.620916
NoInfo	Ca22chr1ACalbicansSC5314:1939545-1939769	C108930CA	3797.39	-0.734354	0.338859	-2.16714	0.0302243	0.620916
ARC19	Ca22chrRACalbicansSC5314:234556-235158	CR01040CA	1695.86	0.422356	0.194927	2.16674	0.0302548	0.620916
NoInfo	Ca22chr4ACalbicansSC5314:711401-711927	C403400WA	3385.76	-0.592275	0.2734	-2.16633	0.0302858	0.620916
NoInfo	Ca22chr2ACalbicansSC5314:712666-715701	C203410WA	9741.26	0.377119	0.174279	2.16388	0.0304733	0.620916
NoInfo	Ca22chr6ACalbicansSC5314:142324-144471	C600800CA	4227.34	0.53585	0.247668	2.16358	0.0304966	0.620916
RIM101	Ca22chr1ACalbicansSC5314:3158465-3160450	C114340CA	12721.9	0.799403	0.370119	2.15986	0.0307838	0.620916
BNI1	Ca22chr1ACalbicansSC5314:2819824-2825022	C112960CA	7951.65	0.499595	0.231334	2.15963	0.0308012	0.620916
NoInfo	Ca22chrRACalbicansSC5314:620000-620383	CR02700WA	575.453	-1.7141	0.794157	-2.15839	0.0308977	0.620916
DES1	Ca22chr5ACalbicansSC5314:1178288-1179400	C505480WA	9698.87	-1.2607	0.584784	-2.15583	0.0310967	0.620916
ACB1	Ca22chr7ACalbicansSC5314:143529-143912	C700750WA	1022.28	-1.59858	0.741591	-2.1556	0.0311147	0.620916
RIO2	Ca22chrRACalbicansSC5314:1764414-1765817	CR08100CA	16697.9	0.814444	0.377992	2.15466	0.0311886	0.620916
NoInfo	Ca22chr6ACalbicansSC5314:12648-13433	C600110CA	1508.67	-0.503994	0.234109	-2.15281	0.0313333	0.620916
PGA1	Ca22chrRACalbicansSC5314:2229306-2229704	CR10480WA	5454.17	-1.55041	0.720618	-2.1515	0.0314365	0.620916
PGA57	Ca22chr4ACalbicansSC5314:197113-197757	C401000CA	403.414	1.21107	0.562919	2.15141	0.0314441	0.620916
KGD2	Ca22chrRACalbicansSC5314:1609157-1610482	CR07420WA	41613.2	0.624306	0.290563	2.14861	0.0316655	0.620916
SDA1	Ca22chrRACalbicansSC5314:1205203-1207482	CR05660WA	5706.27	-0.446621	0.207959	-2.14763	0.0317429	0.620916
NoInfo	Ca22chr5ACalbicansSC5314:782698-784329	C503490CA	2098.56	0.590007	0.275059	2.14502	0.0319512	0.620916
NoInfo	Ca22chr2ACalbicansSC5314:84514-84822	C200530WA	530.277	-0.423116	0.197284	-2.14471	0.0319763	0.620916
NoInfo	Ca22chrRACalbicansSC5314:1115649-1116845	CR05160CA	966.169	-0.383439	0.178829	-2.14416	0.0320201	0.620916
SKI8	Ca22chr6ACalbicansSC5314:844807-845961	C603890CA	3551.25	-0.666501	0.310923	-2.14362	0.0320632	0.620916
DCG1	Ca22chr3ACalbicansSC5314:553678-554376	C302550CA	461.165	-0.756747	0.353028	-2.14359	0.0320656	0.620916
NoInfo	Ca22chr4ACalbicansSC5314:479420-479728	C402380WA	3321.55	-3.21243	1.4991	-2.14291	0.0321205	0.620916
NoInfo	Ca22chr6ACalbicansSC5314:434385-434888	C602100WA	84.5673	1.01569	0.474091	2.14239	0.0321624	0.620916
ZDS1	Ca22chr4ACalbicansSC5314:982197-987134	C404580WA	7105.24	0.516664	0.241308	2.14109	0.0322665	0.621082
SRD1	Ca22chr2ACalbicansSC5314:374511-376388	C201980CA	3465.04	-0.354374	0.165617	-2.13972	0.0323776	0.621382
NoInfo	Ca22chr4ACalbicansSC5314:1431997-1433226	C406440CA	734.014	-0.660498	0.309347	-2.13513	0.0327501	0.62184
PRE3	Ca22chr3ACalbicansSC5314:1243106-1243750	C305560WA	4159.92	0.696153	0.326283	2.13359	0.0328766	0.62184
COX6	Ca22chr2ACalbicansSC5314:723706-724234	C203470CA	19466.1	0.444655	0.20851	2.13254	0.0329627	0.62184
VPS24	Ca22chr2ACalbicansSC5314:154508-155250	C200930CA	1207.59	-0.508863	0.238655	-2.13221	0.0329897	0.62184
PTC8	Ca22chr4ACalbicansSC5314:174413-175678	C400960WA	1957.49	0.830601	0.389569	2.13211	0.0329982	0.62184
NoInfo	Ca22chrRACalbicansSC5314:1658503-1659099	CR07640CA	5110.8	1.76816	0.829364	2.13195	0.0330107	0.62184
XUT1	Ca22chr4ACalbicansSC5314:1449989-1451764	C406530CA	649.591	0.966442	0.453467	2.13123	0.0330705	0.62184
PHB1	Ca22chr3ACalbicansSC5314:785608-786459	C303730CA	1747.02	-1.1428	0.537937	-2.1244	0.0336364	0.630658
RGD3	Ca22chrRACalbicansSC5314:1639406-1642045	CR07560WA	10541.9	0.931789	0.439087	2.12211	0.0338288	0.632442
TOA2	Ca22chr4ACalbicansSC5314:334467-334859	C401680WA	128.976	-1.1472	0.543203	-2.11192	0.0346932	0.644014
NoInfo	Ca22chr5ACalbicansSC5314:141650-142261	C500620WA	152.234	-1.21737	0.576788	-2.11059	0.0348072	0.644014
NoInfo	Ca22chr7ACalbicansSC5314:540438-540911	C702510WA	284.103	-1.06903	0.506667	-2.10993	0.0348644	0.644014
BNA4	Ca22chr3ACalbicansSC5314:33094-34464	C300260CA	7206.29	-0.579259	0.274592	-2.10953	0.0348992	0.644014
HAP31	Ca22chrRACalbicansSC5314:957628-957945	CR04290WA	1046.53	-0.610721	0.289836	-2.10712	0.0351068	0.644014
TRY2	Ca22chr1ACalbicansSC5314:1066117-1067232	C105090WA	1818.87	0.464133	0.220386	2.10601	0.0352039	0.644014
NoInfo	Ca22chr3ACalbicansSC5314:226014-227075	C301120WA	466.549	-0.935788	0.444413	-2.10567	0.0352327	0.644014
NoInfo	Ca22chr7ACalbicansSC5314:248250-249536	C701180WA	945.618	-0.570295	0.270848	-2.10559	0.0352396	0.644014
NoInfo	Ca22chr3ACalbicansSC5314:844399-845358	C304040WA	116.888	-1.71125	0.813823	-2.10273	0.0354891	0.646756
NoInfo	Ca22chrRACalbicansSC5314:1671100-1672311	CR07700WA	4811.15	1.94508	0.92563	2.10135	0.03561	0.647146
TIM22	Ca22chr2ACalbicansSC5314:1678351-1678905	C208310WA	2291.37	-0.59825	0.285186	-2.09776	0.0359267	0.650203
NoInfo	Ca22chr5ACalbicansSC5314:688982-689980	C503100CA	1736.15	-0.570688	0.272254	-2.09616	0.036068	0.650203
RPS12	Ca22chr3ACalbicansSC5314:1636561-1636992	C307150CA	35510.1	0.843942	0.402745	2.09547	0.0361289	0.650203
NoInfo	Ca22chr1ACalbicansSC5314:2679385-2680083	C112280CA	494.148	-2.23193	1.06568	-2.09436	0.0362281	0.650203
FAA4	Ca22chrRACalbicansSC5314:2172466-2174556	CR10160WA	32274.7	-0.39841	0.190317	-2.0934	0.0363131	0.650203
NoInfo	Ca22chrRACalbicansSC5314:458808-459412	CR02100CA	1252.75	-0.523466	0.250258	-2.0917	0.0364649	0.650203
CYM1	Ca22chr3ACalbicansSC5314:1421438-1424542	C306230WA	7997.38	0.315781	0.150979	2.09156	0.0364777	0.650203
NoInfo	Ca22chr2ACalbicansSC5314:8144-9289	C200060CA	1563.05	-0.909391	0.436355	-2.08406	0.0371544	0.660455
NoInfo	Ca22chr1ACalbicansSC5314:3176297-3176611	C114480WA	290.306	-1.46537	0.705546	-2.07693	0.0378076	0.664527
NoInfo	Ca22chrRACalbicansSC5314:1235775-1236602	CR05890CA	2893.7	-0.36978	0.178332	-2.07355	0.0381208	0.664527
NoInfo	Ca22chr4ACalbicansSC5314:125251-125643	C400730CA	520.045	0.871388	0.420534	2.0721	0.0382562	0.664527
PTC6	Ca22chrRACalbicansSC5314:1682501-1683802	CR07770CA	8217.65	1.14261	0.552023	2.06986	0.0384651	0.664527
NoInfo	Ca22chr2ACalbicansSC5314:1793219-1794115	C208830WA	3117.85	0.333511	0.161131	2.0698	0.0384707	0.664527
CCE1	Ca22chrRACalbicansSC5314:207723-208721	CR00920WA	178.113	-0.996618	0.481719	-2.06888	0.0385577	0.664527
NoInfo	Ca22chrRACalbicansSC5314:1662889-1663806	CR07660CA	6564.22	1.29048	0.624039	2.06795	0.0386446	0.664527
NoInfo	Ca22chr1ACalbicansSC5314:425985-426615	C102060WA	1264.45	0.453244	0.219197	2.06775	0.0386633	0.664527
ERG28	Ca22chr2ACalbicansSC5314:176492-176908	C201090CA	3245.81	-0.387754	0.187626	-2.06664	0.0387683	0.664527
DPB4	Ca22chr2ACalbicansSC5314:64196-64981	C200430CA	1285.71	-0.685055	0.331501	-2.06652	0.0387793	0.664527
NoInfo	Ca22chr1ACalbicansSC5314:487350-488196	C102330CA	17673	0.665686	0.322239	2.06582	0.0388457	0.664527
NoInfo	Ca22chr5ACalbicansSC5314:562888-563793	C502520WA	112.13	-1.38859	0.672399	-2.06513	0.0389111	0.664527
DIP5	Ca22chr1ACalbicansSC5314:532403-534163	C102530CA	24859.1	0.509247	0.246758	2.06375	0.0390417	0.664527
NoInfo	Ca22chr1ACalbicansSC5314:1450584-1451759	C106800WA	1625.3	-1.08685	0.52674	-2.06335	0.0390796	0.664527
NoInfo	Ca22chrRACalbicansSC5314:1233738-1234418	CR05860WA	1654.58	-0.431225	0.209113	-2.06216	0.0391923	0.664527
SPS20	Ca22chr4ACalbicansSC5314:148156-149028	C400830WA	986.43	0.668588	0.324259	2.06189	0.039218	0.664527
NoInfo	Ca22chr2ACalbicansSC5314:1658532-1659985	C208180CA	1939.22	-0.710078	0.344405	-2.06175	0.0392311	0.664527
NoInfo	Ca22chrRACalbicansSC5314:2190995-2191321	CR10280WA	5860.53	-1.6277	0.789636	-2.06133	0.0392715	0.664527
ERG2	Ca22chr1ACalbicansSC5314:154633-155286	C100800CA	3734.08	-0.654446	0.317572	-2.06078	0.0393241	0.664527
NoInfo	Ca22chrRACalbicansSC5314:1054455-1055960	CR04870CA	540.53	0.576868	0.280291	2.0581	0.0395803	0.665032
NoInfo	Ca22chr1ACalbicansSC5314:2443283-2444914	C111090CA	4057.58	0.233812	0.11362	2.05785	0.0396049	0.665032
GLK4	Ca22chrRACalbicansSC5314:1624294-1625424	CR07490CA	6295.28	1.41481	0.687716	2.05727	0.0396607	0.665032
IDP2	Ca22chrRACalbicansSC5314:525541-526779	CR02360WA	5043.04	0.435465	0.211862	2.05542	0.0398382	0.666291
SIM1	Ca22chr1ACalbicansSC5314:3074020-3075138	C113940WA	30634.1	0.626098	0.304777	2.05428	0.0399485	0.666423
NoInfo	Ca22chr6ACalbicansSC5314:556993-557501	C602700CA	829.128	-0.533554	0.260252	-2.05014	0.0403504	0.670361
NoInfo	Ca22chr1ACalbicansSC5314:1896172-1896639	C108690WA	2386.5	0.490171	0.23925	2.04878	0.0404837	0.670361
NoInfo	Ca22chr1ACalbicansSC5314:784461-785012	C103750WA	1652.48	-0.734401	0.358483	-2.04863	0.0404978	0.670361
PRT1	Ca22chr7ACalbicansSC5314:303151-305370	C701450CA	32060.3	0.363412	0.177511	2.04727	0.0406315	0.670361
NoInfo	Ca22chr1ACalbicansSC5314:206477-206920	C101040WA	2300.83	0.533046	0.260458	2.04658	0.0406998	0.670361
SCP1	Ca22chr2ACalbicansSC5314:1301184-1301768	C206370CA	130.917	-1.34586	0.658336	-2.04434	0.04092	0.670901
NoInfo	Ca22chr1ACalbicansSC5314:16600-17328	C100100CA	1004	0.350401	0.171416	2.04415	0.0409388	0.670901
MET10	Ca22chr2ACalbicansSC5314:1872612-1875896	C209140CA	16774.3	0.507857	0.248896	2.04044	0.041307	0.674938
HGT14	Ca22chrRACalbicansSC5314:1677339-1679117	CR07730WA	5778.92	1.54238	0.756576	2.03863	0.0414869	0.674938
GLX3	Ca22chr3ACalbicansSC5314:565145-565855	C302610CA	3345.42	0.911705	0.447239	2.03852	0.0414981	0.674938
NoInfo	Ca22chr5ACalbicansSC5314:139506-141368	C500610CA	1270.28	-0.331772	0.162891	-2.03678	0.0416726	0.674938
NoInfo	Ca22chr1ACalbicansSC5314:1516783-1517724	C107100CA	943.376	-1.08907	0.534784	-2.03646	0.0417038	0.674938
COX4	Ca22chr2ACalbicansSC5314:289871-290344	C201620WA	15264.1	0.63591	0.312486	2.035	0.0418508	0.675031
NPL6	Ca22chr2ACalbicansSC5314:119808-121157	C200710WA	1556.17	-0.599194	0.294713	-2.03314	0.042038	0.675031
ANP1	Ca22chr2ACalbicansSC5314:1736690-1737976	C208570WA	2421.58	0.703314	0.346306	2.0309	0.0422649	0.675031
CDC60	Ca22chrRACalbicansSC5314:384286-387579	CR01690CA	53941.3	0.416208	0.204987	2.03041	0.0423146	0.675031
NoInfo	Ca22chr5ACalbicansSC5314:629164-629673	C502810WA	303.79	-0.984442	0.485038	-2.02962	0.0423952	0.675031
PDI1	Ca22chr7ACalbicansSC5314:705589-707268	C703250CA	33206.5	0.45415	0.223822	2.02907	0.0424516	0.675031
RPS21	Ca22chr1ACalbicansSC5314:289699-290448	C101480CA	147661	0.541594	0.267083	2.02782	0.0425791	0.675031
NoInfo	Ca22chr3ACalbicansSC5314:1457202-1457699	C306390WA	1140.32	-0.826534	0.407721	-2.02721	0.0426414	0.675031
SLD5	Ca22chrRACalbicansSC5314:2235243-2235953	CR10520CA	4529.67	-1.70426	0.840744	-2.02709	0.0426535	0.675031
VPS33	Ca22chr2ACalbicansSC5314:1212168-1214264	C205940CA	1651.08	0.328755	0.162284	2.02581	0.0427845	0.675031
NoInfo	Ca22chrRACalbicansSC5314:1684645-1686483	CR07780WA	9573.22	1.05375	0.520836	2.02319	0.0430534	0.675031
NoInfo	Ca22chrRACalbicansSC5314:2188415-2189230	CR10260WA	5680.95	-1.69547	0.83824	-2.02265	0.0431094	0.675031
NoInfo	Ca22chr1ACalbicansSC5314:828496-830040	C103920CA	689.752	-0.596082	0.29471	-2.02261	0.0431136	0.675031
NoInfo	Ca22chr3ACalbicansSC5314:1199156-1199485	C305400CA	191.278	-1.36936	0.677185	-2.02214	0.0431621	0.675031
PGA59	Ca22chr4ACalbicansSC5314:471021-471362	C402370CA	437285	0.549399	0.271957	2.02016	0.0433664	0.675843
NoInfo	Ca22chr1ACalbicansSC5314:48513-49298	C100320WA	1846.57	-0.313657	0.155304	-2.01963	0.0434218	0.675843
NoInfo	Ca22chr5ACalbicansSC5314:654930-655382	C502960CA	86.1054	-1.25318	0.621011	-2.01797	0.043594	0.676038
TEF4	Ca22chr5ACalbicansSC5314:741739-742398	C503270WA	45.8437	-1.75495	0.870077	-2.017	0.043695	0.676038
NoInfo	Ca22chr1ACalbicansSC5314:635104-638259	C103050WA	3745.91	0.557507	0.276761	2.0144	0.0439678	0.676038
NoInfo	Ca22chrRACalbicansSC5314:547329-547457	CR02470WA	6975.05	0.723298	0.359168	2.01381	0.0440293	0.676038
STB3	Ca22chr2ACalbicansSC5314:1842875-1844386	C209010WA	2019.24	0.652198	0.324013	2.01288	0.0441274	0.676038
NoInfo	Ca22chrRACalbicansSC5314:960689-961276	CR04310CA	1649.5	-0.345547	0.171798	-2.01136	0.0442877	0.676038
CYS3	Ca22chrRACalbicansSC5314:1805596-1806795	CR08340WA	76004.4	0.922645	0.458776	2.0111	0.0443149	0.676038
NoInfo	Ca22chrRACalbicansSC5314:2092517-2095135	CR09800CA	13118.2	-1.18329	0.588412	-2.01099	0.0443261	0.676038
POX1	Ca22chr6ACalbicansSC5314:756804-758795	C603560WA	1368.12	0.454248	0.225929	2.01058	0.0443695	0.676038
NoInfo	Ca22chrRACalbicansSC5314:1706856-1708703	CR07850WA	7227.78	1.37247	0.683232	2.00879	0.0445594	0.677061
CDC34	Ca22chr7ACalbicansSC5314:411053-411787	C701920WA	7997.14	-0.462066	0.230129	-2.00785	0.044659	0.677061
NoInfo	Ca22chr2ACalbicansSC5314:2196056-2197075	C210670WA	10724.1	0.485583	0.241987	2.00665	0.0447869	0.677061
NoInfo	Ca22chr2ACalbicansSC5314:173128-173500	C201040WA	244.055	-0.880993	0.439384	-2.00506	0.0449562	0.677061
RMS1	Ca22chr5ACalbicansSC5314:734682-736340	C503250WA	840.949	-0.587324	0.292921	-2.00506	0.044957	0.677061
NoInfo	Ca22chrRACalbicansSC5314:961440-961827	CR04320CA	4314.08	0.416274	0.207761	2.00362	0.045111	0.677811
ECM29	Ca22chr3ACalbicansSC5314:1662823-1668402	C307260CA	16127.4	0.397925	0.198784	2.0018	0.0453065	0.678389
IMH3	Ca22chr2ACalbicansSC5314:1302199-1304011	C206390CA	52793.7	0.386807	0.193276	2.00132	0.045358	0.678389
RPL39	Ca22chr2ACalbicansSC5314:831558-832282	C203960WA	24486.7	0.704831	0.352594	1.99898	0.0456101	0.680595
NoInfo	Ca22chr2ACalbicansSC5314:822952-824469	C203930CA	1302.3	-0.532818	0.266791	-1.99713	0.0458108	0.682025
POX18	Ca22chr1ACalbicansSC5314:280421-280819	C101440CA	132.654	1.3515	0.677877	1.99373	0.046182	0.685982
HCR1	Ca22chrRACalbicansSC5314:2214108-2214965	CR10370WA	15205.8	-0.646232	0.324421	-1.99196	0.0463759	0.686319
NoInfo	Ca22chrRACalbicansSC5314:582048-583778	CR02610CA	6872.87	-0.403608	0.202656	-1.99159	0.0464156	0.686319
IFF9	Ca22chrRACalbicansSC5314:866454-869279	CR03880WA	1411.12	-0.843644	0.424151	-1.98902	0.0466994	0.688949
NoInfo	Ca22chrRACalbicansSC5314:1669651-1669986	CR07690WA	5072.26	1.73882	0.874909	1.98743	0.0468746	0.689969
NoInfo	Ca22chr1ACalbicansSC5314:1868417-1870555	C108540CA	10154.7	0.499025	0.25132	1.98562	0.047076	0.690365
NoInfo	Ca22chr3ACalbicansSC5314:529159-531802	C302420CA	509.967	-1.15703	0.582872	-1.98505	0.0471384	0.690365
NoInfo	Ca22chr7ACalbicansSC5314:211827-212249	C701000CA	80133.8	0.698694	0.352253	1.9835	0.0473114	0.690365
CDC48	Ca22chr1ACalbicansSC5314:2390629-2393109	C110790WA	57252	0.560554	0.282627	1.98337	0.0473259	0.690365
tK(UUU)2	Ca22chrRACalbicansSC5314:1607966-1608040	CR07410CA	3951.36	2.53271	1.27902	1.9802	0.0476809	0.69284
SMC6	Ca22chr7ACalbicansSC5314:340590-343976	C701580WA	3843.81	-0.334675	0.169032	-1.97995	0.0477086	0.69284
NoInfo	Ca22chr1ACalbicansSC5314:926875-927996	C104490WA	2132.21	-0.799104	0.403843	-1.97875	0.0478444	0.693265
NoInfo	Ca22chr5ACalbicansSC5314:809368-810267	C503640WA	4633.46	-0.519757	0.262893	-1.97707	0.0480336	0.69446
TLO34	Ca22chr1ACalbicansSC5314:1292811-1293806	C106180WA	1804.2	-0.52058	0.263662	-1.97442	0.0483343	0.695851
RPC19	Ca22chrRACalbicansSC5314:560832-561227	CR02520WA	1188.18	-1.57791	0.799581	-1.97342	0.0484475	0.695851
NoInfo	Ca22chr7ACalbicansSC5314:853117-854598	C703860WA	5664.02	0.621955	0.31517	1.97339	0.0484508	0.695851
NoInfo	Ca22chr1ACalbicansSC5314:2960256-2960366	C113500CA	3575.79	0.680842	0.345302	1.97173	0.0486405	0.696556
ARP2	Ca22chrRACalbicansSC5314:1915454-1916695	CR08950WA	21572.8	-0.796114	0.404057	-1.9703	0.0488038	0.696556
NoInfo	Ca22chr5ACalbicansSC5314:767218-767744	C503400CA	2365.37	-0.426972	0.216721	-1.97015	0.048821	0.696556
NoInfo	Ca22chrRACalbicansSC5314:1366337-1367128	CR06430WA	492.106	-0.929706	0.472906	-1.96594	0.0493054	0.701928
NoInfo	Ca22chr2ACalbicansSC5314:1848596-1849177	C209040WA	1687.14	-0.739185	0.376797	-1.96176	0.0497904	0.705505
TEN1	Ca22chrRACalbicansSC5314:227653-228033	CR01010WA	31.2074	-1.59135	0.811282	-1.96153	0.0498177	0.705505
MIS11	Ca22chrRACalbicansSC5314:1507086-1509926	CR07010WA	64003.5	0.465623	0.23753	1.96027	0.0499641	0.705505
NoInfo	Ca22chr5ACalbicansSC5314:1097648-1098139	C504990WA	180.67	-1.75054	0.89311	-1.96005	0.0499904	0.705505
NoInfo	Ca22chr3ACalbicansSC5314:1201743-1204085	C305410WA	4594.37	0.412184	0.210403	1.95902	0.0501106	0.70567
NoInfo	Ca22chr1ACalbicansSC5314:1602167-1603606	C107400CA	1337.77	-0.790243	0.403868	-1.95669	0.0503841	0.70799
NoInfo	Ca22chr2ACalbicansSC5314:75586-77595	C200490WA	3442.32	-0.530091	0.271133	-1.9551	0.0505716	0.709092
NoInfo	Ca22chr3ACalbicansSC5314:781934-782260	C303700CA	98.6507	-1.43468	0.735333	-1.95106	0.0510504	0.713604
NoInfo	Ca22chrRACalbicansSC5314:1381903-1383804	CR06470WA	2040.03	-0.49791	0.255404	-1.9495	0.0512362	0.713604
NoInfo	Ca22chr2ACalbicansSC5314:270663-271475	C201510CA	988.391	-0.450444	0.23123	-1.94803	0.0514113	0.713604
NoInfo	Ca22chr2ACalbicansSC5314:1631507-1632622	C208020CA	2430.39	0.604159	0.310234	1.94743	0.0514829	0.713604
CSA1	Ca22chr7ACalbicansSC5314:10024-13080	C700090CA	4870.72	0.400336	0.205594	1.94722	0.0515084	0.713604
NoInfo	Ca22chr1ACalbicansSC5314:1669743-1672880	C107690CA	1831.92	-0.998163	0.512773	-1.9466	0.0515827	0.713604
MCR1	Ca22chr6ACalbicansSC5314:417949-418854	C602040WA	26163.4	0.545677	0.280417	1.94595	0.0516612	0.713604
NoInfo	Ca22chr4ACalbicansSC5314:844510-844815	C403950CA	89.6383	-0.896783	0.461247	-1.94426	0.0518644	0.713641
tQ(UUG)1	Ca22chr4ACalbicansSC5314:772391-772477	C403610CA	124.88	-1.60627	0.826229	-1.9441	0.0518832	0.713641
PRN4	Ca22chr1ACalbicansSC5314:1221543-1222529	C105880WA	1207.27	0.356137	0.183531	1.94048	0.0523219	0.716867
NoInfo	Ca22chr1ACalbicansSC5314:1706353-1707135	C107830CA	666.728	-1.24835	0.643794	-1.93905	0.0524948	0.716867
NoInfo	Ca22chr1ACalbicansSC5314:1546391-1548133	C107210CA	4768.38	-0.629197	0.324909	-1.93654	0.0528021	0.716867
NoInfo	Ca22chrRACalbicansSC5314:1778586-1783058	CR08200CA	41685.2	1.4291	0.739353	1.93291	0.0532478	0.716867
SAM50	Ca22chr3ACalbicansSC5314:1290741-1292264	C305770CA	619.785	-1.09021	0.564336	-1.93185	0.0533778	0.716867
RPB4	Ca22chr2ACalbicansSC5314:975240-976046	C204650CA	652.048	-1.07945	0.559047	-1.93088	0.0534984	0.716867
NoInfo	Ca22chr1ACalbicansSC5314:375835-376554	C101800WA	1013.66	-0.430421	0.223137	-1.92895	0.0537369	0.716867
NoInfo	Ca22chr6ACalbicansSC5314:394669-396216	C601920CA	3006.2	0.244458	0.126878	1.92673	0.0540136	0.716867
EAF7	Ca22chrRACalbicansSC5314:926631-927968	CR04130CA	2547.84	-0.530548	0.275408	-1.92641	0.0540537	0.716867
OPT1	Ca22chrRACalbicansSC5314:440887-443238	CR02020CA	18398.8	-0.631823	0.328107	-1.92566	0.0541471	0.716867
NoInfo	Ca22chr4ACalbicansSC5314:327629-329125	C401650CA	2097.24	0.527744	0.274089	1.92545	0.0541733	0.716867
NoInfo	Ca22chrRACalbicansSC5314:2236119-2237606	CR10530WA	5427.58	-1.30583	0.678247	-1.9253	0.0541918	0.716867
NoInfo	Ca22chrRACalbicansSC5314:1664072-1664860	CR07670WA	5191.6	1.70187	0.88417	1.92482	0.0542518	0.716867
PRN3	Ca22chr1ACalbicansSC5314:1219787-1220767	C105870WA	822.06	0.986992	0.512846	1.92454	0.054287	0.716867
NoInfo	Ca22chr3ACalbicansSC5314:527091-528625	C302410CA	349.242	-0.737091	0.383158	-1.92373	0.0543888	0.716867
NoInfo	Ca22chrRACalbicansSC5314:1913084-1913587	CR08930CA	12907.7	-1.33878	0.696453	-1.92229	0.0545693	0.716867
NoInfo	Ca22chr5ACalbicansSC5314:296701-297147	C501330WA	103.53	-1.17716	0.61302	-1.92027	0.0548242	0.716867
YCG1	Ca22chr3ACalbicansSC5314:480639-484418	C302230CA	2600.19	-0.35207	0.183506	-1.91857	0.0550387	0.716867
BGL2	Ca22chr4ACalbicansSC5314:444629-445555	C402250CA	17249.5	0.702669	0.366258	1.91851	0.0550465	0.716867
NoInfo	Ca22chr1ACalbicansSC5314:744051-744458	C103540CA	3065.88	-0.32508	0.169481	-1.91809	0.055099	0.716867
tE(UUC)4	Ca22chr5ACalbicansSC5314:217451-217544	C500960WA	214.867	-1.2448	0.649241	-1.91732	0.0551975	0.716867
UBA1	Ca22chr3ACalbicansSC5314:1483052-1486117	C306500WA	34633.4	0.364759	0.190305	1.91671	0.0552745	0.716867
YWP1	Ca22chr2ACalbicansSC5314:1746839-1748440	C208590WA	52917.2	0.807278	0.421346	1.91595	0.0553717	0.716867
MCU1	Ca22chr1ACalbicansSC5314:2963189-2964004	C113520CA	1295.7	-0.616522	0.321792	-1.91591	0.0553771	0.716867
NoInfo	Ca22chr3ACalbicansSC5314:615473-616045	C302840WA	451.682	-0.744306	0.388559	-1.91555	0.0554218	0.716867
NoInfo	Ca22chr2ACalbicansSC5314:1816047-1817795	C208920WA	4581.72	0.433043	0.226119	1.91511	0.0554783	0.716867
NoInfo	Ca22chr5ACalbicansSC5314:821296-822195	C503700CA	4961.53	-0.528773	0.276209	-1.9144	0.0555695	0.716867
tG(UCC)2	Ca22chr4ACalbicansSC5314:157051-157121	C400870WA	245.101	1.51078	0.789443	1.91373	0.0556553	0.716867
tL(UAA)3	Ca22chr1ACalbicansSC5314:748226-748341	C103570CA	360.085	-1.43658	0.750682	-1.9137	0.0556582	0.716867
EFG1	Ca22chrRACalbicansSC5314:1723489-1725146	CR07890WA	29783.7	0.788523	0.412253	1.91272	0.0557844	0.716867
NoInfo	Ca22chr1ACalbicansSC5314:2060785-2061315	C109350WA	7350.21	-0.412219	0.215544	-1.91246	0.0558174	0.716867
NoInfo	Ca22chrRACalbicansSC5314:977512-978837	CR04410WA	145.093	-1.15129	0.602007	-1.91242	0.0558227	0.716867
OPT9	Ca22chrRACalbicansSC5314:417902-418700	CR01860WA	2978.49	-0.643726	0.336611	-1.91238	0.0558279	0.716867
NoInfo	Ca22chr3ACalbicansSC5314:4903-8097	C300030CA	4745.31	-0.854064	0.446664	-1.91209	0.0558641	0.716867
GIR2	Ca22chr7ACalbicansSC5314:292252-293031	C701420WA	1257.59	-0.486888	0.254871	-1.91033	0.0560908	0.717216
NoInfo	Ca22chr1ACalbicansSC5314:528029-528760	C102510WA	873.622	-0.54973	0.287791	-1.91017	0.0561117	0.717216
NoInfo	Ca22chr2ACalbicansSC5314:1204115-1204271	C205880WA	1320.87	-0.520213	0.272499	-1.90904	0.0562566	0.717658
IPK2	Ca22chr2ACalbicansSC5314:1987847-1988899	C209730CA	1276.09	0.467644	0.245116	1.90785	0.0564112	0.718221
tS(AGA)3	Ca22chrRACalbicansSC5314:1234600-1234681	CR05870WA	142.553	-1.90259	0.998879	-1.90473	0.0568154	0.721955
VPH2	Ca22chr1ACalbicansSC5314:2677427-2678068	C112260WA	887.48	-1.14215	0.600141	-1.90314	0.0570221	0.722875
ELC1	Ca22chr1ACalbicansSC5314:939165-939467	C104550WA	748.332	-0.455663	0.239658	-1.90131	0.0572619	0.722875
PTC5	Ca22chrRACalbicansSC5314:1773596-1775338	CR08160WA	41345.7	1.45286	0.764191	1.90117	0.0572796	0.722875
NoInfo	Ca22chrRACalbicansSC5314:1712422-1713414	CR07870WA	7401.57	1.28951	0.678417	1.90077	0.0573322	0.722875
NoInfo	Ca22chr2ACalbicansSC5314:1004405-1005511	C204790CA	3757.27	0.625194	0.32924	1.8989	0.0575774	0.72323
SPT6	Ca22chr7ACalbicansSC5314:934878-939083	C704300WA	17560.5	-0.704751	0.371144	-1.89886	0.0575827	0.72323
ACE2	Ca22chrRACalbicansSC5314:1611767-1614118	CR07440WA	14661.2	1.34334	0.708155	1.89695	0.0578341	0.724778
SAP2	Ca22chrRACalbicansSC5314:1692632-1693828	CR07800WA	6238.87	1.63176	0.860527	1.89624	0.0579287	0.724778
NoInfo	Ca22chrRACalbicansSC5314:357404-358150	CR01560WA	405.521	-0.864221	0.456143	-1.89463	0.0581416	0.726044
IRR1	Ca22chr1ACalbicansSC5314:3135405-3138674	C114230CA	4798.35	0.392704	0.207406	1.89341	0.0583035	0.726399
NoInfo	Ca22chr1ACalbicansSC5314:1806847-1807839	C108240CA	1163.65	-0.891853	0.471328	-1.89221	0.0584625	0.726399
SCW11	Ca22chr5ACalbicansSC5314:916837-918357	C504110WA	4898.25	0.698626	0.369494	1.89077	0.0586557	0.726399
NoInfo	Ca22chr1ACalbicansSC5314:2618147-2618401	C111960CA	586.461	0.606857	0.321021	1.8904	0.0587048	0.726399
SEC12	Ca22chr6ACalbicansSC5314:369850-372375	C601760WA	12623.7	0.364162	0.192838	1.88843	0.0589678	0.726399
EAF6	Ca22chr1ACalbicansSC5314:1866411-1867046	C108510WA	1583.41	-0.566457	0.300008	-1.88814	0.0590073	0.726399
NoInfo	Ca22chr2ACalbicansSC5314:354235-355758	C201900CA	1055.23	-0.428353	0.22687	-1.8881	0.059013	0.726399
PRP13	Ca22chrRACalbicansSC5314:849445-852048	CR03810WA	3964.26	0.356437	0.188818	1.88772	0.0590632	0.726399
NoInfo	Ca22chr7ACalbicansSC5314:277182-277736	C701360CA	245.054	-1.1354	0.603975	-1.87988	0.0601244	0.732397
NoInfo	Ca22chr1ACalbicansSC5314:1267647-1268351	C106030CA	81.5127	-1.22546	0.651933	-1.87973	0.0601445	0.732397
NoInfo	Ca22chr1ACalbicansSC5314:391247-392764	C101900CA	1756.68	-0.338227	0.180056	-1.87846	0.0603189	0.732397
NoInfo	Ca22chrRACalbicansSC5314:1401467-1403584	CR06570CA	163.46	-1.40131	0.746166	-1.87801	0.0603791	0.732397
TAF4	Ca22chr2ACalbicansSC5314:1523224-1524315	C207460WA	2613.2	-0.407665	0.217212	-1.8768	0.0605449	0.732397
NoInfo	Ca22chr1ACalbicansSC5314:1364407-1366992	C106410WA	838.963	-0.354429	0.188873	-1.87654	0.0605805	0.732397
NoInfo	Ca22chr1ACalbicansSC5314:1008208-1008380	C104850CA	689.975	-0.459282	0.244769	-1.87639	0.0606012	0.732397
NoInfo	Ca22chr7ACalbicansSC5314:942475-942855	C704350CA	487.653	0.531927	0.28357	1.87582	0.0606798	0.732397
RAD3	Ca22chr7ACalbicansSC5314:3464-5761	C700050CA	2258.51	-0.551047	0.294106	-1.87364	0.0609805	0.732397
NoInfo	Ca22chr1ACalbicansSC5314:291847-292449	C101490WA	10055.1	0.323428	0.172658	1.87323	0.0610372	0.732397
NoInfo	Ca22chr5ACalbicansSC5314:797418-797924	C503560WA	741.771	-0.409222	0.218545	-1.87249	0.0611391	0.732397
NoInfo	Ca22chrRACalbicansSC5314:1097806-1098313	CR05060WA	331.372	-0.849702	0.453807	-1.87239	0.061153	0.732397
NoInfo	Ca22chr1ACalbicansSC5314:997297-997971	C104790WA	620.775	-0.487976	0.260701	-1.87178	0.0612369	0.732397
CAR2	Ca22chr4ACalbicansSC5314:25876-27186	C400160CA	23326	0.498667	0.266778	1.86922	0.0615924	0.732397
NoInfo	Ca22chr1ACalbicansSC5314:2148315-2148767	C109820CA	1382.31	-0.542129	0.29013	-1.86857	0.0616824	0.732397
RPF1	Ca22chr4ACalbicansSC5314:680862-681752	C403270WA	3687.73	-0.441682	0.236501	-1.86757	0.0618225	0.732397
NoInfo	Ca22chr2ACalbicansSC5314:877101-878081	C204180CA	1836.18	-0.404501	0.216612	-1.8674	0.0618456	0.732397
NoInfo	Ca22chr1ACalbicansSC5314:581212-581508	C102770WA	1572.5	-0.500883	0.268232	-1.86735	0.0618525	0.732397
CAR1	Ca22chr5ACalbicansSC5314:981844-982797	C504490CA	6744.28	0.514246	0.275505	1.86656	0.0619636	0.732397
tH(GUG)1	Ca22chrRACalbicansSC5314:1098929-1099026	CR05070WA	321.702	-1.61028	0.862775	-1.8664	0.0619853	0.732397
NoInfo	Ca22chr7ACalbicansSC5314:942019-942219	C704340CA	794.157	-0.405572	0.217331	-1.86615	0.0620207	0.732397
NoInfo	Ca22chr3ACalbicansSC5314:1787498-1787772	C307960CA	219.169	-0.66261	0.355077	-1.8661	0.0620274	0.732397
CHT2	Ca22chr5ACalbicansSC5314:919760-921511	C504130CA	152169	0.552277	0.296207	1.8645	0.0622519	0.732847
HBR3	Ca22chr3ACalbicansSC5314:770431-771831	C303650WA	3139.43	-0.742113	0.398379	-1.86283	0.0624862	0.732847
NoInfo	Ca22chr2ACalbicansSC5314:1204055-1204384	C205870WA	1605.75	-0.446471	0.239792	-1.86191	0.0626163	0.732847
tG(GCC)5	Ca22chr4ACalbicansSC5314:164078-164148	C400900CA	247.421	1.4058	0.755392	1.86102	0.0627411	0.732847
NoInfo	Ca22chr2ACalbicansSC5314:1641292-1641828	C208090WA	525.892	0.47268	0.254074	1.8604	0.0628287	0.732847
SAH1	Ca22chr5ACalbicansSC5314:945967-947319	C504270CA	101636	0.618704	0.332643	1.85996	0.0628907	0.732847
NoInfo	Ca22chrRACalbicansSC5314:409235-410230	CR01810CA	352.988	0.461716	0.248299	1.85952	0.0629539	0.732847
AGE2	Ca22chr2ACalbicansSC5314:1960675-1961838	C209580WA	3966.45	0.628803	0.338267	1.85889	0.0630421	0.732847
RNR21	Ca22chr2ACalbicansSC5314:603455-604696	C203010CA	27675.2	0.433343	0.233152	1.85863	0.0630793	0.732847
RBK1	Ca22chr1ACalbicansSC5314:2785529-2786701	C112780WA	2878.38	-0.372836	0.200708	-1.85761	0.0632247	0.733226
tA(AGC)3	Ca22chr1ACalbicansSC5314:354206-354278	C101730WA	57.8477	-1.66613	0.898041	-1.8553	0.0635538	0.735732
NoInfo	Ca22chr3ACalbicansSC5314:551544-551732	C302530WA	302.969	-1.062	0.572679	-1.85445	0.063675	0.735825
tE(UUC)6	Ca22chr3ACalbicansSC5314:835704-835800	C304010CA	194.016	-1.66939	0.901171	-1.85247	0.0639583	0.7365
NoInfo	Ca22chrRACalbicansSC5314:405497-407908	CR01790CA	960.159	0.328356	0.177259	1.85241	0.0639673	0.7365
ZCF21	Ca22chr4ACalbicansSC5314:131930-133819	C400760WA	6301.77	0.633877	0.342472	1.85089	0.0641857	0.7365
NoInfo	Ca22chr2ACalbicansSC5314:1174515-1175765	C205750WA	2446.13	-0.568347	0.30725	-1.84979	0.0643444	0.7365
ACO1	Ca22chrRACalbicansSC5314:1783404-1785737	CR08210CA	410316	0.503848	0.272405	1.84963	0.0643675	0.7365
IMP2	Ca22chr5ACalbicansSC5314:198637-199125	C500860WA	923.178	-0.527351	0.285246	-1.84876	0.0644928	0.7365
MEP2	Ca22chr4ACalbicansSC5314:67988-69430	C400430WA	1440.45	0.414726	0.224455	1.8477	0.0646459	0.7365
RSR1	Ca22chrRACalbicansSC5314:465453-466273	CR02140WA	4040.02	-0.42522	0.230149	-1.84758	0.0646626	0.7365
PAM17	Ca22chr3ACalbicansSC5314:547221-547778	C302500WA	6442.24	-0.51343	0.277986	-1.84697	0.0647522	0.7365
NoInfo	Ca22chr3ACalbicansSC5314:1783243-1783560	C307930CA	387.023	-1.67149	0.906728	-1.84343	0.0652669	0.738601
NoInfo	Ca22chrRACalbicansSC5314:1914210-1915217	CR08940WA	12185.5	-1.43987	0.781487	-1.84248	0.0654054	0.738601
NoInfo	Ca22chr2ACalbicansSC5314:357352-359910	C201920CA	1982.12	-0.566614	0.307598	-1.84206	0.0654662	0.738601
CNB1	Ca22chr5ACalbicansSC5314:1132798-1133319	C505160CA	2198.29	-0.444797	0.241475	-1.842	0.0654752	0.738601
NoInfo	Ca22chr3ACalbicansSC5314:304687-305070	C301420CA	1636.44	0.463282	0.251599	1.84135	0.0655699	0.738601
CLG1	Ca22chrRACalbicansSC5314:1576964-1577719	CR07240CA	35784.1	0.52614	0.286013	1.83957	0.0658321	0.738601
NIK1	Ca22chr7ACalbicansSC5314:601521-604766	C702800WA	5377.88	-0.52838	0.28725	-1.83944	0.0658505	0.738601
ZCF15	Ca22chr4ACalbicansSC5314:501463-504297	C402490WA	1614.69	0.405034	0.22042	1.83755	0.0661287	0.738601
CSP2	Ca22chr4ACalbicansSC5314:124043-124867	C400720WA	679.346	0.722926	0.393536	1.837	0.0662096	0.738601
NoInfo	Ca22chr2ACalbicansSC5314:857706-857920	C204070CA	591.497	-2.71059	1.4756	-1.83694	0.0662187	0.738601
NoInfo	Ca22chr1ACalbicansSC5314:1861221-1861655	C108470WA	2495.18	-0.383512	0.208804	-1.83671	0.0662528	0.738601
ROM2	Ca22chr2ACalbicansSC5314:665418-669563	C203240CA	12532.1	0.442717	0.241197	1.8355	0.0664315	0.738601
FAS1	Ca22chr5ACalbicansSC5314:23548-29661	C500190CA	302398	0.425593	0.231917	1.83511	0.0664897	0.738601
CRD2	Ca22chr4ACalbicansSC5314:233630-233860	C401160WA	7636.81	0.667757	0.36407	1.83414	0.0666325	0.738601
UTR2	Ca22chr3ACalbicansSC5314:376289-377701	C301730CA	6981.24	0.355487	0.193821	1.8341	0.0666399	0.738601
NoInfo	Ca22chr7ACalbicansSC5314:278053-279501	C701370WA	206.719	-1.19158	0.650081	-1.83297	0.0668069	0.739194
DPP3	Ca22chr7ACalbicansSC5314:538375-539295	C702500CA	599.232	0.565877	0.309291	1.82959	0.0673106	0.741371
Tca4	Ca22chr4ACalbicansSC5314:673855-680749	C403210CA	28645.7	0.451829	0.247044	1.82894	0.0674086	0.741371
FYV5	Ca22chr5ACalbicansSC5314:330456-330884	C501480WA	568.862	-0.721884	0.394828	-1.82835	0.0674971	0.741371
NoInfo	Ca22chr1ACalbicansSC5314:2547617-2548264	C111600WA	2489.3	-0.392455	0.214662	-1.82825	0.0675124	0.741371
ASF1	Ca22chrRACalbicansSC5314:1708816-1709559	CR07860CA	6331.38	1.51638	0.829602	1.82784	0.0675734	0.741371
NoInfo	Ca22chrRACalbicansSC5314:1626254-1626940	CR07500WA	4121.87	2.36853	1.29686	1.82635	0.067797	0.741668
GLC7	Ca22chrRACalbicansSC5314:1660822-1661814	CR07650WA	21176.2	0.613176	0.335776	1.82614	0.0678285	0.741668
NoInfo	Ca22chr4ACalbicansSC5314:418036-419232	C402100CA	640.359	-1.15232	0.631399	-1.82502	0.0679981	0.741876
NoInfo	Ca22chrRACalbicansSC5314:1147599-1147784	CR05330WA	1130.66	0.545328	0.299011	1.82377	0.0681863	0.741876
NoInfo	Ca22chr1ACalbicansSC5314:1418523-1421138	C106630WA	3842.97	-0.528857	0.289983	-1.82375	0.0681896	0.741876
MLH1	Ca22chr4ACalbicansSC5314:140612-142765	C400790CA	846.402	0.706268	0.387611	1.82211	0.0684387	0.743342
OFI1	Ca22chr1ACalbicansSC5314:2935419-2937365	C113440CA	83.7011	-1.12831	0.619962	-1.81996	0.0687645	0.745636
NoInfo	Ca22chr5ACalbicansSC5314:105031-105504	C500520WA	13.7119	-1.49058	0.820201	-1.81733	0.069166	0.747309
tY(GUA)1	Ca22chr1ACalbicansSC5314:2588555-2588663	C111820WA	1257.08	-1.32923	0.73147	-1.8172	0.0691862	0.747309
YMC1	Ca22chr1ACalbicansSC5314:1545381-1546280	C107200WA	8681.42	0.417068	0.229575	1.8167	0.0692634	0.747309
NoInfo	Ca22chr1ACalbicansSC5314:2951046-2951402	C113460WA	79.0795	-1.24101	0.683696	-1.81515	0.0695003	0.748624
NoInfo	Ca22chr1ACalbicansSC5314:168533-169534	C100860WA	212.917	-0.94178	0.519099	-1.81426	0.0696379	0.748731
UTP4	Ca22chr3ACalbicansSC5314:460854-463085	C302130WA	8275.07	-0.504843	0.278366	-1.81359	0.0697404	0.748731
NoInfo	Ca22chrRACalbicansSC5314:1679976-1681796	CR07750CA	8700.59	0.976236	0.538878	1.81161	0.0700465	0.749395
MRPL8	Ca22chrRACalbicansSC5314:1604878-1605645	CR07390CA	11772.2	0.684269	0.377771	1.81133	0.0700897	0.749395
RAD51	Ca22chrRACalbicansSC5314:484025-485110	CR02200CA	3109.28	0.52129	0.287862	1.8109	0.0701562	0.749395
NoInfo	Ca22chrRACalbicansSC5314:2222852-2225545	CR10440WA	6022.98	-1.36022	0.752965	-1.80649	0.0708423	0.749395
NoInfo	Ca22chr2ACalbicansSC5314:1587535-1588641	C207760WA	1225.29	0.332167	0.184084	1.80443	0.0711633	0.749395
NoInfo	Ca22chr2ACalbicansSC5314:1662501-1663337	C208200WA	773.141	-0.670123	0.371393	-1.80435	0.0711765	0.749395
CTM1	Ca22chrRACalbicansSC5314:2211476-2213536	CR10360CA	12390	-0.688623	0.381916	-1.80308	0.0713762	0.749395
NoInfo	Ca22chrRACalbicansSC5314:2049605-2049799	CR09640CA	10116.1	-1.40522	0.779423	-1.8029	0.0714047	0.749395
NoInfo	Ca22chr1ACalbicansSC5314:520056-520586	C102450CA	692.121	-1.02822	0.570476	-1.80239	0.0714834	0.749395
NoInfo	Ca22chrRACalbicansSC5314:969415-970200	CR04370WA	1311.3	-0.285981	0.158676	-1.8023	0.0714987	0.749395
RFX2	Ca22chr4ACalbicansSC5314:405052-408387	C402030WA	2057.31	0.510214	0.283506	1.79966	0.0719151	0.749395
NoInfo	Ca22chr6ACalbicansSC5314:514254-515363	C602480WA	4613.39	0.529749	0.294371	1.7996	0.0719238	0.749395
NoInfo	Ca22chr1ACalbicansSC5314:536928-537227	C102560WA	92.8765	-1.01381	0.563497	-1.79914	0.0719971	0.749395
ANB1	Ca22chr6ACalbicansSC5314:331191-332384	C601610WA	110309	0.389246	0.216397	1.79875	0.0720576	0.749395
NoInfo	Ca22chr6ACalbicansSC5314:23379-24626	C600210WA	5125.38	0.489034	0.271882	1.7987	0.0720663	0.749395
NoInfo	Ca22chr4ACalbicansSC5314:579389-580426	C402770CA	1414.21	0.328325	0.182712	1.79696	0.0723423	0.749395
NoInfo	Ca22chr4ACalbicansSC5314:627762-630455	C403020WA	2985.25	0.462929	0.257937	1.79474	0.0726953	0.749395
NoInfo	Ca22chrRACalbicansSC5314:1569149-1570732	CR07200WA	3166.37	-0.452909	0.252357	-1.79472	0.0726989	0.749395
MGE1	Ca22chrRACalbicansSC5314:330749-331477	CR01390WA	9824.59	0.412848	0.230068	1.79446	0.0727391	0.749395
PRO1	Ca22chrRACalbicansSC5314:2245713-2246984	CR10580WA	10962	-0.669429	0.373164	-1.79393	0.0728244	0.749395
IFM3	Ca22chr2ACalbicansSC5314:1640824-1641633	C208080CA	755.053	0.354509	0.197617	1.79392	0.0728264	0.749395
NoInfo	Ca22chr1ACalbicansSC5314:2452098-2452403	C111160CA	2136.01	-0.302951	0.168879	-1.79389	0.0728306	0.749395
FRE30	Ca22chrRACalbicansSC5314:1586232-1587092	CR07280WA	19500.5	0.479571	0.267343	1.79385	0.0728379	0.749395
NoInfo	Ca22chrRACalbicansSC5314:2216407-2217153	CR10390WA	4819.29	-2.20213	1.22794	-1.79335	0.0729164	0.749395
NoInfo	Ca22chrRACalbicansSC5314:2219749-2221599	CR10420WA	6382.26	-1.27304	0.709919	-1.79322	0.0729385	0.749395
NoInfo	Ca22chrRACalbicansSC5314:2221721-2222299	CR10430CA	4400.32	-2.45117	1.36705	-1.79303	0.072968	0.749395
NoInfo	Ca22chr4ACalbicansSC5314:35436-35975	C400250WA	6870.71	0.413923	0.230869	1.79289	0.0729906	0.749395
CRH11	Ca22chr4ACalbicansSC5314:599268-600629	C402900CA	10493.7	0.41679	0.232498	1.79266	0.0730274	0.749395
NoInfo	Ca22chr3ACalbicansSC5314:512751-514754	C302350WA	1925.13	-0.526533	0.29398	-1.79105	0.0732849	0.750853
GPI1	Ca22chr3ACalbicansSC5314:1197250-1199196	C305390CA	267.622	-0.752965	0.421042	-1.78834	0.0737215	0.754139
NoInfo	Ca22chr6ACalbicansSC5314:676467-677552	C603220WA	541.599	-0.686157	0.384302	-1.78546	0.0741862	0.757701
NoInfo	Ca22chrRACalbicansSC5314:390661-391524	CR01710WA	300.756	-0.788045	0.442038	-1.78276	0.0746262	0.758556
GAR1	Ca22chr1ACalbicansSC5314:2538443-2539003	C111550WA	6323.05	-0.569293	0.319473	-1.78198	0.0747531	0.758556
NoInfo	Ca22chr7ACalbicansSC5314:286775-289093	C701400CA	514.259	-0.866781	0.486478	-1.78175	0.0747904	0.758556
HGT2	Ca22chr1ACalbicansSC5314:434412-436049	C102110CA	1105.67	0.831867	0.466906	1.78166	0.0748052	0.758556
tT(UGU)1	Ca22chr4ACalbicansSC5314:627397-627468	C403010WA	29.1468	-1.56466	0.878348	-1.78136	0.0748529	0.758556
NoInfo	Ca22chr2ACalbicansSC5314:2015889-2017409	C209860CA	1148.33	0.739602	0.415392	1.78049	0.0749954	0.758818
PKH3	Ca22chr6ACalbicansSC5314:60860-63445	C600350WA	4781.99	0.410988	0.231323	1.77668	0.0756203	0.76149
NoInfo	Ca22chr7ACalbicansSC5314:463552-464776	C702100WA	19818.1	0.295072	0.166182	1.77559	0.0758005	0.76149
NoInfo	Ca22chr4ACalbicansSC5314:822133-823599	C403880WA	326.92	-0.382276	0.215334	-1.77527	0.0758537	0.76149
NoInfo	Ca22chr3ACalbicansSC5314:1181872-1182843	C305330CA	91.3636	-0.99245	0.55906	-1.77521	0.0758629	0.76149
GAP4	Ca22chr1ACalbicansSC5314:1526934-1528757	C107120WA	34829.3	0.546394	0.30785	1.77487	0.075919	0.76149
NoInfo	Ca22chr6ACalbicansSC5314:474133-475320	C602280WA	2655.53	0.497304	0.280395	1.77358	0.0761321	0.76149
NoInfo	Ca22chrRACalbicansSC5314:1654471-1654964	CR07610CA	4324.34	2.19919	1.24054	1.77277	0.0762674	0.76149
NoInfo	Ca22chrRACalbicansSC5314:2230879-2231769	CR10500CA	8005.84	-0.754703	0.425797	-1.77245	0.0763202	0.76149
MED3	Ca22chr4ACalbicansSC5314:1340632-1341225	C406050WA	941.099	-0.43712	0.246814	-1.77105	0.0765524	0.76149
NoInfo	Ca22chr1ACalbicansSC5314:2475446-2476084	C111270WA	2271.73	0.761442	0.429962	1.77095	0.076569	0.76149
NoInfo	Ca22chr3ACalbicansSC5314:1072322-1072663	C304980WA	182.967	-0.661492	0.373608	-1.77055	0.0766352	0.76149
HSM3	Ca22chr7ACalbicansSC5314:758521-759939	C703450CA	958.633	0.613483	0.346526	1.77038	0.076664	0.76149
NoInfo	Ca22chr1ACalbicansSC5314:3120934-3122688	C114160WA	3522.42	-0.282043	0.15938	-1.76963	0.0767894	0.761573
NoInfo	Ca22chr7ACalbicansSC5314:857114-859144	C703890CA	4765.53	-0.448157	0.253487	-1.76797	0.077066	0.763153
NoInfo	Ca22chr4ACalbicansSC5314:74264-77572	C400460CA	5408.81	0.290056	0.164343	1.76494	0.077574	0.766121
KAR2	Ca22chr2ACalbicansSC5314:180775-182838	C201120WA	74164.2	0.432281	0.244988	1.7645	0.0776476	0.766121
SWD2	Ca22chr1ACalbicansSC5314:1635159-1636253	C107550WA	4485.02	-0.343629	0.194887	-1.76322	0.0778627	0.766121
LSP1	Ca22chr2ACalbicansSC5314:1379376-1380329	C206730WA	20225.4	0.385806	0.218814	1.76317	0.0778726	0.766121
NoInfo	Ca22chrRACalbicansSC5314:1796429-1800589	CR08300CA	47820.4	1.17768	0.668359	1.76204	0.0780619	0.766121
NoInfo	Ca22chr4ACalbicansSC5314:142969-144084	C400800WA	643.5	0.769154	0.436738	1.76114	0.0782154	0.766121
NoInfo	Ca22chr2ACalbicansSC5314:2020316-2021494	C209880CA	1144.48	0.606902	0.344698	1.76068	0.0782931	0.766121
CIC1	Ca22chr6ACalbicansSC5314:228067-229164	C601170WA	4538.98	-0.67938	0.38605	-1.75983	0.0784375	0.766121
NoInfo	Ca22chr5ACalbicansSC5314:1067875-1073664	C504920CA	9569.17	0.303733	0.172651	1.75923	0.0785389	0.766121
NoInfo	Ca22chr2ACalbicansSC5314:602011-603051	C203000CA	1600.36	-0.51615	0.293483	-1.7587	0.0786278	0.766121
NoInfo	Ca22chr5ACalbicansSC5314:744290-744577	C503290CA	1183.17	-1.16399	0.661918	-1.75851	0.078661	0.766121
UBI4	Ca22chr3ACalbicansSC5314:1668585-1669274	C307270CA	43003.7	0.602772	0.34344	1.7551	0.0792416	0.767636
NoInfo	Ca22chr6ACalbicansSC5314:275554-276168	C601380CA	174.455	-1.05431	0.60097	-1.75435	0.0793712	0.767636
DAD1	Ca22chr1ACalbicansSC5314:3013321-3013620	C113710CA	212.952	-1.17443	0.669529	-1.75411	0.0794116	0.767636
STE23	Ca22chr6ACalbicansSC5314:590320-593553	C602860WA	5272.92	0.338854	0.193368	1.75238	0.0797084	0.767636
PIR1	Ca22chr2ACalbicansSC5314:1800507-1801664	C208870CA	15536.8	0.436481	0.249096	1.75226	0.0797289	0.767636
NoInfo	Ca22chr3ACalbicansSC5314:232663-233589	C301150CA	445.505	-1.46512	0.836503	-1.75148	0.0798631	0.767636
NoInfo	Ca22chr2ACalbicansSC5314:504703-506571	C202520WA	1322.07	0.363797	0.207732	1.75128	0.0798977	0.767636
NoInfo	Ca22chrRACalbicansSC5314:801143-803746	CR03620CA	3952.5	0.314593	0.179661	1.75104	0.0799393	0.767636
tE(UUC)3	Ca22chr5ACalbicansSC5314:217558-217651	C500970WA	221.782	-1.14654	0.654884	-1.75076	0.0799877	0.767636
MUC1	Ca22chr4ACalbicansSC5314:104411-107074	C400600CA	3571.67	0.328995	0.187951	1.75043	0.0800439	0.767636
NoInfo	Ca22chr1ACalbicansSC5314:2986247-2987143	C113600WA	153.86	-1.112	0.63542	-1.75002	0.0801145	0.767636
ACT1	Ca22chr1ACalbicansSC5314:3011259-3013047	C113700WA	102645	0.570285	0.32607	1.74897	0.0802968	0.767955
NoInfo	Ca22chr6ACalbicansSC5314:348429-348812	C601660CA	52.3621	-0.796806	0.455718	-1.74846	0.0803839	0.767955
RAD7	Ca22chr2ACalbicansSC5314:338553-340511	C201840CA	1759.1	0.333658	0.1913	1.74416	0.0811311	0.772924
NoInfo	Ca22chr1ACalbicansSC5314:751389-752110	C103620CA	12412.4	0.368974	0.211609	1.74366	0.081219	0.772924
NoInfo	Ca22chr2ACalbicansSC5314:1812528-1812710	C208900WA	3513.9	0.490114	0.281122	1.74342	0.0812604	0.772924
FCA1	Ca22chr6ACalbicansSC5314:112252-112774	C600620WA	4206.02	-0.373147	0.214273	-1.74146	0.0816037	0.774292
SFT1	Ca22chrRACalbicansSC5314:276255-276551	CR01190CA	113.052	-1.09194	0.627198	-1.74098	0.0816878	0.774292
NoInfo	Ca22chrRACalbicansSC5314:1020906-1021310	CR04710WA	96.7683	-0.805644	0.462869	-1.74055	0.0817633	0.774292
NoInfo	Ca22chr3ACalbicansSC5314:1455629-1456801	C306370CA	3416.78	-0.58362	0.335598	-1.73904	0.0820274	0.774292
ABD1	Ca22chr3ACalbicansSC5314:1755737-1757161	C307710WA	2688.45	-0.555065	0.31923	-1.73876	0.0820767	0.774292
DCW1	Ca22chr2ACalbicansSC5314:235005-236363	C201360CA	4866.81	-0.570603	0.328211	-1.73853	0.0821183	0.774292
NoInfo	Ca22chrRACalbicansSC5314:344477-344854	CR01490CA	4072.1	-0.69878	0.40239	-1.73657	0.0824626	0.776413
VPS70	Ca22chr7ACalbicansSC5314:21072-23375	C700170WA	3402.28	-0.329137	0.189773	-1.73437	0.0828526	0.778958
NoInfo	Ca22chr1ACalbicansSC5314:498351-498953	C102380CA	151.43	-0.92715	0.535031	-1.73289	0.0831153	0.779909
YPT31	Ca22chrRACalbicansSC5314:1627966-1628634	CR07520CA	10938.9	0.731714	0.422566	1.73159	0.0833458	0.779909
SPL1	Ca22chr7ACalbicansSC5314:62478-63944	C700390WA	18453	0.211043	0.121894	1.73137	0.0833862	0.779909
NoInfo	Ca22chr4ACalbicansSC5314:998774-999139	C404630CA	350.835	0.702806	0.405987	1.7311	0.0834332	0.779909
NoInfo	Ca22chr5ACalbicansSC5314:1121545-1122810	C505090WA	488.383	-0.511249	0.295549	-1.72983	0.0836607	0.779959
FAL1	Ca22chr1ACalbicansSC5314:1181156-1182355	C105640CA	2256.38	-0.485327	0.28058	-1.72973	0.0836784	0.779959
BET2	Ca22chrRACalbicansSC5314:2112885-2113910	CR09890CA	10083.7	-1.19527	0.691429	-1.7287	0.0838624	0.780556
NoInfo	Ca22chr1ACalbicansSC5314:1361000-1363132	C106400CA	3317.6	-0.33571	0.194288	-1.7279	0.0840066	0.780778
MSM1	Ca22chr5ACalbicansSC5314:1010220-1011953	C504650CA	2437.17	0.491675	0.284866	1.72599	0.0843497	0.780778
GSH2	Ca22chrRACalbicansSC5314:1810203-1811660	CR08370WA	41424.4	1.41987	0.822805	1.72564	0.0844115	0.780778
NoInfo	Ca22chr1ACalbicansSC5314:2910583-2910867	C113340WA	190.079	-1.27787	0.740972	-1.72459	0.0846021	0.780778
NoInfo	Ca22chrRACalbicansSC5314:1634660-1636483	CR07540CA	4128.38	2.37195	1.37639	1.72332	0.0848309	0.780778
PLB3	Ca22chrRACalbicansSC5314:2059146-2061044	CR09690CA	14860.5	-0.915811	0.531589	-1.72278	0.0849283	0.780778
TFP1	Ca22chr3ACalbicansSC5314:355874-357804	C301630WA	24494.8	0.363581	0.211145	1.72195	0.0850791	0.780778
NoInfo	Ca22chr2ACalbicansSC5314:1127540-1128659	C205540CA	2164.91	-0.322073	0.187075	-1.72162	0.0851376	0.780778
SEC15	Ca22chr4ACalbicansSC5314:915401-918079	C404290WA	4588.75	0.310986	0.180668	1.72131	0.0851941	0.780778
NoInfo	Ca22chr5ACalbicansSC5314:780649-782214	C503480CA	4390.75	-1.25942	0.731954	-1.72063	0.0853179	0.780778
tS(UGA)1	Ca22chr1ACalbicansSC5314:336119-336200	C101660CA	47.8398	-1.276	0.742043	-1.71958	0.0855092	0.780778
NoInfo	Ca22chr2ACalbicansSC5314:1537720-1538052	C207540WA	14929.9	-0.42394	0.246544	-1.71953	0.0855177	0.780778
SUR2	Ca22chr2ACalbicansSC5314:572923-573951	C202860WA	11581.4	-0.700939	0.407654	-1.71945	0.0855329	0.780778
NoInfo	Ca22chr6ACalbicansSC5314:498068-498158	C602400WA	137.879	0.56029	0.32589	1.71926	0.0855664	0.780778
GLN1	Ca22chrRACalbicansSC5314:1095486-1096607	CR05050WA	54234.4	0.533816	0.311336	1.7146	0.0864188	0.783066
DRS1	Ca22chrRACalbicansSC5314:2240734-2242575	CR10550WA	15114	-0.610428	0.356045	-1.71447	0.0864426	0.783066
NoInfo	Ca22chrRACalbicansSC5314:1818617-1821289	CR08430WA	42581	1.40075	0.817086	1.71432	0.0864691	0.783066
NoInfo	Ca22chr5ACalbicansSC5314:575960-576265	C502580WA	1210.2	-1.35426	0.790093	-1.71406	0.0865181	0.783066
ZCF2	Ca22chr1ACalbicansSC5314:1119919-1122246	C105340CA	4484.66	0.400742	0.233852	1.71365	0.0865928	0.783066
NoInfo	Ca22chr2ACalbicansSC5314:798539-800725	C203780CA	2576.38	-0.303613	0.177282	-1.7126	0.086787	0.783066
NoInfo	Ca22chr1ACalbicansSC5314:416452-417075	C102020WA	1051.9	-0.515362	0.300955	-1.71242	0.0868187	0.783066
NoInfo	Ca22chrRACalbicansSC5314:748450-749193	CR03360WA	2024.3	-0.592184	0.345829	-1.71236	0.0868298	0.783066
NoInfo	Ca22chrRACalbicansSC5314:327526-330459	CR01380WA	4324.33	0.229495	0.134237	1.70963	0.0873351	0.783066
FRE10	Ca22chr4ACalbicansSC5314:923039-925159	C404320WA	13461.1	0.471199	0.275651	1.7094	0.0873763	0.783066
MIH1	Ca22chr3ACalbicansSC5314:155046-157730	C300800WA	5471.07	0.525155	0.307245	1.70924	0.0874061	0.783066
NoInfo	Ca22chrRACalbicansSC5314:1813616-1813984	CR08400CA	40043.7	1.48609	0.869582	1.70897	0.087457	0.783066
NoInfo	Ca22chr6ACalbicansSC5314:389289-389918	C601880WA	1587.14	-0.247374	0.144809	-1.70828	0.0875848	0.783066
tE(UUC)1	Ca22chr3ACalbicansSC5314:703089-703182	C303350WA	281.348	-1.38993	0.814718	-1.70603	0.0880026	0.783066
NoInfo	Ca22chr4ACalbicansSC5314:1001323-1004172	C404660CA	3414.99	0.415211	0.243427	1.70569	0.0880654	0.783066
NoInfo	Ca22chrRACalbicansSC5314:1807225-1808469	CR08350WA	41327.1	1.46052	0.856752	1.70471	0.0882478	0.783066
RPS21B	Ca22chr1ACalbicansSC5314:269372-270012	C101370CA	40128.9	0.687368	0.403428	1.70382	0.0884151	0.783066
NHX1	Ca22chr6ACalbicansSC5314:103938-105929	C600570CA	5495.17	-0.580328	0.340654	-1.70357	0.0884611	0.783066
NoInfo	Ca22chr2ACalbicansSC5314:367186-367519	C201960CA	159.288	-0.7139	0.419126	-1.70331	0.0885106	0.783066
NoInfo	Ca22chrRACalbicansSC5314:943890-945383	CR04220CA	265.726	-1.04217	0.611875	-1.70323	0.0885246	0.783066
NoInfo	Ca22chrRACalbicansSC5314:1637820-1638125	CR07550CA	4091.49	2.38579	1.40079	1.70318	0.0885348	0.783066
ATP7	Ca22chr1ACalbicansSC5314:1645623-1646147	C107600WA	6921.21	0.535485	0.314721	1.70146	0.0888568	0.783066
NoInfo	Ca22chr4ACalbicansSC5314:1583035-1583619	C407140WA	2139.25	-0.604888	0.35554	-1.70132	0.0888829	0.783066
ARF3	Ca22chr3ACalbicansSC5314:315066-315707	C301470WA	2196.27	0.336878	0.198014	1.70128	0.0888897	0.783066
NoInfo	Ca22chr3ACalbicansSC5314:911155-911535	C304380CA	16858.8	0.626957	0.368566	1.70107	0.0889298	0.783066
NoInfo	Ca22chr2ACalbicansSC5314:389582-391966	C202020WA	6970.59	0.363776	0.213862	1.70098	0.0889465	0.783066
CAK1	Ca22chr2ACalbicansSC5314:895055-896074	C204270WA	758.324	-1.29258	0.760687	-1.69923	0.0892755	0.783847
SET1	Ca22chr1ACalbicansSC5314:194676-197798	C100960CA	2992.48	-0.460231	0.270847	-1.69923	0.0892761	0.783847
NoInfo	Ca22chr1ACalbicansSC5314:1118242-1119618	C105330CA	1729.34	0.424699	0.250142	1.69783	0.0895395	0.785082
NoInfo	Ca22chr7ACalbicansSC5314:523711-526224	C702420CA	2096.3	0.507662	0.299117	1.6972	0.0896582	0.785082
NoInfo	Ca22chr3ACalbicansSC5314:978529-978939	C304620CA	1043.38	-0.343388	0.202502	-1.69572	0.089938	0.786474
GOA1	Ca22chr4ACalbicansSC5314:999156-999992	C404640CA	1162.85	0.223996	0.132266	1.69352	0.0903566	0.786801
ARC40	Ca22chrRACalbicansSC5314:1322879-1324033	CR06180WA	8801.24	0.416936	0.24627	1.69301	0.0904539	0.786801
CAM1-1	Ca22chr5ACalbicansSC5314:742816-744072	C503280WA	23657.8	0.400069	0.236321	1.69291	0.0904732	0.786801
NoInfo	Ca22chr1ACalbicansSC5314:536619-537011	C102550WA	124.684	-0.947623	0.559933	-1.69239	0.0905723	0.786801
STE18	Ca22chr7ACalbicansSC5314:373998-374338	C701730CA	276.286	-0.901551	0.532723	-1.69235	0.0905801	0.786801
NoInfo	Ca22chr5ACalbicansSC5314:1131319-1132620	C505150CA	1497.43	0.279273	0.165112	1.69141	0.0907584	0.786833
STI1	Ca22chr5ACalbicansSC5314:409928-411697	C501820WA	15381.5	0.318311	0.188284	1.69058	0.0909162	0.786833
NoInfo	Ca22chr6ACalbicansSC5314:30052-30744	C600270WA	2277.73	0.35493	0.209981	1.69029	0.0909717	0.786833
NoInfo	Ca22chr2ACalbicansSC5314:1534182-1535540	C207520CA	2416.68	-0.249368	0.147573	-1.68979	0.0910675	0.786833
SEC6	Ca22chr3ACalbicansSC5314:17074-19533	C300110CA	3611.72	-0.683392	0.404859	-1.68797	0.0914165	0.787678
NoInfo	Ca22chr3ACalbicansSC5314:1168301-1170169	C305300CA	1387.28	-0.506113	0.299868	-1.68778	0.0914527	0.787678
CYC1	Ca22chr2ACalbicansSC5314:2074655-2074987	C210110WA	16708.3	0.473257	0.280716	1.68589	0.0918171	0.787678
NoInfo	Ca22chr4ACalbicansSC5314:597479-598246	C402880CA	1662.19	-0.528868	0.313779	-1.68548	0.0918956	0.787678
FGR51	Ca22chr2ACalbicansSC5314:988585-990066	C204720CA	1240.17	0.36213	0.21486	1.68542	0.091907	0.787678
ECM33	Ca22chr1ACalbicansSC5314:662177-664336	C103190CA	102627	0.382134	0.226792	1.68495	0.0919977	0.787678
NoInfo	Ca22chrRACalbicansSC5314:986837-987634	CR04460CA	655.068	-0.427116	0.2535	-1.68487	0.0920127	0.787678
CRG1	Ca22chrRACalbicansSC5314:1073848-1074759	CR04960CA	857.374	-1.17578	0.698784	-1.68261	0.0924497	0.789353
ADE13	Ca22chrRACalbicansSC5314:1318865-1320313	CR06150CA	26017.9	0.446096	0.265122	1.68261	0.0924512	0.789353
BFR1	Ca22chr4ACalbicansSC5314:447754-449142	C402270CA	27431.8	0.332458	0.197981	1.67924	0.0931047	0.791969
NoInfo	Ca22chr3ACalbicansSC5314:1023134-1024411	C304810CA	54849	0.639946	0.381109	1.67917	0.093119	0.791969
NAG6	Ca22chr6ACalbicansSC5314:1016757-1019129	C604570WA	8548.97	-0.616154	0.366944	-1.67915	0.0931227	0.791969
NoInfo	Ca22chr1ACalbicansSC5314:2894167-2895063	C113270WA	1113.9	-0.558099	0.332583	-1.67807	0.0933325	0.79197
OLE2	Ca22chr2ACalbicansSC5314:1445733-1447313	C207090CA	3541.26	0.306502	0.182756	1.67711	0.0935204	0.79197
NoInfo	Ca22chrRACalbicansSC5314:1859509-1861272	CR08640CA	49634.4	1.18569	0.707082	1.67688	0.0935662	0.79197
NoInfo	Ca22chrRACalbicansSC5314:1342340-1342891	CR06330CA	1295.47	-0.646385	0.38552	-1.67666	0.0936097	0.79197
MAK21	Ca22chr3ACalbicansSC5314:962464-965664	C304560WA	11199	-0.569518	0.340352	-1.67332	0.0942641	0.793083
NoInfo	Ca22chr7ACalbicansSC5314:848744-849739	C703840WA	2272.25	-0.586662	0.35086	-1.67207	0.0945106	0.793083
TIF34	Ca22chr1ACalbicansSC5314:582899-583951	C102790WA	28412.7	-0.361235	0.21606	-1.67192	0.0945404	0.793083
SSU81	Ca22chr1ACalbicansSC5314:1999453-2000619	C109140CA	2824.51	0.462954	0.276906	1.67188	0.0945477	0.793083
NoInfo	Ca22chr6ACalbicansSC5314:24672-24754	C600220CA	112.896	0.850434	0.508769	1.67155	0.0946128	0.793083
NoInfo	Ca22chr1ACalbicansSC5314:2208542-2209030	C110080WA	861.797	-0.381413	0.228293	-1.67072	0.0947773	0.793083
NoInfo	Ca22chr7ACalbicansSC5314:836244-836981	C703760WA	485.94	-0.506717	0.303332	-1.6705	0.0948198	0.793083
HYR3	Ca22chr5ACalbicansSC5314:171023-174772	C500730WA	7520.86	0.347705	0.208199	1.67006	0.0949075	0.793083
NoInfo	Ca22chrRACalbicansSC5314:1611105-1611635	CR07430WA	5246.93	2.02925	1.21508	1.67006	0.0949082	0.793083
COQ4	Ca22chr1ACalbicansSC5314:657572-658543	C103160CA	3635.04	-0.331654	0.19862	-1.66979	0.0949603	0.793083
MED22	Ca22chr1ACalbicansSC5314:254618-254965	C101280CA	98.5557	-1.08748	0.652453	-1.66675	0.0955632	0.797095
NoInfo	Ca22chrRACalbicansSC5314:1202423-1202998	CR05640CA	749.977	-0.424961	0.255181	-1.66533	0.0958467	0.7983
MSH2	Ca22chr4ACalbicansSC5314:1575583-1578204	C407120CA	4740.91	0.307462	0.184685	1.6648	0.0959531	0.7983
NoInfo	Ca22chr4ACalbicansSC5314:1590581-1593721	C407220CA	4577.44	0.413221	0.248597	1.66221	0.0964699	0.799428
NoInfo	Ca22chr5ACalbicansSC5314:699595-705870	C503140CA	18881.1	0.341008	0.205186	1.66194	0.0965241	0.799428
NoInfo	Ca22chr1ACalbicansSC5314:2893242-2893804	C113260WA	3791.65	-0.366843	0.220772	-1.66164	0.0965852	0.799428
PRO3	Ca22chr4ACalbicansSC5314:35411-36235	C400240CA	10386.2	0.368028	0.221651	1.6604	0.0968348	0.799428
NoInfo	Ca22chr6ACalbicansSC5314:212992-213913	C601090CA	223.845	-0.848368	0.510982	-1.66027	0.0968602	0.799428
NoInfo	Ca22chrRACalbicansSC5314:1699955-1702141	CR07820WA	7533.77	1.32479	0.798038	1.66006	0.0969016	0.799428
NoInfo	Ca22chrRACalbicansSC5314:1702917-1703366	CR07830CA	9331.84	1.08424	0.65323	1.65982	0.0969516	0.799428
NoInfo	Ca22chr4ACalbicansSC5314:152453-154591	C400850CA	501.079	0.879781	0.530526	1.65832	0.0972535	0.799428
PRP8	Ca22chrRACalbicansSC5314:1864316-1871566	CR08660WA	61777.6	0.946057	0.570591	1.65803	0.0973113	0.799428
NoInfo	Ca22chr5ACalbicansSC5314:523617-524495	C502350CA	246.027	-0.421538	0.254245	-1.658	0.0973174	0.799428
NoInfo	Ca22chr1ACalbicansSC5314:1098256-1098588	C105190CA	603.952	-1.26386	0.763509	-1.65533	0.0978581	0.802856
Tca11	Ca22chr7ACalbicansSC5314:521429-528921	C702400CA	7224.2	0.412069	0.249144	1.65394	0.0981401	0.804155
SNF5	Ca22chr3ACalbicansSC5314:890865-892955	C304290CA	3619.83	-0.46372	0.280838	-1.6512	0.0986976	0.807099
NoInfo	Ca22chr1ACalbicansSC5314:3013880-3015796	C113720WA	3103.69	-0.517909	0.313703	-1.65096	0.0987474	0.807099
NoInfo	Ca22chr2ACalbicansSC5314:2122695-2124740	C210300CA	406.362	0.841749	0.510343	1.64938	0.0990702	0.807395
NoInfo	Ca22chr1ACalbicansSC5314:660929-661792	C103180WA	2122.49	-0.262939	0.159445	-1.64909	0.0991293	0.807395
FMO1	Ca22chr2ACalbicansSC5314:402391-404049	C202060CA	365.722	0.706653	0.428555	1.64892	0.0991642	0.807395
NoInfo	Ca22chr3ACalbicansSC5314:1702725-1703696	C307450CA	3008.52	0.605869	0.36756	1.64835	0.09928	0.807395
NoInfo	Ca22chrRACalbicansSC5314:538766-539575	CR02420WA	1642.12	-0.521707	0.316805	-1.64678	0.0996036	0.808811
NoInfo	Ca22chr4ACalbicansSC5314:787445-787858	C403690CA	667.768	0.498878	0.30303	1.6463	0.0997027	0.808811
NoInfo	Ca22chr4ACalbicansSC5314:1058295-1059131	C404930CA	822.863	0.271853	0.16528	1.64481	0.100009	0.810286
MRT4	Ca22chr6ACalbicansSC5314:570239-570931	C602770WA	3472.37	-0.617386	0.376012	-1.64193	0.100605	0.814097
NoInfo	Ca22chr1ACalbicansSC5314:158725-160524	C100830WA	723.454	0.471792	0.287478	1.64114	0.100768	0.814403
CDC24	Ca22chr5ACalbicansSC5314:440800-443334	C501970CA	8104.88	0.326022	0.198998	1.63832	0.101355	0.818132
MTLA2	Ca22chr5ACalbicansSC5314:394560-395220	C501750CA	195.83	-1.1665	0.712882	-1.63632	0.101774	0.820495
NoInfo	Ca22chr4ACalbicansSC5314:697717-698832	C403320WA	2160.05	-0.370625	0.226604	-1.63556	0.101931	0.820746
IMP4	Ca22chrRACalbicansSC5314:1736935-1737786	CR07950WA	10923	0.823534	0.504101	1.63367	0.102329	0.822929
NoInfo	Ca22chr3ACalbicansSC5314:1209706-1210995	C305440CA	530.399	-0.637467	0.390436	-1.6327	0.102531	0.823542
EMP70	Ca22chr4ACalbicansSC5314:527399-529291	C402550CA	5311.77	-0.622672	0.382317	-1.62868	0.103381	0.828463
NoInfo	Ca22chr2ACalbicansSC5314:858566-860644	C204080WA	8736.88	0.3963	0.243338	1.6286	0.103399	0.828463
DAL52	Ca22chr5ACalbicansSC5314:375462-377102	C501670WA	236.543	-0.965995	0.593511	-1.62759	0.103611	0.829144
MED19	Ca22chr6ACalbicansSC5314:339591-340175	C601640WA	971.599	-0.40144	0.246967	-1.62548	0.10406	0.831717
NoInfo	Ca22chrRACalbicansSC5314:1756914-1757813	CR08050CA	11399.6	0.80028	0.49256	1.62474	0.104219	0.831961
NoInfo	Ca22chr2ACalbicansSC5314:1356510-1357319	C206660WA	181.144	-1.24312	0.766208	-1.62243	0.104712	0.834872
DOA4	Ca22chr1ACalbicansSC5314:3084235-3086670	C114000CA	3210.02	0.377505	0.232896	1.62092	0.105036	0.834895
NoInfo	Ca22chr5ACalbicansSC5314:1065586-1066695	C504900CA	2556.15	-0.474046	0.292503	-1.62065	0.105092	0.834895
NoInfo	Ca22chr2ACalbicansSC5314:1436457-1437149	C207000WA	3482.38	-0.333711	0.205916	-1.62062	0.1051	0.834895
COQ3	Ca22chr6ACalbicansSC5314:382542-383525	C601840CA	4434.76	-0.612894	0.378893	-1.61759	0.105751	0.838359
QDR3	Ca22chr6ACalbicansSC5314:247958-250051	C601290CA	1173.13	-0.340433	0.210491	-1.61733	0.105807	0.838359
GCD1	Ca22chrRACalbicansSC5314:901285-902727	CR03990CA	7846.57	-0.409236	0.253197	-1.61628	0.106034	0.838359
NoInfo	Ca22chr2ACalbicansSC5314:1090726-1091367	C205290CA	1691.85	-0.399459	0.2472	-1.61593	0.106108	0.838359
NoInfo	Ca22chr3ACalbicansSC5314:97647-98375	C300610WA	1502.14	-0.301396	0.186553	-1.6156	0.10618	0.838359
RPP1A	Ca22chr1ACalbicansSC5314:630193-630513	C103010WA	83859.8	0.598612	0.370956	1.6137	0.106592	0.840594
ALK6	Ca22chr7ACalbicansSC5314:325170-326693	C701540WA	168.017	-1.14648	0.710758	-1.61304	0.106736	0.840707
SKI2	Ca22chrRACalbicansSC5314:1847067-1850804	CR08570WA	46251.3	1.20287	0.746852	1.61059	0.10727	0.842438
NAT4	Ca22chr4ACalbicansSC5314:250907-251518	C401250WA	627.607	-1.02535	0.636788	-1.61019	0.107356	0.842438
NoInfo	Ca22chrRACalbicansSC5314:239879-240880	CR01070WA	245.739	-1.05364	0.654465	-1.60992	0.107416	0.842438
NoInfo	Ca22chr2ACalbicansSC5314:1024058-1024452	C204900CA	148.109	0.67791	0.421153	1.60965	0.107474	0.842438
GNP3	Ca22chrRACalbicansSC5314:2118630-2120327	CR09910WA	8689.99	-1.43139	0.889738	-1.60878	0.107665	0.842738
GAL4	Ca22chr2ACalbicansSC5314:2186547-2187332	C210590WA	6197.71	0.451804	0.281021	1.60772	0.107896	0.842738
LIP4	Ca22chr6ACalbicansSC5314:997774-999153	C604490WA	688.409	-0.560089	0.348572	-1.60681	0.108096	0.842738
LEU4	Ca22chr1ACalbicansSC5314:29804-31543	C100170WA	4010.01	0.390919	0.243432	1.60586	0.108304	0.842738
NoInfo	Ca22chrRACalbicansSC5314:1665030-1667474	CR07680CA	4476.37	2.03932	1.27024	1.60546	0.108393	0.842738
NoInfo	Ca22chr2ACalbicansSC5314:1058325-1058669	C205120CA	309.775	0.6053	0.377166	1.60486	0.108524	0.842738
NoInfo	Ca22chr5ACalbicansSC5314:961458-962357	C504340WA	3249.16	0.304631	0.189885	1.60429	0.10865	0.842738
SMD3	Ca22chr5ACalbicansSC5314:338274-338594	C501510WA	1131.27	-0.562237	0.350459	-1.60429	0.108651	0.842738
NoInfo	Ca22chr2ACalbicansSC5314:55482-56696	C200390CA	4852.81	0.288051	0.179647	1.60343	0.10884	0.842738
NoInfo	Ca22chr7ACalbicansSC5314:373129-373893	C701720WA	1070.3	-0.48085	0.299932	-1.6032	0.108891	0.842738
NoInfo	Ca22chr6ACalbicansSC5314:714482-715531	C603390WA	3302.36	-0.298555	0.186304	-1.60252	0.109041	0.842738
NoInfo	Ca22chr1ACalbicansSC5314:412817-413818	C102000WA	3462.46	0.454066	0.283365	1.6024	0.109066	0.842738
NoInfo	Ca22chrRACalbicansSC5314:2069945-2071549	CR09740WA	11601.4	-1.14625	0.716178	-1.60052	0.109484	0.844962
ELA1	Ca22chr1ACalbicansSC5314:798181-799359	C103810CA	755.386	-0.587239	0.367239	-1.59907	0.109806	0.845757
DPP2	Ca22chr1ACalbicansSC5314:2552572-2553426	C111640CA	2727.25	-0.343803	0.215027	-1.59888	0.109847	0.845757
CDC46	Ca22chr2ACalbicansSC5314:1272572-1274758	C206250CA	6301.76	0.314868	0.197044	1.59796	0.110052	0.846336
NUO1	Ca22chrRACalbicansSC5314:2035681-2036295	CR09550CA	10229.8	-1.31119	0.820853	-1.59735	0.110188	0.846363
NoInfo	Ca22chr1ACalbicansSC5314:1779285-1780343	C108160WA	3092.35	-0.475788	0.297968	-1.59677	0.110316	0.846363
NoInfo	Ca22chr1ACalbicansSC5314:1021253-1021532	C104920CA	3427.92	-0.233777	0.146493	-1.59583	0.110528	0.846693
GRP1	Ca22chr1ACalbicansSC5314:2027229-2028242	C109230CA	2648.68	-0.238514	0.1495	-1.59542	0.110619	0.846693
NoInfo	Ca22chr1ACalbicansSC5314:1967483-1968947	C109040CA	504.486	-0.997721	0.625833	-1.59423	0.110885	0.847729
NoInfo	Ca22chr1ACalbicansSC5314:2802305-2802952	C112870CA	249.945	0.4948	0.310677	1.59265	0.111239	0.849216
WSC2	Ca22chr6ACalbicansSC5314:547501-548802	C602670CA	1325.36	-0.743595	0.467512	-1.59054	0.111714	0.849216
PGA45	Ca22chr1ACalbicansSC5314:1251550-1252941	C105960WA	9497.36	0.404118	0.2542	1.58976	0.111889	0.849216
NoInfo	Ca22chr2ACalbicansSC5314:2027268-2027756	C209920WA	1048.85	0.624522	0.393094	1.58873	0.112121	0.849216
NoInfo	Ca22chr5ACalbicansSC5314:402452-402754	C501790CA	173.914	-1.03115	0.649353	-1.58796	0.112295	0.849216
MCD1	Ca22chrRACalbicansSC5314:2237629-2239323	CR10540CA	7851.89	-0.894467	0.563449	-1.58748	0.112403	0.849216
NOP1	Ca22chr4ACalbicansSC5314:1497789-1498739	C406720WA	9198.73	0.427208	0.269224	1.58681	0.112555	0.849216
MRPL37	Ca22chr1ACalbicansSC5314:1015097-1015459	C104880CA	1803.48	-0.86188	0.543821	-1.58486	0.112998	0.849216
KSP1	Ca22chr1ACalbicansSC5314:1595184-1598036	C107380CA	9275.03	-0.407085	0.256902	-1.58459	0.113059	0.849216
NoInfo	Ca22chr3ACalbicansSC5314:1525242-1526126	C306680CA	546.57	-0.694028	0.438108	-1.58415	0.11316	0.849216
PGA11	Ca22chrRACalbicansSC5314:2201576-2201950	CR10330WA	4553.8	-2.40871	1.5208	-1.58384	0.113229	0.849216
MDJ1	Ca22chr5ACalbicansSC5314:803133-804599	C503600WA	2569.92	-0.408841	0.258155	-1.5837	0.113261	0.849216
CEN3	Ca22chr3ACalbicansSC5314:823240-826388	C303960WA	130.273	-1.18255	0.746757	-1.58359	0.113288	0.849216
NoInfo	Ca22chrRACalbicansSC5314:2028990-2031764	CR09520CA	10944.2	-1.21693	0.768721	-1.58306	0.113408	0.849216
KCS1	Ca22chrRACalbicansSC5314:1135405-1136463	CR05260CA	1380.01	-0.367806	0.232378	-1.58279	0.113469	0.849216
NoInfo	Ca22chr1ACalbicansSC5314:64696-66324	C100410CA	4461.87	0.375341	0.237393	1.5811	0.113856	0.849216
NoInfo	Ca22chr2ACalbicansSC5314:342785-343582	C201860CA	276.225	-0.933005	0.590129	-1.58102	0.113874	0.849216
NoInfo	Ca22chr5ACalbicansSC5314:121532-121855	C500550CA	1848.64	-0.33836	0.214145	-1.58005	0.114096	0.849216
TNA1	Ca22chr5ACalbicansSC5314:679515-681047	C503060CA	458.007	0.710647	0.449932	1.57946	0.114232	0.849216
ISA2	Ca22chr3ACalbicansSC5314:1580008-1580706	C306900WA	1643.69	-0.479745	0.303753	-1.57939	0.114246	0.849216
RPP0	Ca22chr7ACalbicansSC5314:211801-212739	C700990WA	216514	0.557126	0.352764	1.57932	0.114263	0.849216
NoInfo	Ca22chrRACalbicansSC5314:753492-756413	CR03400WA	9397.4	0.254765	0.161472	1.57776	0.11462	0.849216
NoInfo	Ca22chrRACalbicansSC5314:1755653-1756840	CR08040WA	8538.68	1.07107	0.678876	1.57771	0.114633	0.849216
NoInfo	Ca22chrRACalbicansSC5314:2217987-2218817	CR10410CA	9328.44	-0.754095	0.477997	-1.57762	0.114654	0.849216
NoInfo	Ca22chr1ACalbicansSC5314:81233-81901	C100520WA	2012.01	-0.320418	0.203202	-1.57684	0.114831	0.849216
NoInfo	Ca22chr1ACalbicansSC5314:2907207-2908241	C113330CA	1492.28	-0.419671	0.266163	-1.57674	0.114855	0.849216
NoInfo	Ca22chrRACalbicansSC5314:1794674-1795927	CR08290WA	39439.1	1.48256	0.940473	1.5764	0.114934	0.849216
PDS5	Ca22chr2ACalbicansSC5314:1561929-1565840	C207660WA	7112.04	0.240994	0.152882	1.57634	0.114947	0.849216
NoInfo	Ca22chr6ACalbicansSC5314:603414-606363	C602930WA	8438.03	0.271168	0.172107	1.57558	0.115123	0.849216
NoInfo	Ca22chr5ACalbicansSC5314:291456-292550	C501300CA	460.672	0.385139	0.244561	1.57482	0.115299	0.849216
NoInfo	Ca22chr4ACalbicansSC5314:312956-314143	C401500WA	997.111	-0.544637	0.345876	-1.57466	0.115335	0.849216
NoInfo	Ca22chr1ACalbicansSC5314:1033844-1035829	C104960CA	669.051	-0.961407	0.610611	-1.5745	0.115372	0.849216
NoInfo	Ca22chr2ACalbicansSC5314:1519101-1520804	C207440CA	1259.39	-0.441429	0.280373	-1.57444	0.115387	0.849216
RPA34	Ca22chr1ACalbicansSC5314:2266205-2266927	C110260CA	3410.42	-0.480505	0.305366	-1.57354	0.115594	0.849782
NoInfo	Ca22chr6ACalbicansSC5314:426472-429609	C602090CA	3601.62	0.595605	0.378686	1.57282	0.115761	0.850043
NoInfo	Ca22chrRACalbicansSC5314:1650950-1654243	CR07600WA	10797.6	0.767414	0.488213	1.57188	0.115978	0.850677
NoInfo	Ca22chr2ACalbicansSC5314:1919179-1921308	C209420WA	2613.58	0.513727	0.326989	1.57108	0.116163	0.850799
HCH1	Ca22chr6ACalbicansSC5314:386043-386584	C601860CA	5529.09	-0.388012	0.247034	-1.57068	0.116257	0.850799
ENG1	Ca22chr1ACalbicansSC5314:761416-764853	C103680WA	14223	0.462964	0.294859	1.57012	0.116387	0.850799
WHI3	Ca22chr7ACalbicansSC5314:480365-482479	C702200WA	4987.12	0.412212	0.262649	1.56944	0.116546	0.850919
NoInfo	Ca22chr4ACalbicansSC5314:319301-319633	C401540CA	72.2743	-0.766401	0.488487	-1.56893	0.116665	0.850919
NoInfo	Ca22chr6ACalbicansSC5314:220839-221612	C601130WA	86.6605	-0.898348	0.57284	-1.56824	0.116826	0.851144
UGP1	Ca22chrRACalbicansSC5314:1016385-1018027	CR04660CA	20284.4	0.361447	0.230601	1.56741	0.117018	0.851591
PEX13	Ca22chrRACalbicansSC5314:1904766-1905881	CR08870WA	11262.6	-1.3812	0.881634	-1.56664	0.117199	0.85195
GPT1	Ca22chr1ACalbicansSC5314:1064009-1065736	C105080WA	656.408	0.602661	0.385107	1.56492	0.117602	0.852548
NoInfo	Ca22chr2ACalbicansSC5314:1505218-1506252	C207370WA	2272.35	0.270374	0.172803	1.56464	0.117667	0.852548
NoInfo	Ca22chr1ACalbicansSC5314:1504795-1506954	C107050CA	2131.49	-0.537216	0.343355	-1.56461	0.117674	0.852548
FMA1	Ca22chr1ACalbicansSC5314:917491-918323	C104450CA	13994.2	0.510157	0.326237	1.56376	0.117873	0.853042
NoInfo	Ca22chr3ACalbicansSC5314:699627-701732	C303330CA	2690.21	-0.277024	0.177296	-1.56249	0.118172	0.854255
NoInfo	Ca22chr3ACalbicansSC5314:1693663-1694244	C307370WA	2407.42	-0.285236	0.182649	-1.56166	0.118369	0.854725
NoInfo	Ca22chrRACalbicansSC5314:1855954-1856352	CR08610WA	43060	1.25662	0.805018	1.56099	0.118527	0.854921
GLR1	Ca22chr5ACalbicansSC5314:338743-340293	C501520CA	10661.4	0.454274	0.291618	1.55777	0.119287	0.857443
NoInfo	Ca22chr3ACalbicansSC5314:1550697-1551773	C306800CA	1173.73	-0.791219	0.508201	-1.5569	0.119494	0.857443
NoInfo	Ca22chr1ACalbicansSC5314:862034-862951	C104110WA	213.253	-0.904746	0.581533	-1.5558	0.119757	0.857443
NoInfo	Ca22chr1ACalbicansSC5314:1099257-1100150	C105200CA	931.661	0.598944	0.385146	1.55511	0.11992	0.857443
ACF2	Ca22chr6ACalbicansSC5314:354147-356351	C601690WA	2210.94	0.547333	0.352005	1.5549	0.11997	0.857443
PR26	Ca22chr2ACalbicansSC5314:616878-618113	C203060WA	12546.7	0.289843	0.186568	1.55355	0.120291	0.857443
NoInfo	Ca22chr1ACalbicansSC5314:522615-523085	C102470WA	259.904	-0.653949	0.420953	-1.5535	0.120304	0.857443
NoInfo	Ca22chr3ACalbicansSC5314:335765-336352	C301540WA	1257.15	-1.21407	0.781966	-1.55258	0.120523	0.857443
NoInfo	Ca22chr2ACalbicansSC5314:1095605-1097107	C205330CA	1023.15	0.518653	0.33422	1.55183	0.120703	0.857443
NoInfo	Ca22chrRACalbicansSC5314:1835068-1836330	CR08500WA	42973.8	1.30591	0.84164	1.55162	0.120752	0.857443
NoInfo	Ca22chr1ACalbicansSC5314:2931984-2933711	C113430CA	101.15	-0.874025	0.56451	-1.54829	0.121552	0.857443
NoInfo	Ca22chr2ACalbicansSC5314:1303415-1303501	C206400CA	7626.92	0.541903	0.350024	1.54819	0.121577	0.857443
NoInfo	Ca22chrRACalbicansSC5314:1770028-1771158	CR08130WA	14247.8	0.792659	0.512069	1.54795	0.121634	0.857443
NoInfo	Ca22chr2ACalbicansSC5314:991582-993189	C204730WA	486.536	-1.27712	0.825181	-1.54769	0.121697	0.857443
NoInfo	Ca22chr1ACalbicansSC5314:1528942-1530747	C107130CA	2082.95	-0.682395	0.441169	-1.54679	0.121914	0.857443
NoInfo	Ca22chr3ACalbicansSC5314:19602-21179	C300130CA	5875.4	-0.976071	0.631629	-1.54532	0.122268	0.857443
NoInfo	Ca22chr3ACalbicansSC5314:1694611-1695268	C307380WA	1849.92	0.423616	0.274162	1.54513	0.122316	0.857443
SUB2	Ca22chr4ACalbicansSC5314:33383-34763	C400220CA	30408.6	0.3862	0.250021	1.54467	0.122426	0.857443
NoInfo	Ca22chr1ACalbicansSC5314:717686-718510	C103410WA	628.416	-0.587523	0.380367	-1.54462	0.122438	0.857443
NoInfo	Ca22chrRACalbicansSC5314:1943868-1944725	CR09110CA	12481.6	-1.16739	0.756393	-1.54337	0.122742	0.857443
NoInfo	Ca22chr1ACalbicansSC5314:2896606-2898192	C113290WA	258.407	-0.984473	0.637887	-1.54333	0.12275	0.857443
NoInfo	Ca22chr6ACalbicansSC5314:118692-119232	C600680CA	971.291	-0.26431	0.171299	-1.54297	0.122837	0.857443
NoInfo	Ca22chrRACalbicansSC5314:1734390-1736519	CR07940WA	7906.63	1.15922	0.751376	1.5428	0.122879	0.857443
HEM15	Ca22chr2ACalbicansSC5314:1530892-1532052	C207490WA	13298.9	0.283986	0.184091	1.54264	0.122919	0.857443
NoInfo	Ca22chr1ACalbicansSC5314:3089848-3090855	C114030WA	833.778	0.405404	0.262831	1.54245	0.122964	0.857443
Tca12	Ca22chrRACalbicansSC5314:646298-647253	CR02830WA	1854.04	0.418282	0.271188	1.5424	0.122975	0.857443
NoInfo	Ca22chrRACalbicansSC5314:1749562-1751244	CR08000CA	15733.8	0.638914	0.414357	1.54194	0.123088	0.857443
NoInfo	Ca22chr3ACalbicansSC5314:20107-20643	C300150WA	2054.85	-0.960601	0.623008	-1.54188	0.123104	0.857443
CDC43	Ca22chrRACalbicansSC5314:1062959-1064113	CR04910WA	108.938	-1.1777	0.764482	-1.54052	0.123435	0.857443
NoInfo	Ca22chr1ACalbicansSC5314:3089131-3089538	C114020WA	120.39	-1.13712	0.738488	-1.5398	0.12361	0.857443
NoInfo	Ca22chr3ACalbicansSC5314:1425861-1427921	C306260CA	3314.63	0.283815	0.184321	1.53979	0.123611	0.857443
NoInfo	Ca22chrRACalbicansSC5314:1151638-1151704	CR05350WA	596.347	0.700106	0.454709	1.53968	0.123638	0.857443
SAP6	Ca22chr6ACalbicansSC5314:558152-559408	C602710CA	210.061	0.887549	0.576635	1.53919	0.123759	0.857443
PTP1	Ca22chrRACalbicansSC5314:1760025-1761143	CR08070WA	10880.5	0.851461	0.553233	1.53907	0.123788	0.857443
NoInfo	Ca22chr1ACalbicansSC5314:1395028-1396152	C106540CA	2021.94	-0.58548	0.380434	-1.53898	0.123809	0.857443
NoInfo	Ca22chr5ACalbicansSC5314:981163-981432	C504480CA	74.1244	1.18081	0.767523	1.53847	0.123934	0.857443
MET13	Ca22chr3ACalbicansSC5314:628092-629936	C302950CA	9694.7	-0.461549	0.300055	-1.53821	0.123997	0.857443
NoInfo	Ca22chr4ACalbicansSC5314:487547-488344	C402420CA	373.853	-0.619725	0.402905	-1.53814	0.124014	0.857443
CHS2	Ca22chrRACalbicansSC5314:1926708-1929737	CR09020CA	13247	-1.14739	0.746209	-1.53763	0.12414	0.857443
NoInfo	Ca22chrRACalbicansSC5314:1981012-1981515	CR09340WA	12466.3	-1.08999	0.709452	-1.53638	0.124445	0.857443
NoInfo	Ca22chrRACalbicansSC5314:2226852-2226936	CR10460WA	4866.93	-1.82122	1.18546	-1.53629	0.124467	0.857443
PCT1	Ca22chr4ACalbicansSC5314:99126-100499	C400570CA	3628.02	0.344721	0.224461	1.53578	0.124593	0.857443
NoInfo	Ca22chrRACalbicansSC5314:1876702-1878855	CR08710WA	45528.1	1.20557	0.785479	1.53482	0.124828	0.857443
SEC23	Ca22chr4ACalbicansSC5314:1251904-1254192	C405690WA	18834.7	-0.409873	0.267091	-1.53458	0.124887	0.857443
NoInfo	Ca22chr3ACalbicansSC5314:17482-18108	C300120WA	1162.22	-0.482167	0.314319	-1.53401	0.125028	0.857443
NoInfo	Ca22chr4ACalbicansSC5314:1033241-1034341	C404800WA	30391.2	0.463425	0.302105	1.53399	0.125033	0.857443
NoInfo	Ca22chrRACalbicansSC5314:756742-757680	CR03410WA	1421.63	0.296658	0.19341	1.53383	0.125071	0.857443
NoInfo	Ca22chr4ACalbicansSC5314:925694-926599	C404330CA	3914.19	-0.472153	0.307995	-1.53299	0.125279	0.857962
NoInfo	Ca22chr1ACalbicansSC5314:2134881-2136464	C109710CA	6788.92	-0.332117	0.216828	-1.53171	0.125594	0.859219
SSN6	Ca22chr3ACalbicansSC5314:1607932-1611174	C307020WA	21717.6	0.357907	0.233889	1.53024	0.125957	0.859703
NoInfo	Ca22chr3ACalbicansSC5314:577678-578433	C302670WA	687.311	-0.52086	0.340442	-1.52995	0.126029	0.859703
TEF2	Ca22chr1ACalbicansSC5314:1842502-1843878	C108380WA	933135	0.34012	0.222432	1.5291	0.12624	0.859703
RAD10	Ca22chr1ACalbicansSC5314:1212362-1213378	C105820CA	679.904	0.504277	0.330007	1.52808	0.126493	0.859703
NoInfo	Ca22chrRACalbicansSC5314:2006760-2007807	CR09440CA	10550.9	-1.29171	0.845771	-1.52726	0.126696	0.859703
PPH3	Ca22chrRACalbicansSC5314:847829-848824	CR03800CA	1200.16	-0.3632	0.23793	-1.5265	0.126886	0.859703
HDA1	Ca22chrRACalbicansSC5314:449417-451918	CR02050CA	4897.58	-0.387329	0.253801	-1.52611	0.126982	0.859703
NoInfo	Ca22chrRACalbicansSC5314:1731199-1733115	CR07920WA	11160.8	0.880944	0.577282	1.52602	0.127005	0.859703
TSR1	Ca22chrRACalbicansSC5314:1832314-1834842	CR08490WA	53144	0.968829	0.635161	1.52533	0.127177	0.859703
NoInfo	Ca22chr7ACalbicansSC5314:510339-511619	C702340CA	1089.1	-1.02268	0.670525	-1.52519	0.127213	0.859703
ADE2	Ca22chr3ACalbicansSC5314:943416-945122	C304520CA	14370.9	0.415783	0.272739	1.52447	0.12739	0.859703
DCP2	Ca22chrRACalbicansSC5314:1767218-1769941	CR08120CA	20535.3	0.659825	0.432881	1.52426	0.127443	0.859703
NoInfo	Ca22chr4ACalbicansSC5314:876709-878454	C404090CA	2145.29	0.369672	0.242647	1.5235	0.127634	0.859703
CHC1	Ca22chr6ACalbicansSC5314:437978-442957	C602120WA	79009.8	0.239496	0.157203	1.52348	0.127638	0.859703
NoInfo	Ca22chr2ACalbicansSC5314:2142560-2145513	C210390CA	1281.54	0.472078	0.309982	1.52292	0.127779	0.859703
NoInfo	Ca22chr3ACalbicansSC5314:1710784-1712634	C307490WA	4263.71	-0.466763	0.306494	-1.52291	0.127782	0.859703
NoInfo	Ca22chrRACalbicansSC5314:1146067-1146381	CR05320CA	273.322	-1.10791	0.727747	-1.52239	0.127911	0.859703
NoInfo	Ca22chrRACalbicansSC5314:1775806-1776909	CR08170CA	35329.3	1.69693	1.11531	1.52148	0.128139	0.860345
VPS21	Ca22chrRACalbicansSC5314:1758278-1758928	CR08060CA	9088.59	0.89784	0.59131	1.51839	0.128916	0.862691
NoInfo	Ca22chr1ACalbicansSC5314:1649647-1650174	C107630WA	5135.59	-0.570219	0.375569	-1.51828	0.128943	0.862691
NoInfo	Ca22chr7ACalbicansSC5314:486519-486872	C702230WA	41.2929	-1.36812	0.901321	-1.51791	0.129037	0.862691
GCD2	Ca22chr3ACalbicansSC5314:1661263-1662765	C307250WA	8361.8	-0.418677	0.275852	-1.51776	0.129075	0.862691
NoInfo	Ca22chrRACalbicansSC5314:2191398-2195222	CR10290CA	12181.1	-0.642907	0.423674	-1.51746	0.129152	0.862691
MRPL10	Ca22chr2ACalbicansSC5314:1040957-1041808	C205000CA	7101.98	-0.353641	0.233151	-1.51679	0.12932	0.862931
NoInfo	Ca22chr2ACalbicansSC5314:117031-119571	C200700WA	11221.4	0.414712	0.273651	1.51548	0.129652	0.863206
NoInfo	Ca22chr1ACalbicansSC5314:1378615-1379223	C106480CA	5219.09	-0.4556	0.300701	-1.51513	0.129741	0.863206
NoInfo	Ca22chr4ACalbicansSC5314:633876-635618	C403050CA	7456.26	0.414184	0.273736	1.51308	0.13026	0.863206
ATP1	Ca22chr1ACalbicansSC5314:949329-951471	C104610WA	239692	0.528864	0.34959	1.51281	0.130327	0.863206
NoInfo	Ca22chr5ACalbicansSC5314:234850-236442	C501090CA	4012.23	-0.405589	0.26811	-1.51277	0.130337	0.863206
TEF1	Ca22chr2ACalbicansSC5314:1690400-1691776	C208370CA	913395	0.322594	0.213356	1.512	0.130534	0.863206
SAM35	Ca22chr1ACalbicansSC5314:3176578-3177333	C114490CA	1621.02	0.507123	0.335489	1.51159	0.130638	0.863206
NoInfo	Ca22chr3ACalbicansSC5314:524126-525751	C302390WA	391.419	-0.477674	0.316012	-1.51157	0.130643	0.863206
NoInfo	Ca22chr2ACalbicansSC5314:1121980-1122426	C205490WA	1305.52	-0.577655	0.38224	-1.51124	0.130728	0.863206
EAF3	Ca22chr2ACalbicansSC5314:1673267-1674376	C208280WA	657.578	-0.369596	0.244575	-1.51118	0.130743	0.863206
EFH1	Ca22chr2ACalbicansSC5314:1295311-1297473	C206340WA	143.083	-0.990465	0.65614	-1.50953	0.131163	0.863206
NoInfo	Ca22chr1ACalbicansSC5314:2451373-2452068	C111150WA	1690.15	0.255112	0.169045	1.50914	0.131263	0.863206
STE24	Ca22chr4ACalbicansSC5314:41651-43041	C400280WA	14383.4	0.296626	0.196636	1.5085	0.131426	0.863206
NoInfo	Ca22chr1ACalbicansSC5314:2807779-2809950	C112900WA	719.268	0.305472	0.202502	1.50849	0.13143	0.863206
NoInfo	Ca22chr5ACalbicansSC5314:1066921-1067634	C504910WA	1062.19	-0.800938	0.531028	-1.50828	0.131484	0.863206
PEX19	Ca22chrRACalbicansSC5314:1854148-1855146	CR08600CA	41747	1.37418	0.911092	1.50827	0.131484	0.863206
NoInfo	Ca22chr1ACalbicansSC5314:869423-870325	C104160CA	142.574	-1.02475	0.67998	-1.50702	0.131805	0.864439
MMS21	Ca22chr3ACalbicansSC5314:1416009-1416827	C306200CA	1934.95	0.279396	0.185477	1.50636	0.131974	0.864564
NoInfo	Ca22chr1ACalbicansSC5314:3181102-3181422	C114530WA	4044.61	-0.354188	0.235238	-1.50566	0.132155	0.864564
NoInfo	Ca22chrRACalbicansSC5314:1851759-1854059	CR08590WA	42711.6	1.32312	0.878922	1.50539	0.132223	0.864564
NoInfo	Ca22chr2ACalbicansSC5314:1404233-1404912	C206850WA	277.761	-1.08279	0.71964	-1.50463	0.13242	0.864785
NoInfo	Ca22chrRACalbicansSC5314:1846338-1846997	CR08560CA	46378.8	1.15367	0.767312	1.50353	0.132704	0.864785
MPS1	Ca22chrRACalbicansSC5314:1916751-1918823	CR08960CA	11514.3	-1.22468	0.814601	-1.50341	0.132734	0.864785
NoInfo	Ca22chr6ACalbicansSC5314:121065-121958	C600700CA	1207.33	-0.486969	0.323956	-1.5032	0.132788	0.864785
DCC1	Ca22chr7ACalbicansSC5314:60279-61298	C700370WA	1265.99	0.669996	0.445891	1.5026	0.132942	0.864921
NoInfo	Ca22chr3ACalbicansSC5314:1733433-1733702	C307580WA	1901.34	-0.343287	0.228757	-1.50067	0.133442	0.865735
NoInfo	Ca22chrRACalbicansSC5314:2150598-2152013	CR10060WA	10006.1	-0.939223	0.625883	-1.50064	0.13345	0.865735
NoInfo	Ca22chr1ACalbicansSC5314:42185-42535	C100260WA	359.256	-0.666556	0.444276	-1.50032	0.133532	0.865735
TRM9	Ca22chrRACalbicansSC5314:1777046-1777843	CR08180CA	35271	1.67271	1.11564	1.49933	0.133787	0.865735
NIT2	Ca22chrRACalbicansSC5314:1899386-1900285	CR08840CA	11347.4	-1.33367	0.889561	-1.49925	0.133809	0.865735
NoInfo	Ca22chr5ACalbicansSC5314:664894-666915	C503010WA	419.226	-0.763909	0.509991	-1.49789	0.134162	0.865735
NoInfo	Ca22chr3ACalbicansSC5314:1233917-1236124	C305510WA	853.731	-0.36176	0.2416	-1.49735	0.134302	0.865735
NoInfo	Ca22chr2ACalbicansSC5314:1255039-1255347	C206160WA	577.697	-0.382667	0.255577	-1.49727	0.134324	0.865735
NoInfo	Ca22chr5ACalbicansSC5314:958126-960237	C504320CA	2067	0.23625	0.157893	1.49627	0.134583	0.865735
SOD5	Ca22chr2ACalbicansSC5314:111314-112000	C200680CA	411.114	-1.14077	0.762539	-1.49601	0.13465	0.865735
NoInfo	Ca22chr7ACalbicansSC5314:560574-562490	C702630WA	1185.67	-0.364763	0.244013	-1.49485	0.134953	0.865735
MCI4	Ca22chrRACalbicansSC5314:396471-396890	CR01740WA	9881.32	-0.39051	0.261289	-1.49455	0.135032	0.865735
LEU2	Ca22chr7ACalbicansSC5314:64158-65279	C700400WA	5408.42	0.335622	0.224635	1.49407	0.135156	0.865735
NoInfo	Ca22chr3ACalbicansSC5314:472269-473408	C302180CA	8456.63	-0.334011	0.223567	-1.49401	0.135172	0.865735
NoInfo	Ca22chr1ACalbicansSC5314:2287135-2289441	C110350CA	3898.28	0.295351	0.197754	1.49353	0.135299	0.865735
RBT1	Ca22chr4ACalbicansSC5314:745166-747331	C403520CA	957.882	0.453481	0.303635	1.49351	0.135304	0.865735
NoInfo	Ca22chrRACalbicansSC5314:2197472-2197963	CR10310WA	4481.56	-2.4347	1.63118	-1.4926	0.135542	0.865735
HGT12	Ca22chr7ACalbicansSC5314:41587-43167	C700280WA	501.539	1.06031	0.710567	1.4922	0.135648	0.865735
NoInfo	Ca22chr6ACalbicansSC5314:178343-181033	C600910CA	8146.93	0.286077	0.191808	1.49148	0.135836	0.865735
PTC2	Ca22chrRACalbicansSC5314:349630-351381	CR01520WA	7254.15	-0.396053	0.26558	-1.49128	0.135889	0.865735
CRM1	Ca22chrRACalbicansSC5314:122317-125556	CR00520CA	12517.9	-0.412191	0.276615	-1.49012	0.136192	0.865735
FTR2	Ca22chr1ACalbicansSC5314:3132914-3134062	C114220CA	24792.4	-0.406675	0.272922	-1.49008	0.136204	0.865735
SPC3	Ca22chr1ACalbicansSC5314:2835573-2836151	C113020CA	3491.92	-0.287918	0.193227	-1.49005	0.136211	0.865735
ERG9	Ca22chr2ACalbicansSC5314:1751816-1753162	C208610WA	3450.05	-0.636521	0.427235	-1.48986	0.136261	0.865735
NoInfo	Ca22chr3ACalbicansSC5314:1754845-1755624	C307700WA	6255.63	-0.306037	0.205668	-1.48801	0.136748	0.867964
NoInfo	Ca22chr6ACalbicansSC5314:576265-576792	C602800WA	1289.63	0.311124	0.209157	1.48752	0.136878	0.867964
NoInfo	Ca22chr5ACalbicansSC5314:534199-534717	C502410CA	1724.56	-0.299768	0.201699	-1.48621	0.137223	0.868472
NoInfo	Ca22chrRACalbicansSC5314:116814-118070	CR00470WA	17638.9	0.231654	0.15587	1.4862	0.137226	0.868472
NoInfo	Ca22chrRACalbicansSC5314:1765907-1767181	CR08110WA	11467.9	1.11201	0.748856	1.48495	0.137558	0.86959
SPT7	Ca22chrRACalbicansSC5314:2135208-2139131	CR09980WA	11279.5	-0.916738	0.617758	-1.48398	0.137815	0.86959
UTP9	Ca22chr3ACalbicansSC5314:1765306-1766643	C307750WA	10142.2	-0.417164	0.281186	-1.48359	0.137919	0.86959
NoInfo	Ca22chrRACalbicansSC5314:1576200-1576703	CR07230WA	1223.96	-0.746786	0.503394	-1.4835	0.137941	0.86959
NoInfo	Ca22chr1ACalbicansSC5314:1487707-1489140	C106980CA	4081.44	-0.558551	0.376632	-1.48301	0.13807	0.86959
NoInfo	Ca22chr7ACalbicansSC5314:285900-286292	C701390WA	156.578	-1.18852	0.8031	-1.47992	0.138895	0.871354
NoInfo	Ca22chr2ACalbicansSC5314:1979666-1980118	C209680WA	1076.37	-0.468113	0.316422	-1.47939	0.139035	0.871354
NoInfo	Ca22chr1ACalbicansSC5314:575478-576398	C102740CA	622.553	-0.498688	0.337138	-1.47918	0.139092	0.871354
SEC3	Ca22chr4ACalbicansSC5314:1393150-1395522	C406250CA	4452.97	0.305694	0.206719	1.47879	0.139197	0.871354
NoInfo	Ca22chrRACalbicansSC5314:625676-626183	CR02730CA	100.193	-0.825231	0.558105	-1.47863	0.139239	0.871354
ARP8	Ca22chr1ACalbicansSC5314:345562-348762	C101700WA	6419.69	-0.329548	0.222925	-1.47829	0.13933	0.871354
RDH54	Ca22chr2ACalbicansSC5314:2221521-2223911	C210840WA	1988.58	0.38697	0.261772	1.47827	0.139336	0.871354
RPL9B	Ca22chr3ACalbicansSC5314:538836-539411	C302470CA	69283.8	0.596114	0.403339	1.47795	0.139422	0.871354
NoInfo	Ca22chr4ACalbicansSC5314:1296699-1298390	C405870CA	369.731	0.46105	0.312128	1.47712	0.139644	0.871593
RIM11	Ca22chr2ACalbicansSC5314:899422-900651	C204290WA	6141.3	0.440459	0.298263	1.47674	0.139744	0.871593
NoInfo	Ca22chr2ACalbicansSC5314:1854294-1856705	C209070CA	1429.69	0.359328	0.243453	1.47596	0.139954	0.871593
NoInfo	Ca22chr2ACalbicansSC5314:2041560-2042537	C209980WA	2613.12	0.320612	0.217246	1.47581	0.139996	0.871593
NoInfo	Ca22chr1ACalbicansSC5314:830273-831781	C103930WA	1818.85	-0.446883	0.303052	-1.47461	0.140318	0.871982
NoInfo	Ca22chr5ACalbicansSC5314:212567-213013	C500920WA	578.554	-0.668738	0.453663	-1.47408	0.140459	0.871982
YHB5	Ca22chrRACalbicansSC5314:1696870-1698072	CR07810WA	6129.28	1.65035	1.1196	1.47405	0.140468	0.871982
NoInfo	Ca22chr3ACalbicansSC5314:885203-886766	C304260WA	1976.56	0.274094	0.186019	1.47347	0.140624	0.871982
NoInfo	Ca22chrRACalbicansSC5314:1726113-1729280	CR07910CA	9968.69	0.864142	0.586783	1.47268	0.140838	0.871982
PLB5	Ca22chr1ACalbicansSC5314:1804089-1806353	C108230CA	2023.07	-0.621093	0.421771	-1.47259	0.140863	0.871982
NoInfo	Ca22chrRACalbicansSC5314:1703463-1704053	CR07840CA	6053.29	1.62014	1.10188	1.47035	0.141468	0.874239
CHO1	Ca22chr1ACalbicansSC5314:2470408-2471229	C111240CA	5187.22	-0.23064	0.156872	-1.47024	0.141496	0.874239
NoInfo	Ca22chr5ACalbicansSC5314:353407-355008	C501590WA	697.618	-0.686098	0.466829	-1.4697	0.141643	0.874317
NoInfo	Ca22chrRACalbicansSC5314:2199524-2199919	CR10320WA	4424.19	-2.57342	1.75182	-1.469	0.141833	0.87439
NoInfo	Ca22chrRACalbicansSC5314:1389144-1389644	CR06500CA	351.978	-1.14544	0.779921	-1.46866	0.141924	0.87439
NoInfo	Ca22chr6ACalbicansSC5314:524474-525520	C602560WA	6929.91	0.428279	0.291765	1.46789	0.142133	0.874853
tD(GUC)5	Ca22chr2ACalbicansSC5314:1023950-1024021	C204890CA	137.422	0.739648	0.504216	1.46693	0.142396	0.875276
PGA43	Ca22chr4ACalbicansSC5314:1396271-1396981	C406260WA	348.898	0.550948	0.375673	1.46657	0.142494	0.875276
GND1	Ca22chr1ACalbicansSC5314:3045790-3047977	C113860CA	116343	0.430457	0.293596	1.46616	0.142606	0.875276
MNT3	Ca22chrRACalbicansSC5314:1138119-1139255	CR05290WA	551.116	-0.960931	0.656245	-1.46429	0.143116	0.877579
NoInfo	Ca22chrRACalbicansSC5314:1845221-1846249	CR08550WA	41581.6	1.34457	0.918646	1.46364	0.143291	0.877829
CPA2	Ca22chrRACalbicansSC5314:318322-321771	CR01330WA	2885.46	-0.305571	0.208985	-1.46217	0.143695	0.87805
RIM1	Ca22chr1ACalbicansSC5314:1189532-1189963	C105680CA	3992.77	0.628936	0.430154	1.46212	0.143709	0.87805
TEA1	Ca22chr3ACalbicansSC5314:1229344-1232046	C305470WA	1050.64	-0.367625	0.251448	-1.46203	0.143732	0.87805
SCO1	Ca22chrRACalbicansSC5314:1973390-1974295	CR09300CA	15149.6	-0.86528	0.592391	-1.46066	0.144109	0.879527
CDC3	Ca22chr1ACalbicansSC5314:876392-877791	C104210CA	8128.62	0.21735	0.148893	1.45977	0.144354	0.880194
HAK1	Ca22chr1ACalbicansSC5314:1413016-1415442	C106610CA	615.542	-1.06406	0.729683	-1.45825	0.144771	0.88191
NoInfo	Ca22chr1ACalbicansSC5314:2572482-2573666	C111740WA	1990.53	-0.238745	0.163779	-1.45773	0.144915	0.88196
NoInfo	Ca22chr3ACalbicansSC5314:216964-219954	C301070CA	268.322	-0.939583	0.645075	-1.45655	0.145241	0.882315
NoInfo	Ca22chr2ACalbicansSC5314:1345071-1345313	C206610CA	316.279	0.49487	0.339758	1.45654	0.145244	0.882315
NoInfo	Ca22chr7ACalbicansSC5314:245475-245753	C701160CA	4756.89	-0.458339	0.315071	-1.45472	0.145748	0.882431
NoInfo	Ca22chr1ACalbicansSC5314:2416729-2418210	C110950CA	2718.55	-0.503861	0.346527	-1.45403	0.145938	0.882431
TRK1	Ca22chrRACalbicansSC5314:1737861-1741031	CR07960CA	10249.8	0.768488	0.528542	1.45398	0.145953	0.882431
FRE9	Ca22chr2ACalbicansSC5314:1049141-1051390	C205070WA	312.793	0.645685	0.444148	1.45376	0.146012	0.882431
GRP2	Ca22chr5ACalbicansSC5314:638962-639987	C502860CA	5687.54	0.564485	0.388986	1.45117	0.146733	0.882431
HYU1	Ca22chr2ACalbicansSC5314:597477-601388	C202990CA	4011.17	-0.60546	0.417417	-1.45049	0.146922	0.882431
NoInfo	Ca22chrRACalbicansSC5314:1856428-1857492	CR08620CA	41672.2	1.31522	0.906904	1.45023	0.146993	0.882431
ALS6	Ca22chr3ACalbicansSC5314:1407764-1411864	C306190CA	3192.63	0.262455	0.18104	1.44971	0.14714	0.882431
NoInfo	Ca22chr3ACalbicansSC5314:474569-474745	C302200WA	178.099	-0.805173	0.555449	-1.44959	0.147173	0.882431
tN(GUU)3	Ca22chr1ACalbicansSC5314:719205-719309	C103420WA	222.263	-1.23238	0.850205	-1.44951	0.147194	0.882431
RFC4	Ca22chrRACalbicansSC5314:2266418-2267389	CR10700WA	3117.01	-0.52111	0.359579	-1.44922	0.147275	0.882431
KTR4	Ca22chr1ACalbicansSC5314:840359-841801	C104000CA	778.529	-0.981794	0.677515	-1.44911	0.147307	0.882431
RAM1	Ca22chr4ACalbicansSC5314:828649-830406	C403900CA	624.425	-0.516517	0.356673	-1.44815	0.147574	0.882431
NoInfo	Ca22chr6ACalbicansSC5314:693653-695770	C603310WA	3667.33	0.223531	0.154421	1.44754	0.147745	0.882431
CHO2	Ca22chrRACalbicansSC5314:566051-568717	CR02540WA	3694.44	-0.387611	0.267988	-1.44638	0.148072	0.882431
SOU1	Ca22chr4ACalbicansSC5314:1418728-1419573	C406390WA	2156.03	0.469766	0.324931	1.44574	0.148251	0.882431
NoInfo	Ca22chr1ACalbicansSC5314:3156047-3156742	C114320CA	4634.01	0.320186	0.221526	1.44536	0.148356	0.882431
WSC1	Ca22chr3ACalbicansSC5314:883024-884100	C304250WA	3508.96	0.344332	0.23835	1.44465	0.148556	0.882431
TPM2	Ca22chrRACalbicansSC5314:1826834-1827706	CR08460WA	56863.3	0.929026	0.643217	1.44434	0.148642	0.882431
RFA1	Ca22chr2ACalbicansSC5314:53348-55222	C200380CA	11072.7	0.429042	0.297117	1.44401	0.148735	0.882431
SSC1	Ca22chr2ACalbicansSC5314:1506829-1508775	C207380WA	147472	0.457175	0.316618	1.44393	0.148758	0.882431
RCY1	Ca22chr5ACalbicansSC5314:387749-390304	C501720CA	1204.16	-0.588279	0.407513	-1.44358	0.148856	0.882431
GTT11	Ca22chr3ACalbicansSC5314:784714-785540	C303720WA	2602.31	-0.272451	0.188781	-1.44321	0.148961	0.882431
NoInfo	Ca22chr1ACalbicansSC5314:3099207-3104663	C114080WA	35298.4	0.363773	0.252136	1.44277	0.149086	0.882431
NoInfo	Ca22chrRACalbicansSC5314:857988-858500	CR03840CA	389.947	-0.731799	0.507365	-1.44235	0.149203	0.882431
CYB5	Ca22chr7ACalbicansSC5314:129228-129608	C700700WA	7675.26	0.284791	0.197457	1.4423	0.149218	0.882431
TCP1	Ca22chr1ACalbicansSC5314:1872858-1874522	C108560WA	19027.6	0.328711	0.227951	1.44202	0.149296	0.882431
NoInfo	Ca22chr7ACalbicansSC5314:755983-756190	C703430CA	458.87	0.693462	0.480959	1.44183	0.14935	0.882431
RFC52	Ca22chr1ACalbicansSC5314:43549-43679	C100280CA	74.5401	-0.838859	0.582086	-1.44113	0.149549	0.882431
TEL1	Ca22chr6ACalbicansSC5314:621127-629748	C603010WA	7296.78	0.225714	0.156627	1.44109	0.149559	0.882431
MED4	Ca22chr2ACalbicansSC5314:1532147-1533118	C207500CA	1704.45	0.230245	0.159926	1.43969	0.149955	0.882431
NoInfo	Ca22chr2ACalbicansSC5314:938705-939382	C204490WA	2823.47	-0.258118	0.179323	-1.43941	0.150036	0.882431
NoInfo	Ca22chr7ACalbicansSC5314:842328-842942	C703800WA	396.429	-1.03387	0.718313	-1.43931	0.150063	0.882431
RPL10	Ca22chr1ACalbicansSC5314:521288-521950	C102460WA	149534	0.343908	0.238986	1.43903	0.150143	0.882431
NoInfo	Ca22chr4ACalbicansSC5314:624273-624995	C403000CA	105.029	1.09346	0.760025	1.43872	0.150231	0.882431
NoInfo	Ca22chr3ACalbicansSC5314:1782289-1784314	C307920WA	2330.73	-1.00878	0.701335	-1.43837	0.150329	0.882431
RAD32	Ca22chr2ACalbicansSC5314:749770-751692	C203540WA	7452.05	-0.350436	0.243685	-1.43807	0.150415	0.882431
RPL24A	Ca22chr4ACalbicansSC5314:1054051-1054518	C404890CA	108577	0.41775	0.290567	1.43771	0.150517	0.882431
NoInfo	Ca22chr7ACalbicansSC5314:596435-597913	C702780WA	12522.2	-0.498474	0.346745	-1.43758	0.150553	0.882431
NoInfo	Ca22chr1ACalbicansSC5314:958785-960746	C104640WA	4976.51	0.244873	0.170405	1.43701	0.150716	0.882591
NoInfo	Ca22chrRACalbicansSC5314:1823510-1825432	CR08450CA	40905	1.38307	0.963211	1.43589	0.151033	0.883652
NoInfo	Ca22chr3ACalbicansSC5314:231342-232058	C301140WA	132.857	-0.599761	0.417996	-1.43485	0.15133	0.884595
OFD1	Ca22chr4ACalbicansSC5314:1190491-1192344	C405460CA	5409.37	-0.558853	0.389785	-1.43375	0.151644	0.885632
NoInfo	Ca22chr6ACalbicansSC5314:466317-467456	C602250WA	449.262	-0.803835	0.560968	-1.43294	0.151874	0.886184
SFU1	Ca22chr1ACalbicansSC5314:2195272-2196825	C110020WA	3255.29	0.540903	0.377749	1.43191	0.152169	0.886657
QCR9	Ca22chr4ACalbicansSC5314:598659-598856	C402890CA	13950.2	-0.388416	0.271296	-1.43171	0.152228	0.886657
NoInfo	Ca22chr3ACalbicansSC5314:306714-307373	C301430WA	678.074	-0.957726	0.669236	-1.43107	0.152409	0.886918
NoInfo	Ca22chr2ACalbicansSC5314:2014219-2015478	C209850CA	814.294	0.740113	0.517625	1.42982	0.152768	0.887006
SSY5	Ca22chrRACalbicansSC5314:1842179-1844686	CR08540CA	40514.1	1.39923	0.978718	1.42966	0.152815	0.887006
NoInfo	Ca22chr7ACalbicansSC5314:322903-323229	C701530WA	149.938	-1.16793	0.817046	-1.42946	0.152873	0.887006
NoInfo	Ca22chrRACalbicansSC5314:1793368-1794405	CR08280WA	36796.7	1.59758	1.11788	1.42912	0.15297	0.887006
LYS1	Ca22chr4ACalbicansSC5314:1158925-1160073	C405320WA	6570.24	-0.523543	0.366665	-1.42785	0.153334	0.888321
NoInfo	Ca22chrRACalbicansSC5314:10646-11815	CR00040CA	1499.17	-0.316804	0.221962	-1.42729	0.153497	0.888321
NoInfo	Ca22chr1ACalbicansSC5314:2105679-2105747	C109560CA	94.2416	-1.43526	1.00619	-1.42643	0.153744	0.888321
NoInfo	Ca22chr7ACalbicansSC5314:281375-282502	C701380WA	135.924	-1.2456	0.873445	-1.42608	0.153845	0.888321
NoInfo	Ca22chr3ACalbicansSC5314:221731-221955	C301090WA	677.901	-0.908246	0.636936	-1.42596	0.153879	0.888321
CEF3	Ca22chr5ACalbicansSC5314:347886-351038	C501580CA	571253	0.413054	0.289766	1.42548	0.15402	0.888345
PMT5	Ca22chrRACalbicansSC5314:2073883-2076060	CR09770CA	12480	-0.970007	0.681576	-1.42318	0.154683	0.891382
XOG1	Ca22chr1ACalbicansSC5314:622222-623538	C102990CA	977.194	0.363674	0.255783	1.42181	0.155082	0.891502
NoInfo	Ca22chrRACalbicansSC5314:2231968-2235234	CR10510WA	7362.05	-0.760281	0.535492	-1.41978	0.155672	0.891502
NoInfo	Ca22chr1ACalbicansSC5314:1108146-1108865	C105270CA	5217.15	-0.280955	0.197974	-1.41915	0.155857	0.891502
GYP5	Ca22chr2ACalbicansSC5314:2187993-2189639	C210610WA	5322.61	0.419417	0.295635	1.4187	0.155986	0.891502
NoInfo	Ca22chr5ACalbicansSC5314:524833-525309	C502360CA	78.5296	-0.700447	0.493805	-1.41847	0.156054	0.891502
NoInfo	Ca22chrRACalbicansSC5314:164515-165780	CR00660WA	731.784	-0.760725	0.53641	-1.41818	0.156139	0.891502
NoInfo	Ca22chr2ACalbicansSC5314:2048493-2049189	C210000CA	1028.39	0.700869	0.494327	1.41782	0.156242	0.891502
NoInfo	Ca22chr7ACalbicansSC5314:685122-687359	C703160WA	2456.75	0.394054	0.27803	1.41731	0.156394	0.891502
NoInfo	Ca22chr4ACalbicansSC5314:112691-113431	C400660WA	4863.08	0.343582	0.242431	1.41723	0.156415	0.891502
NoInfo	Ca22chrRACalbicansSC5314:682676-685207	CR02970CA	4801.51	-0.23062	0.162743	-1.41708	0.156458	0.891502
NoInfo	Ca22chr1ACalbicansSC5314:2568085-2568453	C111720WA	1645.02	0.305708	0.215768	1.41684	0.156531	0.891502
NoInfo	Ca22chr1ACalbicansSC5314:1021667-1022368	C104930CA	192.447	-0.705048	0.497832	-1.41624	0.156706	0.891502
RPS5	Ca22chr5ACalbicansSC5314:682963-683640	C503070WA	138027	0.370555	0.261746	1.4157	0.156863	0.891502
NoInfo	Ca22chr4ACalbicansSC5314:1551459-1551986	C407010CA	586.514	-0.348115	0.245983	-1.4152	0.157009	0.891502
NoInfo	Ca22chr1ACalbicansSC5314:1128387-1133384	C105380CA	4954.8	0.33906	0.23968	1.41464	0.157175	0.891502
HCA4	Ca22chr4ACalbicansSC5314:588794-591091	C402830CA	4654.92	-0.512027	0.361992	-1.41447	0.157224	0.891502
NoInfo	Ca22chr1ACalbicansSC5314:1636861-1637820	C107560WA	1321.11	-0.609265	0.430778	-1.41434	0.157263	0.891502
DPB2	Ca22chrRACalbicansSC5314:2114184-2116310	CR09900CA	9780.94	-1.12767	0.79775	-1.41357	0.15749	0.891502
PRP5	Ca22chr3ACalbicansSC5314:1535326-1537980	C306720WA	2006.95	-0.550122	0.389263	-1.41324	0.157584	0.891502
NoInfo	Ca22chr3ACalbicansSC5314:21254-22687	C300160CA	2661.97	-0.656929	0.465317	-1.41179	0.158012	0.891502
NoInfo	Ca22chr1ACalbicansSC5314:417078-417521	C102030CA	807.673	-0.239025	0.169308	-1.41177	0.158016	0.891502
NoInfo	Ca22chr3ACalbicansSC5314:257541-258550	C301210CA	2611.44	-0.255307	0.180876	-1.4115	0.158096	0.891502
NoInfo	Ca22chr1ACalbicansSC5314:2695803-2696300	C112370WA	933.722	-0.88532	0.627329	-1.41125	0.15817	0.891502
ACC1	Ca22chrRACalbicansSC5314:155196-162011	CR00640WA	230812	0.285146	0.202077	1.41108	0.158221	0.891502
NoInfo	Ca22chrRACalbicansSC5314:1861693-1863837	CR08650CA	40730.9	1.34884	0.956022	1.41089	0.158276	0.891502
NoInfo	Ca22chr1ACalbicansSC5314:825919-827970	C103910CA	711.507	-0.530922	0.376437	-1.41039	0.158425	0.891502
VPS36	Ca22chr2ACalbicansSC5314:890702-892699	C204250WA	1170.09	-0.395364	0.280349	-1.41025	0.158465	0.891502
NoInfo	Ca22chr3ACalbicansSC5314:511298-512449	C302340WA	177.445	-0.703066	0.49863	-1.41	0.158541	0.891502
NoInfo	Ca22chr4ACalbicansSC5314:1589707-1590588	C407210WA	561.004	-0.774799	0.549894	-1.409	0.158836	0.891788
NoInfo	Ca22chr3ACalbicansSC5314:206574-206882	C301010WA	68.2096	-0.885693	0.628643	-1.4089	0.158866	0.891788
TAF145	Ca22chr1ACalbicansSC5314:1518188-1521970	C107110WA	4182.88	-0.393664	0.279735	-1.40728	0.159345	0.892899
MEC3	Ca22chr2ACalbicansSC5314:1268218-1269177	C206220CA	1297.25	0.276556	0.196616	1.40658	0.159552	0.892899
ZCF17	Ca22chr1ACalbicansSC5314:236084-238300	C101170CA	3445.28	0.292606	0.208091	1.40614	0.159681	0.892899
NoInfo	Ca22chrRACalbicansSC5314:2174773-2176227	CR10170CA	8386.51	-0.866686	0.61637	-1.40611	0.15969	0.892899
DAD4	Ca22chrRACalbicansSC5314:1751963-1752281	CR08010WA	7335.89	1.15394	0.821351	1.40493	0.160041	0.892899
tV(AAC)4	Ca22chrRACalbicansSC5314:1233214-1233287	CR05850WA	1184.8	-0.870277	0.619778	-1.40418	0.160267	0.892899
AHA1	Ca22chrRACalbicansSC5314:2189291-2190331	CR10270CA	9784.14	-0.716139	0.510058	-1.40403	0.160309	0.892899
URA2	Ca22chrRACalbicansSC5314:1514438-1521088	CR07050CA	183394	0.373327	0.265997	1.4035	0.160467	0.892899
SPE3	Ca22chr2ACalbicansSC5314:1427773-1428666	C206960WA	15838.2	0.334364	0.238277	1.40326	0.160541	0.892899
ACS1	Ca22chr2ACalbicansSC5314:2132111-2134138	C210350CA	9813.14	0.464757	0.331376	1.40251	0.160764	0.892899
tK(CUU)2	Ca22chr3ACalbicansSC5314:1038960-1039044	C304850CA	86.5328	-1.26687	0.903508	-1.40217	0.160865	0.892899
NoInfo	Ca22chr7ACalbicansSC5314:256949-257318	C701240CA	262.642	-0.838587	0.598085	-1.40212	0.160879	0.892899
MET16	Ca22chr4ACalbicansSC5314:1553710-1554468	C407030WA	2968.6	-0.350197	0.249791	-1.40196	0.160927	0.892899
NoInfo	Ca22chrRACalbicansSC5314:228566-230386	CR01020CA	918.401	-0.547855	0.390832	-1.40177	0.160985	0.892899
NoInfo	Ca22chr2ACalbicansSC5314:1974605-1975096	C209650WA	3078.37	-0.33124	0.236407	-1.40114	0.161171	0.892908
HAP43	Ca22chr1ACalbicansSC5314:2464977-2466881	C111210CA	2496.47	0.270321	0.193007	1.40057	0.161341	0.892908
FCY23	Ca22chr1ACalbicansSC5314:2349806-2351599	C110610WA	3162.56	-0.283942	0.202972	-1.39892	0.161836	0.892908
tG(GCC)1	Ca22chrRACalbicansSC5314:1713590-1713660	CR07880CA	5943.42	1.66204	1.18883	1.39805	0.162097	0.892908
RCN1	Ca22chr6ACalbicansSC5314:226945-227577	C601160WA	193.622	-0.361663	0.258854	-1.39717	0.162362	0.892908
NoInfo	Ca22chr7ACalbicansSC5314:653587-656172	C703010WA	6929.39	-0.309275	0.221369	-1.3971	0.162383	0.892908
NoInfo	Ca22chr7ACalbicansSC5314:379039-379386	C701770WA	238.345	-1.0096	0.722919	-1.39657	0.162544	0.892908
NoInfo	Ca22chr1ACalbicansSC5314:150607-151707	C100790WA	436.024	-0.468401	0.335513	-1.39607	0.162692	0.892908
NoInfo	Ca22chr6ACalbicansSC5314:553947-555881	C602690CA	10963.5	-0.441129	0.316037	-1.39581	0.16277	0.892908
FOX3	Ca22chr3ACalbicansSC5314:311442-312674	C301460CA	2435.49	0.423024	0.303164	1.39536	0.162906	0.892908
NoInfo	Ca22chr1ACalbicansSC5314:3157023-3158294	C114330WA	4467.81	0.507398	0.363643	1.39532	0.16292	0.892908
KIS1	Ca22chr2ACalbicansSC5314:1891008-1892246	C209230CA	7630.49	-0.296165	0.212339	-1.39478	0.163084	0.892908
SSF1	Ca22chrRACalbicansSC5314:2068472-2069818	CR09730CA	10188.1	-1.50983	1.08258	-1.39465	0.163121	0.892908
NoInfo	Ca22chr2ACalbicansSC5314:1886826-1887213	C209190CA	974.338	0.56974	0.40863	1.39427	0.163237	0.892908
SCL1	Ca22chr3ACalbicansSC5314:145178-145921	C300770CA	7787.95	0.358856	0.257425	1.39402	0.163311	0.892908
NoInfo	Ca22chrRACalbicansSC5314:210578-211047	CR00950WA	2040.66	0.56218	0.403464	1.39338	0.163504	0.892908
CEN6	Ca22chr6ACalbicansSC5314:979801-983554	C604390WA	233.9	-1.04538	0.750484	-1.39294	0.163637	0.892908
NoInfo	Ca22chr6ACalbicansSC5314:297609-298052	C601490CA	145.641	0.36328	0.260869	1.39258	0.163748	0.892908
NoInfo	Ca22chr3ACalbicansSC5314:1399074-1402343	C306150WA	4212.98	0.366869	0.263535	1.39211	0.16389	0.892908
NoInfo	Ca22chrRACalbicansSC5314:717480-718601	CR03180WA	2323.94	-0.431968	0.310313	-1.39204	0.163911	0.892908
NoInfo	Ca22chrRACalbicansSC5314:1872526-1874673	CR08680CA	41099	1.36184	0.978423	1.39187	0.163962	0.892908
NoInfo	Ca22chr4ACalbicansSC5314:595171-595815	C402860WA	1647.23	-0.459047	0.329856	-1.39166	0.164025	0.892908
NoInfo	Ca22chr3ACalbicansSC5314:48422-48775	C300340WA	3015.38	-0.317244	0.228026	-1.39126	0.164146	0.892908
NoInfo	Ca22chr5ACalbicansSC5314:223927-224533	C501050CA	3625.1	-0.483904	0.347951	-1.39072	0.164309	0.892908
SEC10	Ca22chr4ACalbicansSC5314:1586083-1588440	C407190WA	7447.35	-0.418679	0.301129	-1.39037	0.164418	0.892908
SEC13	Ca22chr3ACalbicansSC5314:674583-675479	C303170WA	8364.32	-0.346211	0.249098	-1.38986	0.164571	0.892994
NoInfo	Ca22chr4ACalbicansSC5314:644883-645710	C403090WA	1672.55	0.201174	0.14482	1.38913	0.164792	0.893447
NoInfo	Ca22chrRACalbicansSC5314:1315840-1316193	CR06130CA	178.904	-1.2841	0.925335	-1.38771	0.165226	0.89395
RDN5	Ca22chrRACalbicansSC5314:1888934-1889054	CR08760CA	51627.9	1.07423	0.774157	1.38761	0.165257	0.89395
NoInfo	Ca22chr1ACalbicansSC5314:1702555-1704825	C107810CA	1587.55	-0.598112	0.431123	-1.38733	0.16534	0.89395
CKA1	Ca22chrRACalbicansSC5314:2257148-2258155	CR10660WA	8535.31	-0.549245	0.396013	-1.38694	0.165461	0.89395
NoInfo	Ca22chr5ACalbicansSC5314:529671-531464	C502380WA	15525.3	0.550616	0.397431	1.38544	0.165919	0.89395
NoInfo	Ca22chr4ACalbicansSC5314:240271-240573	C401180WA	30.6205	-0.951476	0.687232	-1.38451	0.166204	0.89395
NoInfo	Ca22chrRACalbicansSC5314:1378087-1380147	CR06450WA	1190.89	-0.586976	0.424014	-1.38433	0.166257	0.89395
NoInfo	Ca22chr5ACalbicansSC5314:1003656-1004540	C504620CA	2051.88	0.294436	0.212704	1.38426	0.16628	0.89395
NoInfo	Ca22chr1ACalbicansSC5314:179823-180829	C100910WA	529.146	-0.351895	0.254395	-1.38326	0.166584	0.89395
NoInfo	Ca22chrRACalbicansSC5314:714284-715111	CR03160WA	711.809	-0.27558	0.199316	-1.38263	0.166779	0.89395
NoInfo	Ca22chr6ACalbicansSC5314:167136-167621	C600850WA	2548.19	0.436891	0.316377	1.38092	0.167303	0.89395
ATO2	Ca22chr3ACalbicansSC5314:189352-190149	C300930WA	4330.85	0.593559	0.429874	1.38078	0.167348	0.89395
RB2-3	Ca22chr3ACalbicansSC5314:888802-890999	C304280CA	561.657	-0.388353	0.281293	-1.3806	0.167401	0.89395
THI20	Ca22chr2ACalbicansSC5314:700790-702436	C203370WA	1746.29	0.3891	0.281922	1.38017	0.167534	0.89395
GLC3	Ca22chr6ACalbicansSC5314:700203-702257	C603340CA	4657.07	0.450889	0.326761	1.37987	0.167626	0.89395
PGA18	Ca22chr3ACalbicansSC5314:644041-646302	C303050CA	4469.23	0.232716	0.168663	1.37977	0.167658	0.89395
NUP84	Ca22chr4ACalbicansSC5314:803672-806206	C403800CA	3122.3	-0.389183	0.28215	-1.37935	0.167787	0.89395
NoInfo	Ca22chr1ACalbicansSC5314:288033-289328	C101470WA	8608.16	0.273372	0.198215	1.37917	0.167843	0.89395
PDB1	Ca22chr4ACalbicansSC5314:885458-886597	C404150CA	62203.6	0.250399	0.181601	1.37884	0.167944	0.89395
SSN8	Ca22chr3ACalbicansSC5314:1286414-1287718	C305740CA	514.165	-0.888303	0.644334	-1.37864	0.168007	0.89395
NoInfo	Ca22chr3ACalbicansSC5314:1632270-1633007	C307120WA	212.364	-0.668224	0.484741	-1.37852	0.168044	0.89395
GCD6	Ca22chr1ACalbicansSC5314:1882757-1884955	C108600CA	10573.2	-0.426395	0.309354	-1.37834	0.168098	0.89395
NoInfo	Ca22chr3ACalbicansSC5314:1298785-1300203	C305800WA	1621.32	-0.574708	0.416989	-1.37823	0.168132	0.89395
NoInfo	Ca22chr4ACalbicansSC5314:674267-678610	C403230CA	20680	0.382242	0.277375	1.37807	0.168182	0.89395
TIM17	Ca22chr2ACalbicansSC5314:981049-981513	C204680WA	4254.98	-0.354713	0.257581	-1.37709	0.168484	0.894823
FESUR1	Ca22chr3ACalbicansSC5314:1616538-1617209	C307060WA	10617.6	0.357513	0.259765	1.3763	0.16873	0.894866
NoInfo	Ca22chr5ACalbicansSC5314:659648-660151	C502980CA	105.504	-0.762718	0.554489	-1.37553	0.168966	0.894866
COX9	Ca22chr2ACalbicansSC5314:1211755-1211940	C205930WA	9040.57	0.352647	0.256566	1.37449	0.16929	0.894866
NoInfo	Ca22chrRACalbicansSC5314:1181749-1185222	CR05550CA	14337.5	0.405796	0.295268	1.37433	0.169339	0.894866
RPS26A	Ca22chr2ACalbicansSC5314:287835-288194	C201610CA	218566	-0.353849	0.257495	-1.3742	0.169381	0.894866
THR4	Ca22chr5ACalbicansSC5314:503291-504823	C502270WA	18152.3	0.290587	0.211462	1.37418	0.169386	0.894866
HAP42	Ca22chr2ACalbicansSC5314:306372-308888	C201700CA	2907.92	0.262812	0.191294	1.37386	0.169484	0.894866
HPT1	Ca22chr2ACalbicansSC5314:546837-547478	C202740CA	12786.6	0.322626	0.234915	1.37338	0.169635	0.894866
NoInfo	Ca22chr1ACalbicansSC5314:1103297-1103884	C105230WA	815.538	0.422257	0.307731	1.37217	0.170012	0.894866
NoInfo	Ca22chr1ACalbicansSC5314:341928-342440	C101680CA	3266.02	-0.509874	0.371915	-1.37094	0.170392	0.894866
NoInfo	Ca22chr6ACalbicansSC5314:685751-686608	C603260WA	2472.18	-0.344985	0.251749	-1.37035	0.170576	0.894866
NoInfo	Ca22chr1ACalbicansSC5314:749095-749193	C103580WA	87.514	-1.08197	0.789628	-1.37023	0.170615	0.894866
RPL23A	Ca22chr6ACalbicansSC5314:424970-425898	C602070CA	90248.6	0.356546	0.260232	1.37011	0.170653	0.894866
ZNC1	Ca22chr5ACalbicansSC5314:420926-423694	C501850CA	4171.11	0.172196	0.125698	1.36992	0.170713	0.894866
NoInfo	Ca22chr1ACalbicansSC5314:1916963-1918639	C108800WA	2509.55	-0.407155	0.297283	-1.36959	0.170816	0.894866
DUR4	Ca22chr4ACalbicansSC5314:81574-83547	C400480WA	1304.28	0.480292	0.350856	1.36892	0.171026	0.894866
NoInfo	Ca22chr6ACalbicansSC5314:539180-540637	C602650CA	1313.31	-0.482822	0.353184	-1.36705	0.171608	0.894866
NoInfo	Ca22chr2ACalbicansSC5314:2003065-2004369	C209810CA	1008.76	0.66728	0.488185	1.36686	0.17167	0.894866
MTW1	Ca22chr2ACalbicansSC5314:2013163-2014107	C209840WA	975.693	0.569806	0.416965	1.36655	0.171765	0.894866
NoInfo	Ca22chr6ACalbicansSC5314:1003604-1005055	C604510CA	1888.21	-0.470178	0.344208	-1.36597	0.171949	0.894866
MDR1	Ca22chr6ACalbicansSC5314:666383-668077	C603170CA	1482.27	0.619876	0.453896	1.36568	0.172039	0.894866
NoInfo	Ca22chr4ACalbicansSC5314:1562962-1566078	C407080CA	2506.7	-0.391696	0.286829	-1.3656	0.172063	0.894866
NoInfo	Ca22chrRACalbicansSC5314:417069-417639	CR01840WA	77.1454	0.844396	0.61837	1.36552	0.17209	0.894866
NoInfo	Ca22chr5ACalbicansSC5314:899279-902074	C504050WA	4507.86	0.271347	0.198739	1.36535	0.172145	0.894866
NoInfo	Ca22chr1ACalbicansSC5314:393296-394360	C101910WA	6387.46	0.282678	0.207055	1.36523	0.17218	0.894866
ATP2	Ca22chr4ACalbicansSC5314:39465-41389	C400270WA	373292	0.393131	0.28797	1.36518	0.172197	0.894866
DAL1	Ca22chr3ACalbicansSC5314:23211-24971	C300180CA	1996.47	-0.375224	0.274859	-1.36515	0.172206	0.894866
GCS1	Ca22chr1ACalbicansSC5314:1714644-1716962	C107880CA	7046.56	-0.467441	0.342615	-1.36433	0.172463	0.895426
NoInfo	Ca22chrRACalbicansSC5314:163014-164153	CR00650WA	870.467	-1.0992	0.806291	-1.36327	0.172796	0.895426
NoInfo	Ca22chr3ACalbicansSC5314:693052-693507	C303270WA	1400.93	-0.30063	0.220563	-1.36301	0.172879	0.895426
RAD2	Ca22chr4ACalbicansSC5314:755288-758260	C403550WA	2495.87	-0.292403	0.214586	-1.36264	0.172997	0.895426
SOH1	Ca22chr4ACalbicansSC5314:901264-901704	C404210CA	339.493	-0.376164	0.276059	-1.36262	0.173002	0.895426
NoInfo	Ca22chr4ACalbicansSC5314:950318-951124	C404440WA	2649.81	-0.343228	0.252008	-1.36197	0.173207	0.895774
NoInfo	Ca22chr2ACalbicansSC5314:1149967-1151790	C205640WA	14382.2	0.46625	0.342655	1.3607	0.173609	0.896432
NoInfo	Ca22chr2ACalbicansSC5314:1354541-1356250	C206650CA	477.887	-0.705156	0.518232	-1.3607	0.17361	0.896432
RBE1	Ca22chr1ACalbicansSC5314:3108041-3108856	C114120CA	2507.22	0.484222	0.356114	1.35974	0.173912	0.896752
VPS41	Ca22chr1ACalbicansSC5314:2169696-2172581	C109920WA	2386.65	-0.30833	0.226775	-1.35963	0.173947	0.896752
NoInfo	Ca22chr4ACalbicansSC5314:483122-485536	C402400CA	967.705	-0.575925	0.423892	-1.35866	0.174255	0.897626
CST20	Ca22chr5ACalbicansSC5314:517861-521547	C502340CA	11905.6	0.300628	0.221462	1.35747	0.174632	0.898382
NoInfo	Ca22chr2ACalbicansSC5314:1091743-1092969	C205300CA	8644.03	0.323468	0.238342	1.35716	0.17473	0.898382
NoInfo	Ca22chr2ACalbicansSC5314:1676486-1677021	C208300CA	1171.55	-1.25375	0.924074	-1.35677	0.174855	0.898382
NoInfo	Ca22chr4ACalbicansSC5314:928087-928719	C404350WA	2671.91	-0.319385	0.235562	-1.35584	0.17515	0.898382
NoInfo	Ca22chrRACalbicansSC5314:1455508-1456623	CR06780WA	2097.74	-0.482997	0.356298	-1.3556	0.175226	0.898382
NoInfo	Ca22chr4ACalbicansSC5314:633412-633630	C403040WA	2264.71	-0.489347	0.360985	-1.35559	0.17523	0.898382
NoInfo	Ca22chr2ACalbicansSC5314:216654-216847	C201280CA	67.9303	0.655378	0.484222	1.35347	0.175907	0.900806
BUL4	Ca22chr1ACalbicansSC5314:2659187-2661355	C112190WA	1000.68	-0.730763	0.540019	-1.35322	0.175987	0.900806
NoInfo	Ca22chr3ACalbicansSC5314:428436-429026	C301950CA	623.415	-0.47521	0.351278	-1.3528	0.176118	0.900806
NoInfo	Ca22chr5ACalbicansSC5314:690600-691057	C503110CA	529.293	-0.689392	0.510056	-1.3516	0.176503	0.900852
NoInfo	Ca22chr4ACalbicansSC5314:608655-608981	C402950CA	391.05	-0.398151	0.294597	-1.35151	0.176532	0.900852
CTF5	Ca22chr6ACalbicansSC5314:443134-444234	C602130CA	497.928	-0.340913	0.252252	-1.35148	0.176543	0.900852
NoInfo	Ca22chr2ACalbicansSC5314:545624-546715	C202730WA	8037.37	0.307488	0.227704	1.35038	0.176893	0.900953
SNF1	Ca22chr5ACalbicansSC5314:294646-296502	C501320WA	10136.3	0.304003	0.225173	1.35009	0.176988	0.900953
CAF16	Ca22chr1ACalbicansSC5314:1854820-1855782	C108430WA	3663.29	-0.577151	0.427624	-1.34967	0.177122	0.900953
NoInfo	Ca22chr1ACalbicansSC5314:198221-198746	C100970WA	380.241	-0.273013	0.202317	-1.34943	0.177197	0.900953
NoInfo	Ca22chrRACalbicansSC5314:1974738-1976477	CR09310WA	13238.1	-0.953867	0.707064	-1.34905	0.17732	0.900953
NoInfo	Ca22chr4ACalbicansSC5314:258895-261285	C401290WA	1375.24	-0.491064	0.364139	-1.34856	0.177477	0.900953
NoInfo	Ca22chrRACalbicansSC5314:634965-636134	CR02770CA	1209.26	-0.494749	0.36708	-1.3478	0.177723	0.900953
IRS4	Ca22chr3ACalbicansSC5314:772084-774000	C303660WA	1890.75	-0.362252	0.268846	-1.34743	0.177841	0.900953
ADE1	Ca22chrRACalbicansSC5314:120977-121852	CR00510CA	8130.89	0.399348	0.296379	1.34742	0.177844	0.900953
ULP2	Ca22chrRACalbicansSC5314:852102-853577	CR03820CA	1353.88	-0.244814	0.181781	-1.34675	0.178061	0.900953
NoInfo	Ca22chr2ACalbicansSC5314:2001195-2002058	C209800CA	777.742	0.742041	0.551018	1.34667	0.178086	0.900953
PRE10	Ca22chr7ACalbicansSC5314:309229-310165	C701470CA	3768.39	0.38829	0.288522	1.34579	0.178371	0.901474
NoInfo	Ca22chr2ACalbicansSC5314:1591735-1593045	C207810WA	4698.47	0.253374	0.188313	1.34549	0.178466	0.901474
HGT1	Ca22chr1ACalbicansSC5314:406673-408310	C101980WA	2914.95	0.691313	0.514131	1.34462	0.178747	0.902193
NoInfo	Ca22chr4ACalbicansSC5314:1295759-1296151	C405860WA	3065.69	-0.37716	0.281214	-1.34118	0.179861	0.904731
CCT8	Ca22chr1ACalbicansSC5314:17338-18960	C100110WA	18654	-0.509193	0.380083	-1.33969	0.180346	0.904731
PHB2	Ca22chr3ACalbicansSC5314:1081001-1081912	C305030WA	4689.81	0.341603	0.255072	1.33924	0.180492	0.904731
NoInfo	Ca22chr7ACalbicansSC5314:658010-658528	C703030WA	939.923	0.402235	0.300474	1.33867	0.180679	0.904731
ARP4	Ca22chr6ACalbicansSC5314:703285-704691	C603350CA	1913.23	-0.659777	0.492894	-1.33858	0.180708	0.904731
NoInfo	Ca22chr4ACalbicansSC5314:817941-819719	C403850WA	1214.61	-0.545741	0.407759	-1.33839	0.180769	0.904731
NoInfo	Ca22chr6ACalbicansSC5314:334854-336653	C601620WA	1809.34	-0.285437	0.213283	-1.33831	0.180797	0.904731
NoInfo	Ca22chr3ACalbicansSC5314:240894-244154	C301180CA	4170.39	0.322103	0.240682	1.33829	0.180801	0.904731
NoInfo	Ca22chr1ACalbicansSC5314:3022624-3023331	C113770CA	358.897	-0.574013	0.428919	-1.33828	0.180806	0.904731
NoInfo	Ca22chrRACalbicansSC5314:1924790-1925941	CR09010CA	15684.8	-0.81538	0.609452	-1.33789	0.180932	0.904731
WRS1	Ca22chr1ACalbicansSC5314:2696433-2697707	C112380CA	10783.7	-0.319656	0.238957	-1.33771	0.180991	0.904731
RNR22	Ca22chr2ACalbicansSC5314:1545974-1547158	C207570WA	2708.36	-1.14229	0.854602	-1.33663	0.181342	0.904731
NoInfo	Ca22chr2ACalbicansSC5314:460211-460957	C202310WA	4261.31	-0.397195	0.297174	-1.33657	0.181362	0.904731
NoInfo	Ca22chr7ACalbicansSC5314:370380-371207	C701700WA	1323.77	0.534157	0.399996	1.3354	0.181744	0.904731
ADE17	Ca22chrRACalbicansSC5314:917825-919603	CR04090CA	55877.5	0.281209	0.2106	1.33527	0.181787	0.904731
NoInfo	Ca22chr4ACalbicansSC5314:1502546-1502986	C406750CA	167.013	-0.584694	0.437889	-1.33526	0.181793	0.904731
NoInfo	Ca22chrRACalbicansSC5314:2149779-2150093	CR10040WA	7826.2	-1.02713	0.76946	-1.33487	0.181918	0.904731
NoInfo	Ca22chr1ACalbicansSC5314:1617098-1619065	C107470CA	1583.07	-0.548734	0.41111	-1.33476	0.181954	0.904731
LEU42	Ca22chr2ACalbicansSC5314:1992136-1993851	C209750WA	6106.28	-0.307269	0.230339	-1.33399	0.182208	0.904731
NoInfo	Ca22chrRACalbicansSC5314:33075-34247	CR00130CA	3451.83	0.303449	0.227494	1.33388	0.182244	0.904731
NoInfo	Ca22chr7ACalbicansSC5314:695611-696768	C703210WA	582.961	-0.637661	0.478066	-1.33383	0.182258	0.904731
NoInfo	Ca22chr7ACalbicansSC5314:796798-798657	C703590CA	2709.15	0.360569	0.270357	1.33368	0.182309	0.904731
tK(CUU)1	Ca22chr3ACalbicansSC5314:681177-681266	C303220CA	100.503	-1.33215	0.999296	-1.33309	0.182503	0.905003
DHH1	Ca22chr1ACalbicansSC5314:1509898-1511547	C107070CA	16173.6	0.351931	0.264211	1.33201	0.182858	0.905877
PGA38	Ca22chr4ACalbicansSC5314:493509-495056	C402440CA	15094.2	0.447106	0.335806	1.33144	0.183044	0.905877
CET1	Ca22chrRACalbicansSC5314:456872-458434	CR02090CA	7859.46	-0.268347	0.201596	-1.33111	0.183152	0.905877
NoInfo	Ca22chr1ACalbicansSC5314:3053314-3056847	C113880CA	8671.67	0.360867	0.271219	1.33054	0.18334	0.905877
PEX6	Ca22chr2ACalbicansSC5314:1112792-1116265	C205440WA	2645.17	0.468619	0.352504	1.3294	0.183716	0.905877
NoInfo	Ca22chrRACalbicansSC5314:1908216-1909313	CR08900CA	13980.6	-1.0083	0.758756	-1.32888	0.183886	0.905877
PDK2	Ca22chrRACalbicansSC5314:1902380-1903915	CR08860WA	12195.4	-1.13531	0.854373	-1.32883	0.183905	0.905877
DED1	Ca22chr3ACalbicansSC5314:1387874-1389892	C306100CA	42722.7	0.335763	0.2527	1.3287	0.183945	0.905877
NoInfo	Ca22chr1ACalbicansSC5314:1041964-1043523	C104980CA	5188.17	0.258396	0.194501	1.3285	0.184012	0.905877
NoInfo	Ca22chr5ACalbicansSC5314:1058090-1058830	C504840CA	1200.65	-0.544269	0.409742	-1.32832	0.184072	0.905877
NoInfo	Ca22chr2ACalbicansSC5314:1589082-1589399	C207780WA	140.353	-0.449317	0.338915	-1.32575	0.184922	0.906065
GNA1	Ca22chr2ACalbicansSC5314:810975-811424	C203870WA	839.666	-0.397961	0.300219	-1.32557	0.184982	0.906065
NoInfo	Ca22chr2ACalbicansSC5314:356072-356839	C201910WA	178.301	-0.581087	0.438564	-1.32498	0.185179	0.906065
NoInfo	Ca22chr5ACalbicansSC5314:7209-8807	C500060CA	1854.03	-0.461479	0.348323	-1.32486	0.185218	0.906065
NoInfo	Ca22chr2ACalbicansSC5314:2018704-2019741	C209870WA	3321.34	0.257492	0.194447	1.32423	0.185428	0.906065
CEK2	Ca22chrRACalbicansSC5314:1244534-1245652	CR05940WA	289.103	-0.932859	0.704493	-1.32416	0.185451	0.906065
NoInfo	Ca22chr5ACalbicansSC5314:858499-859104	C503920CA	1172.53	-0.532195	0.40192	-1.32413	0.185459	0.906065
NoInfo	Ca22chr5ACalbicansSC5314:223535-223858	C501040WA	920.907	0.716745	0.541745	1.32303	0.185825	0.906065
NoInfo	Ca22chrRACalbicansSC5314:1778013-1778471	CR08190WA	34540.6	1.73132	1.30883	1.3228	0.185902	0.906065
PRN2	Ca22chr1ACalbicansSC5314:1218269-1219270	C105860WA	558.897	0.451355	0.341237	1.3227	0.185935	0.906065
NoInfo	Ca22chr1ACalbicansSC5314:1163603-1164622	C105540CA	1991.32	-0.754227	0.570242	-1.32264	0.185954	0.906065
NoInfo	Ca22chr5ACalbicansSC5314:1005350-1009294	C504640CA	6080.24	-0.351849	0.266037	-1.32256	0.185982	0.906065
WAL1	Ca22chrRACalbicansSC5314:2050217-2052358	CR09650WA	10146.2	-1.1372	0.85991	-1.32246	0.186014	0.906065
ZWF1	Ca22chr1ACalbicansSC5314:1953260-1954783	C108980CA	5809.14	-0.541814	0.409743	-1.32233	0.186059	0.906065
NoInfo	Ca22chr4ACalbicansSC5314:914401-915228	C404280CA	702.354	-0.284749	0.215492	-1.32139	0.186372	0.906374
NoInfo	Ca22chr4ACalbicansSC5314:1481276-1481707	C406620CA	53.9644	-1.15461	0.873842	-1.3213	0.186401	0.906374
NoInfo	Ca22chr6ACalbicansSC5314:204367-205872	C601050WA	3719.92	-0.233372	0.176767	-1.32023	0.186759	0.907435
NoInfo	Ca22chrRACalbicansSC5314:1114420-1115133	CR05140WA	916.857	-0.372229	0.282102	-1.31948	0.187007	0.907961
ALP1	Ca22chr1ACalbicansSC5314:2393472-2395103	C110800CA	7363.54	0.363449	0.2758	1.3178	0.187571	0.909058
MET3	Ca22chr1ACalbicansSC5314:3051419-3053002	C113870WA	4929.43	0.550193	0.417521	1.31776	0.187584	0.909058
IPT1	Ca22chr1ACalbicansSC5314:1991466-1993010	C109120WA	3206.07	0.42363	0.321527	1.31756	0.187652	0.909058
HAP41	Ca22chr4ACalbicansSC5314:1097227-1099170	C405110CA	3880.11	0.456439	0.346687	1.31657	0.187981	0.909529
NoInfo	Ca22chr2ACalbicansSC5314:322580-323239	C201760CA	159.509	-0.653836	0.496833	-1.31601	0.188172	0.909529
NoInfo	Ca22chr1ACalbicansSC5314:250103-251977	C101250WA	12055.7	0.219543	0.166839	1.31589	0.18821	0.909529
NoInfo	Ca22chr4ACalbicansSC5314:230555-231097	C401140CA	967.265	-0.666774	0.506821	-1.3156	0.188309	0.909529
NoInfo	Ca22chr6ACalbicansSC5314:511041-512948	C602470WA	5485.21	-0.389009	0.296236	-1.31317	0.189125	0.912775
NoInfo	Ca22chrRACalbicansSC5314:1538707-1539444	CR07080WA	10562.7	0.401325	0.305709	1.31277	0.189261	0.912775
NoInfo	Ca22chr1ACalbicansSC5314:1097142-1097528	C105180CA	1870.49	0.3184	0.242845	1.31112	0.189816	0.914773
NoInfo	Ca22chr1ACalbicansSC5314:3175481-3176209	C114470WA	1086.24	-0.463098	0.353488	-1.31008	0.190168	0.915434
UGA3	Ca22chrRACalbicansSC5314:2129808-2132219	CR09960CA	10881.1	-0.93505	0.714031	-1.30954	0.190353	0.915434
NoInfo	Ca22chrRACalbicansSC5314:2054141-2055052	CR09670CA	12937.2	-1.00051	0.76406	-1.30947	0.190375	0.915434
SNZ1	Ca22chr1ACalbicansSC5314:541722-542600	C102590CA	5845.08	0.295675	0.225964	1.3085	0.190702	0.916329
NoInfo	Ca22chrRACalbicansSC5314:1816595-1818214	CR08420WA	42973.1	1.48126	1.13358	1.30671	0.191311	0.916532
POT1	Ca22chrRACalbicansSC5314:39001-40227	CR00150CA	4529.95	0.576592	0.441372	1.30636	0.191429	0.916532
TPT1	Ca22chr3ACalbicansSC5314:48915-49538	C300350WA	2077.17	-0.214783	0.164434	-1.3062	0.191486	0.916532
SSY1	Ca22chr2ACalbicansSC5314:854661-857303	C204060CA	2074.63	-0.440732	0.3376	-1.30548	0.191728	0.916532
POL3	Ca22chr7ACalbicansSC5314:597970-601086	C702790CA	8524.42	0.284102	0.217643	1.30536	0.191772	0.916532
RHO3	Ca22chr2ACalbicansSC5314:1043453-1044176	C205030CA	3849.44	-0.390368	0.299123	-1.30504	0.191879	0.916532
ERG25	Ca22chrRACalbicansSC5314:527702-528628	CR02370WA	4088.83	0.338327	0.259323	1.30466	0.19201	0.916532
NoInfo	Ca22chr6ACalbicansSC5314:244222-244632	C601260WA	1617.13	0.330743	0.253518	1.30461	0.192025	0.916532
RPS-2	Ca22chr2ACalbicansSC5314:2147863-2149396	C210400WA	3446.22	0.398169	0.305244	1.30443	0.192087	0.916532
NoInfo	Ca22chrRACalbicansSC5314:1940339-1941622	CR09090CA	10133.5	-1.55184	1.19093	-1.30305	0.192557	0.916532
CTF18	Ca22chrRACalbicansSC5314:259797-262358	CR01150CA	2702.89	0.238626	0.183157	1.30285	0.192627	0.916532
NoInfo	Ca22chr1ACalbicansSC5314:683901-685105	C103270WA	783.801	0.531336	0.407845	1.30279	0.192647	0.916532
NoInfo	Ca22chr2ACalbicansSC5314:1092308-1092387	C205310CA	528.762	0.30277	0.232424	1.30266	0.19269	0.916532
NoInfo	Ca22chr2ACalbicansSC5314:1457732-1458469	C207140WA	1900.73	0.445438	0.3421	1.30207	0.192893	0.916532
CEK1	Ca22chr4ACalbicansSC5314:1437628-1438893	C406480CA	722.842	0.331604	0.254702	1.30193	0.192942	0.916532
NoInfo	Ca22chr3ACalbicansSC5314:973774-975360	C304590WA	19868.3	0.307939	0.236556	1.30176	0.192999	0.916532
NoInfo	Ca22chr2ACalbicansSC5314:1249804-1250850	C206120CA	1003.91	0.379289	0.291572	1.30084	0.193313	0.9169
NoInfo	Ca22chr3ACalbicansSC5314:223626-225776	C301110CA	101.241	-0.892817	0.686734	-1.30009	0.19357	0.9169
NoInfo	Ca22chr1ACalbicansSC5314:1560957-1561400	C107290WA	1099.28	-0.642914	0.494518	-1.30008	0.193573	0.9169
NoInfo	Ca22chr2ACalbicansSC5314:1509083-1511452	C207390CA	5141.88	0.228504	0.175814	1.29969	0.193706	0.9169
NoInfo	Ca22chr6ACalbicansSC5314:98053-98313	C600530CA	851.684	0.379061	0.291716	1.29942	0.193801	0.9169
PGA22	Ca22chrRACalbicansSC5314:511771-512280	CR02290WA	282.996	0.497951	0.383315	1.29906	0.193922	0.9169
SUI2	Ca22chr1ACalbicansSC5314:1484762-1485664	C106960WA	12579.1	0.345803	0.266456	1.29778	0.194361	0.918311
RME1	Ca22chr1ACalbicansSC5314:1578886-1580409	C107330WA	1775.39	0.49265	0.380079	1.29618	0.194914	0.920255
SET6	Ca22chr1ACalbicansSC5314:429371-430510	C102080WA	1879.31	0.378278	0.292286	1.29421	0.195594	0.921747
MRPL3	Ca22chr1ACalbicansSC5314:1723764-1724978	C107910CA	5655.09	-0.536473	0.414983	-1.29276	0.196095	0.921747
NoInfo	Ca22chr2ACalbicansSC5314:2050568-2051806	C210020CA	379.635	0.781308	0.604503	1.29248	0.196191	0.921747
SWC4	Ca22chrRACalbicansSC5314:102094-104001	CR00400CA	3480.44	-0.31615	0.24485	-1.2912	0.196636	0.921747
SFH5	Ca22chr1ACalbicansSC5314:2267309-2268271	C110270CA	3687.25	0.245191	0.189976	1.29064	0.196829	0.921747
SPT10	Ca22chrRACalbicansSC5314:1512664-1514073	CR07040WA	1695.84	-0.537057	0.41621	-1.29035	0.196929	0.921747
NoInfo	Ca22chr5ACalbicansSC5314:225952-227454	C501070CA	7597.57	0.271447	0.210446	1.28987	0.197096	0.921747
BGL22	Ca22chrRACalbicansSC5314:2002832-2005762	CR09420CA	11360.5	-1.0358	0.80347	-1.28915	0.197345	0.921747
NoInfo	Ca22chr1ACalbicansSC5314:2880525-2881034	C113190WA	3614.07	0.61074	0.47381	1.289	0.197399	0.921747
NoInfo	Ca22chr5ACalbicansSC5314:268261-269373	C501190WA	2932.89	0.364224	0.282587	1.28889	0.197437	0.921747
SCT1	Ca22chr3ACalbicansSC5314:162847-165159	C300820WA	7633.7	0.300472	0.233137	1.28882	0.197459	0.921747
NoInfo	Ca22chr2ACalbicansSC5314:1939565-1940335	C209480WA	435.901	0.580974	0.450881	1.28853	0.197561	0.921747
NoInfo	Ca22chr6ACalbicansSC5314:857389-859491	C603960WA	17025.6	0.246064	0.190965	1.28853	0.197562	0.921747
TRR1	Ca22chr5ACalbicansSC5314:611323-612285	C502710WA	11312.6	0.288614	0.224033	1.28827	0.197653	0.921747
NoInfo	Ca22chr3ACalbicansSC5314:1226660-1228948	C305460WA	1620.55	-0.314544	0.244193	-1.28809	0.197713	0.921747
NoInfo	Ca22chr2ACalbicansSC5314:897773-900651	C204280WA	6918.65	0.393809	0.305736	1.28807	0.197723	0.921747
SVF1	Ca22chr1ACalbicansSC5314:63202-64350	C100400WA	13889.6	0.27892	0.216586	1.2878	0.197815	0.921747
NoInfo	Ca22chr2ACalbicansSC5314:1930208-1933412	C209460CA	4319.65	0.353318	0.274378	1.28771	0.197849	0.921747
FGR32	Ca22chrRACalbicansSC5314:1753067-1755388	CR08030CA	12801	0.590646	0.45882	1.28731	0.197985	0.921747
NoInfo	Ca22chrRACalbicansSC5314:1142603-1143064	CR05310WA	2178.88	-0.680585	0.528792	-1.28706	0.198074	0.921747
NoInfo	Ca22chr7ACalbicansSC5314:249860-250768	C701190WA	1360.77	-0.270259	0.210073	-1.2865	0.198268	0.921747
NoInfo	Ca22chr1ACalbicansSC5314:2022447-2024309	C109210CA	6184.56	0.546912	0.42519	1.28628	0.198347	0.921747
NoInfo	Ca22chr6ACalbicansSC5314:238369-240150	C601220CA	4891.62	-0.360172	0.280142	-1.28568	0.198556	0.922036
GAL1	Ca22chr1ACalbicansSC5314:449253-450800	C102130CA	5368.17	0.548649	0.42687	1.28529	0.198693	0.922036
NoInfo	Ca22chr1ACalbicansSC5314:123066-123431	C100700WA	1903.74	0.403066	0.313723	1.28478	0.198869	0.922195
HPD1	Ca22chr6ACalbicansSC5314:597534-598598	C602890CA	643.772	-1.09829	0.856332	-1.28256	0.199648	0.922677
SNQ2	Ca22chr6ACalbicansSC5314:832295-836782	C603840CA	22372.3	0.407771	0.318	1.2823	0.199737	0.922677
NoInfo	Ca22chr4ACalbicansSC5314:686644-689340	C403290WA	7526.78	-0.343463	0.267865	-1.28222	0.199764	0.922677
NoInfo	Ca22chr2ACalbicansSC5314:459062-459790	C202300WA	292.491	-0.323955	0.252762	-1.28166	0.199962	0.922677
NoInfo	Ca22chr4ACalbicansSC5314:903067-904563	C404230WA	751.613	0.35043	0.273467	1.28144	0.20004	0.922677
ZCF19	Ca22chrRACalbicansSC5314:1328224-1330083	CR06240CA	284.8	-0.655761	0.511857	-1.28114	0.200144	0.922677
RPL37B	Ca22chr1ACalbicansSC5314:2491976-2492601	C111360WA	86716.8	0.475889	0.371464	1.28112	0.200152	0.922677
NoInfo	Ca22chr4ACalbicansSC5314:119423-120388	C400700CA	1554.26	0.349468	0.272833	1.28088	0.200234	0.922677
PHO100	Ca22chr1ACalbicansSC5314:1609045-1610016	C107430WA	951.819	-0.674998	0.527172	-1.28041	0.200399	0.922677
TOM7	Ca22chr7ACalbicansSC5314:405642-405839	C701890CA	4921.03	0.340331	0.26588	1.28002	0.200538	0.922677
HSP90	Ca22chr7ACalbicansSC5314:439525-441648	C702030WA	214817	0.283278	0.221363	1.2797	0.200652	0.922677
SEC22	Ca22chrRACalbicansSC5314:899035-899762	CR03970CA	1040.21	-0.522708	0.408483	-1.27963	0.200674	0.922677
NoInfo	Ca22chrRACalbicansSC5314:980798-981112	CR04430WA	62.0744	-0.922691	0.721701	-1.27849	0.201075	0.922977
NoInfo	Ca22chr7ACalbicansSC5314:345794-346918	C701600WA	11386.1	0.326518	0.255399	1.27846	0.201086	0.922977
NoInfo	Ca22chr7ACalbicansSC5314:806681-808660	C703620CA	879.923	-0.296321	0.231828	-1.2782	0.20118	0.922977
KRE6	Ca22chr3ACalbicansSC5314:1306093-1308315	C305830WA	10423.9	0.237013	0.18548	1.27784	0.201307	0.922977
NoInfo	Ca22chr6ACalbicansSC5314:268142-270265	C601350WA	2992.09	-0.428622	0.335835	-1.27629	0.201853	0.924803
NoInfo	Ca22chr1ACalbicansSC5314:2831214-2831305	C113000WA	338.234	0.376629	0.295284	1.27548	0.20214	0.924803
NoInfo	Ca22chr4ACalbicansSC5314:157302-158897	C400880WA	4201.03	0.312502	0.245047	1.27528	0.202212	0.924803
ARG1	Ca22chrRACalbicansSC5314:149870-151120	CR00620CA	802.255	-0.525757	0.412599	-1.27426	0.202573	0.924803
KGD1	Ca22chr3ACalbicansSC5314:175316-178306	C300880WA	78287.2	0.38436	0.301707	1.27395	0.202681	0.924803
NoInfo	Ca22chrRACalbicansSC5314:1679654-1679848	CR07740WA	5410.71	1.67921	1.31817	1.2739	0.2027	0.924803
OST1	Ca22chr3ACalbicansSC5314:1240041-1241453	C305530WA	3974.23	0.218043	0.17123	1.27339	0.202879	0.924803
NoInfo	Ca22chr1ACalbicansSC5314:461070-462782	C102210WA	3023.21	0.326119	0.256132	1.27325	0.20293	0.924803
NoInfo	Ca22chr2ACalbicansSC5314:1893408-1894058	C209250WA	1318.76	0.371917	0.292201	1.27281	0.203085	0.924803
AVT7	Ca22chr2ACalbicansSC5314:672719-674041	C203250WA	2838.43	0.378878	0.297698	1.27269	0.203127	0.924803
NoInfo	Ca22chr4ACalbicansSC5314:1221251-1229458	C405590WA	11804.4	0.237922	0.187108	1.27157	0.203524	0.925241
GCR3	Ca22chr1ACalbicansSC5314:1851770-1854430	C108420WA	15416	0.151377	0.119072	1.2713	0.203621	0.925241
SER2	Ca22chr2ACalbicansSC5314:538929-539834	C202690WA	5088.81	0.333464	0.262436	1.27065	0.203854	0.925241
NoInfo	Ca22chr1ACalbicansSC5314:2791182-2792130	C112820CA	4221.74	-0.378186	0.297652	-1.27057	0.203883	0.925241
NoInfo	Ca22chr1ACalbicansSC5314:469116-471743	C102240WA	16330.5	0.317648	0.250091	1.27013	0.204038	0.925241
NoInfo	Ca22chr4ACalbicansSC5314:229219-229929	C401130CA	867.559	-0.335163	0.263909	-1.27	0.204086	0.925241
NoInfo	Ca22chrRACalbicansSC5314:1936663-1938141	CR09070CA	10449.6	-1.5309	1.20614	-1.26925	0.204351	0.925241
NoInfo	Ca22chr4ACalbicansSC5314:1583826-1584365	C407150WA	1763.73	-0.460459	0.362819	-1.26912	0.2044	0.925241
NoInfo	Ca22chr2ACalbicansSC5314:2223908-2225521	C210850CA	4287.29	0.343121	0.270424	1.26883	0.204503	0.925241
TSM1	Ca22chr6ACalbicansSC5314:999224-1003501	C604500CA	7297.68	-0.459944	0.362796	-1.26778	0.204878	0.92575
NoInfo	Ca22chr2ACalbicansSC5314:2009284-2011107	C209820WA	1605.92	0.469828	0.37063	1.26765	0.204924	0.92575
NoInfo	Ca22chr1ACalbicansSC5314:2054912-2055511	C109330WA	1219.4	-0.698412	0.551096	-1.26732	0.205042	0.92575
NoInfo	Ca22chr1ACalbicansSC5314:515594-517525	C102430CA	13760.4	0.337337	0.266327	1.26663	0.205289	0.92582
NoInfo	Ca22chr5ACalbicansSC5314:989261-990049	C504530WA	6529.69	-0.365842	0.288866	-1.26648	0.205343	0.92582
CLC1	Ca22chr4ACalbicansSC5314:386687-387364	C401980CA	5167.25	-0.284845	0.225111	-1.26535	0.205745	0.926002
NoInfo	Ca22chr7ACalbicansSC5314:608192-608466	C702820CA	87.3102	0.573918	0.453607	1.26523	0.205789	0.926002
tA(AGC)2	Ca22chr3ACalbicansSC5314:845662-845734	C304050WA	277.03	-0.876113	0.692823	-1.26455	0.206031	0.926002
NoInfo	Ca22chr5ACalbicansSC5314:446199-446600	C501990WA	228.66	-0.95602	0.75605	-1.26449	0.206054	0.926002
NoInfo	Ca22chr3ACalbicansSC5314:1639579-1641591	C307170CA	5313.93	0.285159	0.22565	1.26372	0.206329	0.926002
AAF1	Ca22chr3ACalbicansSC5314:1477198-1479036	C306470WA	6131.38	0.518331	0.41047	1.26277	0.206671	0.926002
NoInfo	Ca22chr1ACalbicansSC5314:2917513-2919603	C113390WA	413.096	-0.647297	0.512722	-1.26247	0.206779	0.926002
PCD1	Ca22chrRACalbicansSC5314:2066448-2067626	CR09710WA	9217.05	-1.46307	1.15905	-1.26231	0.206838	0.926002
OXR1	Ca22chr3ACalbicansSC5314:552298-553335	C302540CA	723.866	-0.350113	0.277422	-1.26202	0.20694	0.926002
AAT22	Ca22chr4ACalbicansSC5314:244110-245339	C401200CA	1887.98	-0.465215	0.368632	-1.262	0.206947	0.926002
RPN1	Ca22chr1ACalbicansSC5314:2898258-2901239	C113300CA	16211.4	0.22901	0.181507	1.26171	0.207053	0.926002
SAP5	Ca22chr6ACalbicansSC5314:635173-636429	C603030WA	260.686	0.727959	0.57701	1.26161	0.207091	0.926002
URE2	Ca22chr2ACalbicansSC5314:986357-987391	C204710CA	2497.47	0.267296	0.212069	1.26042	0.207518	0.927047
NoInfo	Ca22chr4ACalbicansSC5314:558858-559796	C402720CA	1136.12	0.314668	0.249756	1.2599	0.207705	0.927047
PHA2	Ca22chr3ACalbicansSC5314:537128-538135	C302460CA	1037.02	-0.497793	0.3952	-1.2596	0.207815	0.927047
NoInfo	Ca22chr3ACalbicansSC5314:22745-23092	C300170CA	8183.77	-0.622255	0.494316	-1.25882	0.208096	0.927047
GPM2	Ca22chr1ACalbicansSC5314:895092-895877	C104320WA	1766.16	-0.758731	0.602765	-1.25875	0.20812	0.927047
NoInfo	Ca22chr7ACalbicansSC5314:19888-20349	C700160CA	8707.25	-0.403086	0.320304	-1.25845	0.20823	0.927047
NoInfo	Ca22chr7ACalbicansSC5314:264744-265073	C701310CA	162.727	-1.05286	0.837112	-1.25773	0.208488	0.927047
SNL1	Ca22chr1ACalbicansSC5314:2330114-2330713	C110530WA	1372.52	0.275284	0.218878	1.2577	0.208499	0.927047
SDC1	Ca22chr5ACalbicansSC5314:927500-927886	C504160WA	705.295	-0.23475	0.18675	-1.25703	0.208743	0.927047
NoInfo	Ca22chr1ACalbicansSC5314:1334325-1334415	C106300WA	745.596	0.653353	0.519766	1.25701	0.208749	0.927047
WBP1	Ca22chr1ACalbicansSC5314:2452925-2454238	C111170WA	14914.7	0.286104	0.22778	1.25605	0.209097	0.92742
MP65	Ca22chr2ACalbicansSC5314:2053448-2054584	C210030CA	62425.1	0.340148	0.270961	1.25534	0.209355	0.92742
CAT1	Ca22chr1ACalbicansSC5314:1453350-1454807	C106810WA	13256.3	0.292896	0.233372	1.25506	0.209457	0.92742
HHT1	Ca22chr3ACalbicansSC5314:1622261-1622671	C307090WA	3003.6	-0.230471	0.183651	-1.25494	0.209502	0.92742
FGR29	Ca22chr2ACalbicansSC5314:2156597-2158927	C210430CA	2153.09	-0.217128	0.173117	-1.25423	0.209759	0.92742
NoInfo	Ca22chr3ACalbicansSC5314:1541633-1541839	C306750WA	3301.84	-0.335935	0.268083	-1.2531	0.21017	0.92742
CAT8	Ca22chr1ACalbicansSC5314:1790347-1793517	C108190CA	1554.15	-0.630915	0.503683	-1.2526	0.21035	0.92742
NOP8	Ca22chr6ACalbicansSC5314:954954-957020	C604330WA	2581.7	-0.726961	0.5804	-1.25252	0.210381	0.92742
ARC18	Ca22chr6ACalbicansSC5314:221639-222187	C601140CA	144.835	-0.780277	0.623019	-1.25241	0.21042	0.92742
NoInfo	Ca22chr4ACalbicansSC5314:1534066-1534347	C406880CA	1020.69	0.334775	0.267306	1.2524	0.210423	0.92742
NoInfo	Ca22chr5ACalbicansSC5314:428854-429018	C501900CA	897.86	-0.338462	0.270418	-1.25163	0.210706	0.92742
RPS13	Ca22chr6ACalbicansSC5314:114676-115535	C600650CA	121204	0.469354	0.375187	1.25099	0.210939	0.92742
NoInfo	Ca22chr2ACalbicansSC5314:2036718-2037725	C209960WA	1382.59	0.406828	0.325512	1.24981	0.211368	0.92742
ZRT2	Ca22chr2ACalbicansSC5314:524004-525116	C202590WA	9887.89	-0.461783	0.369488	-1.24979	0.211375	0.92742
NoInfo	Ca22chr2ACalbicansSC5314:560211-560501	C202800WA	1692.72	-0.385188	0.308276	-1.24949	0.211486	0.92742
MCA1	Ca22chr3ACalbicansSC5314:1127463-1128809	C305190CA	5779.52	0.278043	0.222536	1.24943	0.211508	0.92742
MED8	Ca22chr2ACalbicansSC5314:949282-950001	C204530WA	228.595	-0.569708	0.456058	-1.2492	0.211591	0.92742
NoInfo	Ca22chr1ACalbicansSC5314:2217841-2220072	C110140CA	2693.25	0.495834	0.397269	1.24811	0.211992	0.92742
NoInfo	Ca22chrRACalbicansSC5314:2071617-2072705	CR09750CA	9331.46	-1.44287	1.15669	-1.24741	0.212247	0.92742
NoInfo	Ca22chr6ACalbicansSC5314:957364-958923	C604340WA	2834.23	-0.591772	0.474594	-1.2469	0.212433	0.92742
NoInfo	Ca22chr1ACalbicansSC5314:280115-280310	C101430CA	101.104	1.01159	0.811738	1.2462	0.212691	0.92742
tH(GUG)3	Ca22chr3ACalbicansSC5314:1469508-1469605	C306460CA	646.351	-1.04309	0.83747	-1.24553	0.212938	0.92742
NoInfo	Ca22chr4ACalbicansSC5314:790413-791915	C403710CA	879.467	-0.554621	0.445464	-1.24504	0.213116	0.92742
PRE8	Ca22chrRACalbicansSC5314:1989010-1989912	CR09380WA	14731	-0.811391	0.651938	-1.24458	0.213285	0.92742
SEC14	Ca22chr5ACalbicansSC5314:87345-88250	C500480CA	7688.54	-0.314452	0.25278	-1.24398	0.213507	0.92742
NoInfo	Ca22chr3ACalbicansSC5314:1576153-1576956	C306880WA	365.647	-0.666083	0.535665	-1.24347	0.213695	0.92742
NoInfo	Ca22chrRACalbicansSC5314:1814233-1815585	CR08410WA	37947.4	1.5497	1.2478	1.24195	0.214253	0.92742
FAV3	Ca22chr2ACalbicansSC5314:11100-12443	C200080CA	905.952	-0.370036	0.297957	-1.24191	0.214269	0.92742
NoInfo	Ca22chr7ACalbicansSC5314:191453-192481	C700920CA	392.818	-0.569134	0.458383	-1.24161	0.214379	0.92742
NoInfo	Ca22chrRACalbicansSC5314:2096976-2098658	CR09830WA	9682.02	-1.34271	1.08144	-1.24159	0.214386	0.92742
CSH1	Ca22chr1ACalbicansSC5314:844770-845783	C104020CA	1392.51	0.387475	0.312136	1.24137	0.21447	0.92742
NoInfo	Ca22chrRACalbicansSC5314:1278556-1279848	CR06010WA	1038.29	-0.421667	0.339692	-1.24132	0.214487	0.92742
YIM1	Ca22chr2ACalbicansSC5314:790963-792051	C203750WA	4492.21	0.304736	0.24553	1.24113	0.214557	0.92742
GCV3	Ca22chr1ACalbicansSC5314:3008286-3008819	C113680CA	15783.5	-0.467989	0.377263	-1.24048	0.214796	0.92742
GPI13	Ca22chr2ACalbicansSC5314:819247-822291	C203920CA	3502.77	-0.325349	0.262362	-1.24008	0.214947	0.92742
NoInfo	Ca22chr5ACalbicansSC5314:1172634-1174892	C505440CA	13231.9	0.478129	0.385774	1.2394	0.215197	0.92742
HNM1	Ca22chr2ACalbicansSC5314:201446-203062	C201210CA	6530.97	0.299838	0.242011	1.23894	0.215367	0.92742
NoInfo	Ca22chr7ACalbicansSC5314:419928-421982	C701960WA	2259.12	0.284532	0.229848	1.23792	0.215747	0.92742
TRS33	Ca22chr7ACalbicansSC5314:477161-477799	C702180CA	1209.65	0.325392	0.262878	1.23781	0.215788	0.92742
MNN4	Ca22chr4ACalbicansSC5314:1457328-1460318	C406540WA	3855.42	0.263267	0.212792	1.2372	0.216011	0.92742
TSR2	Ca22chr1ACalbicansSC5314:638337-638966	C103060CA	1798.51	-0.465509	0.376278	-1.23714	0.216035	0.92742
FGR34	Ca22chrRACalbicansSC5314:2147924-2149489	CR10030WA	9106.63	-0.82277	0.665173	-1.23693	0.216114	0.92742
NoInfo	Ca22chrRACalbicansSC5314:4884-6890	CR00010CA	3270.29	-0.314519	0.25435	-1.23656	0.216251	0.92742
NoInfo	Ca22chr3ACalbicansSC5314:1695339-1696043	C307390CA	3209.87	0.32785	0.265132	1.23655	0.216253	0.92742
CKA2	Ca22chr2ACalbicansSC5314:1038614-1039603	C204980CA	1418.89	-0.486597	0.393727	-1.23587	0.216505	0.92742
SOD2	Ca22chr1ACalbicansSC5314:305308-306012	C101520CA	11663.1	0.36588	0.296093	1.23569	0.216573	0.92742
NoInfo	Ca22chr2ACalbicansSC5314:204898-207780	C201220WA	7854.35	-0.296543	0.239996	-1.23562	0.216601	0.92742
NoInfo	Ca22chr3ACalbicansSC5314:1734635-1735285	C307600WA	1609.81	-0.319983	0.259351	-1.23378	0.217283	0.92742
PAM18	Ca22chr4ACalbicansSC5314:90446-90919	C400520WA	5708.68	-0.408041	0.33094	-1.23297	0.217585	0.92742
TRX2	Ca22chr5ACalbicansSC5314:211600-211956	C500910CA	175.186	0.618582	0.501856	1.23259	0.217729	0.92742
NoInfo	Ca22chr4ACalbicansSC5314:64264-66699	C400420CA	10728	0.302543	0.245476	1.23247	0.217773	0.92742
tE(UUC)2	Ca22chr3ACalbicansSC5314:447502-447595	C302050CA	181.984	-1.10495	0.897165	-1.2316	0.218098	0.92742
GLN4	Ca22chr7ACalbicansSC5314:88681-91080	C700550CA	23511.7	0.252305	0.205036	1.23054	0.218495	0.92742
MSO1	Ca22chr1ACalbicansSC5314:2655467-2655976	C112160WA	1860.26	-0.558476	0.45399	-1.23015	0.218641	0.92742
SPR1	Ca22chr2ACalbicansSC5314:1402344-1403921	C206840WA	64.3693	-0.608486	0.49469	-1.23004	0.218684	0.92742
NoInfo	Ca22chr7ACalbicansSC5314:275786-276745	C701350CA	1359.85	-0.728448	0.592613	-1.22921	0.218992	0.92742
AFL1	Ca22chr5ACalbicansSC5314:21297-23504	C500180WA	19137.1	0.300468	0.244471	1.22905	0.219052	0.92742
FUM12	Ca22chr3ACalbicansSC5314:1741637-1743169	C307640CA	39520	0.266603	0.216971	1.22875	0.219167	0.92742
NoInfo	Ca22chr1ACalbicansSC5314:402263-402769	C101940CA	1816.86	-0.323021	0.263177	-1.22739	0.219676	0.92742
HGT10	Ca22chr6ACalbicansSC5314:817349-818989	C603790CA	10543	0.404316	0.32943	1.22732	0.219702	0.92742
NoInfo	Ca22chr4ACalbicansSC5314:1174198-1174446	C405380CA	126.553	-1.06699	0.86943	-1.22722	0.219739	0.92742
NoInfo	Ca22chr7ACalbicansSC5314:893178-893816	C704140CA	2528.18	-0.30429	0.248067	-1.22665	0.219955	0.92742
NoInfo	Ca22chr4ACalbicansSC5314:1509593-1511473	C406770WA	4037.33	0.329062	0.268367	1.22617	0.220136	0.92742
LDG3	Ca22chr7ACalbicansSC5314:493961-494419	C702270WA	37.7737	-1.26405	1.03131	-1.22567	0.220324	0.92742
PGA55	Ca22chr2ACalbicansSC5314:1823866-1828080	C208980CA	2243.6	0.316716	0.258411	1.22563	0.220338	0.92742
PSY2	Ca22chr1ACalbicansSC5314:478626-481568	C102280CA	1154.97	-0.346051	0.282366	-1.22554	0.220372	0.92742
NoInfo	Ca22chr4ACalbicansSC5314:359054-360847	C401830CA	2259.26	0.272607	0.222503	1.22519	0.220505	0.92742
GLG2	Ca22chr3ACalbicansSC5314:1467909-1468994	C306450WA	396.388	-0.70838	0.578278	-1.22498	0.220582	0.92742
NoInfo	Ca22chr2ACalbicansSC5314:1794757-1795149	C208840WA	650.529	-0.895377	0.731358	-1.22427	0.220852	0.92742
NoInfo	Ca22chr2ACalbicansSC5314:801900-803990	C203800CA	3687.8	-0.228947	0.187046	-1.22402	0.220946	0.92742
THI4	Ca22chr3ACalbicansSC5314:1099836-1100900	C305130CA	308.378	0.497337	0.406664	1.22297	0.221342	0.92742
MED21	Ca22chrRACalbicansSC5314:2073298-2073834	CR09760WA	8984.31	-1.53756	1.25724	-1.22296	0.221344	0.92742
RGS2	Ca22chrRACalbicansSC5314:1409035-1410333	CR06590CA	261.753	-0.979211	0.801121	-1.2223	0.221594	0.92742
CDC11	Ca22chr5ACalbicansSC5314:8946-10154	C500070WA	5947.35	-0.268618	0.219768	-1.22228	0.221602	0.92742
NoInfo	Ca22chr5ACalbicansSC5314:464404-465366	C502070CA	2451.95	-0.34452	0.282056	-1.22146	0.221913	0.92742
NoInfo	Ca22chr1ACalbicansSC5314:3020078-3020674	C113750CA	281.148	-0.487596	0.399192	-1.22146	0.221913	0.92742
CDC5	Ca22chr1ACalbicansSC5314:191444-193405	C100950CA	11825.5	0.284635	0.233074	1.22122	0.222003	0.92742
NoInfo	Ca22chrRACalbicansSC5314:1932933-1934693	CR09050CA	9968.12	-1.53369	1.25607	-1.22103	0.222076	0.92742
NoInfo	Ca22chr1ACalbicansSC5314:749095-749350	C103590WA	113.007	-0.885811	0.725695	-1.22064	0.222223	0.92742
NoInfo	Ca22chr6ACalbicansSC5314:988798-991299	C604440CA	1792.74	-0.353037	0.289266	-1.22046	0.22229	0.92742
NoInfo	Ca22chr1ACalbicansSC5314:1462710-1464203	C106860WA	766.583	-1.01219	0.829515	-1.22022	0.22238	0.92742
NoInfo	Ca22chr2ACalbicansSC5314:1443720-1444874	C207070WA	2326.23	0.306341	0.251215	1.21944	0.222678	0.92742
NoInfo	Ca22chr7ACalbicansSC5314:18321-18851	C700140CA	2914.81	-0.280519	0.230167	-1.21876	0.222935	0.92742
NoInfo	Ca22chrRACalbicansSC5314:72120-73049	CR00290WA	2255.46	0.621307	0.509787	1.21876	0.222936	0.92742
GCV2	Ca22chr1ACalbicansSC5314:1846393-1849392	C108400CA	78668.1	0.267488	0.219623	1.21794	0.223246	0.92742
NoInfo	Ca22chr1ACalbicansSC5314:2772373-2772915	C112720CA	112.175	0.505843	0.415345	1.21789	0.223267	0.92742
NoInfo	Ca22chr5ACalbicansSC5314:1109829-1112132	C505070WA	7030.85	-0.360261	0.296	-1.2171	0.223567	0.92742
NoInfo	Ca22chr3ACalbicansSC5314:1207783-1209570	C305430WA	505.099	-0.416645	0.342339	-1.21705	0.223584	0.92742
MEF2	Ca22chr1ACalbicansSC5314:1490452-1492731	C107000WA	4968.25	-0.424122	0.348559	-1.21679	0.223685	0.92742
CBP1	Ca22chrRACalbicansSC5314:1968719-1970188	CR09270CA	20034.5	-0.622878	0.512025	-1.2165	0.223794	0.92742
MTLA1	Ca22chr5ACalbicansSC5314:393493-394455	C501740CA	516.787	-0.43736	0.359652	-1.21607	0.22396	0.92742
NoInfo	Ca22chr3ACalbicansSC5314:446602-447222	C302040CA	2164.66	-0.439372	0.361471	-1.21551	0.224172	0.92742
GCA2	Ca22chr1ACalbicansSC5314:2332801-2335641	C110550CA	811.288	0.425206	0.349997	1.21489	0.224409	0.92742
NoInfo	Ca22chr3ACalbicansSC5314:1457924-1458991	C306400CA	2898.01	-0.236124	0.19437	-1.21482	0.224436	0.92742
NoInfo	Ca22chrRACalbicansSC5314:1968172-1968641	CR09260WA	10488.2	-1.50219	1.237	-1.21438	0.224602	0.92742
NoInfo	Ca22chr3ACalbicansSC5314:1349838-1352354	C305990CA	523.628	0.612562	0.504705	1.2137	0.224861	0.92742
NoInfo	Ca22chr5ACalbicansSC5314:674318-675910	C503040WA	376.56	0.243421	0.200642	1.21321	0.225049	0.92742
NoInfo	Ca22chr3ACalbicansSC5314:1715989-1716855	C307540CA	1599.07	0.393673	0.324495	1.21319	0.225057	0.92742
NoInfo	Ca22chr2ACalbicansSC5314:2162911-2164833	C210460CA	6803.83	-0.194524	0.160369	-1.21298	0.225138	0.92742
NoInfo	Ca22chrRACalbicansSC5314:584443-584970	CR02620CA	2776.96	-0.53572	0.441707	-1.21284	0.225191	0.92742
OPT7	Ca22chr4ACalbicansSC5314:69499-71742	C400440CA	1803.79	0.297971	0.245713	1.21268	0.225253	0.92742
NoInfo	Ca22chrRACalbicansSC5314:1235017-1235643	CR05880WA	997.668	-0.500066	0.412386	-1.21262	0.225277	0.92742
NoInfo	Ca22chrRACalbicansSC5314:1942195-1943244	CR09100CA	10415	-1.42752	1.17758	-1.21225	0.225417	0.92742
FAA2-1	Ca22chr2ACalbicansSC5314:1238997-1241150	C206070WA	951.905	0.261945	0.216218	1.21149	0.22571	0.92742
NoInfo	Ca22chr4ACalbicansSC5314:884123-885214	C404140WA	221.044	-0.44699	0.369248	-1.21054	0.226071	0.92742
NoInfo	Ca22chr6ACalbicansSC5314:296921-297466	C601480WA	142.559	-0.491032	0.405762	-1.21015	0.226223	0.92742
BET4	Ca22chr1ACalbicansSC5314:855857-857047	C104070CA	240.181	-0.938214	0.775669	-1.20955	0.22645	0.92742
THI13	Ca22chrRACalbicansSC5314:1972214-1973233	CR09290WA	9996.26	-1.51187	1.25148	-1.20806	0.227022	0.92742
COX13	Ca22chr2ACalbicansSC5314:284195-284599	C201590WA	27696.7	-0.241533	0.199945	-1.208	0.227047	0.92742
OSM2	Ca22chr1ACalbicansSC5314:3006268-3008214	C113670WA	3973.87	0.457771	0.379035	1.20773	0.227152	0.92742
NoInfo	Ca22chr7ACalbicansSC5314:930547-932679	C704260WA	8524.69	-0.285788	0.236637	-1.20771	0.227161	0.92742
NoInfo	Ca22chr1ACalbicansSC5314:2285484-2287037	C110340WA	767.961	-0.240938	0.199534	-1.20751	0.227237	0.92742
tD(GUC)6	Ca22chr4ACalbicansSC5314:227751-227822	C401110WA	157.466	-1.06614	0.882958	-1.20747	0.227252	0.92742
NoInfo	Ca22chr4ACalbicansSC5314:29746-30663	C400190WA	794.445	0.301976	0.250126	1.2073	0.227318	0.92742
MRE11	Ca22chr7ACalbicansSC5314:273669-275717	C701340WA	3155.42	-0.252724	0.209332	-1.20728	0.227323	0.92742
NoInfo	Ca22chr4ACalbicansSC5314:1588433-1589635	C407200CA	3893.29	-0.219014	0.181439	-1.20709	0.227397	0.92742
SEF1	Ca22chrRACalbicansSC5314:479677-482430	CR02190CA	3641.92	0.238184	0.197396	1.20663	0.227575	0.92742
NoInfo	Ca22chr6ACalbicansSC5314:182690-183145	C600920WA	18011.1	0.408615	0.338728	1.20632	0.227694	0.92742
NoInfo	Ca22chr1ACalbicansSC5314:504151-505224	C102410CA	1383.89	-0.483774	0.401037	-1.20631	0.227699	0.92742
NoInfo	Ca22chrRACalbicansSC5314:2000249-2002363	CR09410WA	9653.07	-1.55774	1.29188	-1.20579	0.227897	0.92742
tE(UUC)5	Ca22chr5ACalbicansSC5314:769601-769694	C503420WA	276.984	-1.19811	0.994044	-1.20529	0.228091	0.92742
SWI6	Ca22chr1ACalbicansSC5314:1892915-1895104	C108670WA	5159.59	0.185402	0.153834	1.20521	0.228122	0.92742
NoInfo	Ca22chr4ACalbicansSC5314:690179-690361	C403300CA	257.855	0.473104	0.392555	1.20519	0.22813	0.92742
NoInfo	Ca22chr4ACalbicansSC5314:605437-605955	C402930WA	133.535	0.643936	0.534539	1.20466	0.228336	0.92742
UGA32	Ca22chr1ACalbicansSC5314:114127-115878	C100670CA	1233.46	0.290848	0.241495	1.20437	0.228448	0.92742
TUF1	Ca22chr1ACalbicansSC5314:95214-96494	C100590WA	71779.1	0.325742	0.270555	1.20398	0.228597	0.92742
NoInfo	Ca22chr4ACalbicansSC5314:3894-4904	C400030CA	1695.86	-0.470557	0.392192	-1.19981	0.230212	0.92742
RPL42	Ca22chr1ACalbicansSC5314:2299892-2300570	C110390CA	85475.5	0.462197	0.385304	1.19956	0.230309	0.92742
NoInfo	Ca22chr2ACalbicansSC5314:553446-555599	C202770WA	10431.3	-0.227212	0.189444	-1.19936	0.230388	0.92742
SSB1	Ca22chrRACalbicansSC5314:1762392-1764233	CR08090WA	504950	0.310404	0.258834	1.19924	0.230436	0.92742
NoInfo	Ca22chr3ACalbicansSC5314:1241895-1242686	C305550CA	1285.7	-0.308489	0.257307	-1.19892	0.23056	0.92742
NoInfo	Ca22chr1ACalbicansSC5314:1271299-1271640	C106050CA	10160.8	0.60472	0.504404	1.19888	0.230574	0.92742
NoInfo	Ca22chrRACalbicansSC5314:1113311-1114213	CR05130CA	1491.88	-0.351288	0.293041	-1.19877	0.230618	0.92742
BAS1	Ca22chr4ACalbicansSC5314:1013014-1015230	C404730WA	6464.77	-0.217607	0.181542	-1.19866	0.230661	0.92742
CAS4	Ca22chr3ACalbicansSC5314:324169-332661	C301530CA	18730.5	0.268586	0.224157	1.1982	0.230838	0.92742
NoInfo	Ca22chrRACalbicansSC5314:934581-936911	CR04180CA	6575.61	-0.183575	0.153254	-1.19785	0.230975	0.92742
NoInfo	Ca22chr2ACalbicansSC5314:875525-876382	C204160WA	2553.35	-0.304053	0.25385	-1.19777	0.231008	0.92742
NoInfo	Ca22chrRACalbicansSC5314:1804012-1804677	CR08330WA	37012.8	1.53088	1.27902	1.19691	0.23134	0.92742
NoInfo	Ca22chr4ACalbicansSC5314:1063814-1065475	C404980WA	1162.33	-0.181204	0.151414	-1.19674	0.231407	0.92742
NoInfo	Ca22chr6ACalbicansSC5314:855600-856616	C603950CA	3045.47	-0.516672	0.431773	-1.19663	0.231452	0.92742
NoInfo	Ca22chr2ACalbicansSC5314:1999375-2000892	C209790WA	2627.23	0.272669	0.227927	1.1963	0.23158	0.92742
MOB1	Ca22chr6ACalbicansSC5314:528273-529094	C602590CA	2783.57	0.306367	0.256132	1.19613	0.231646	0.92742
NoInfo	Ca22chr4ACalbicansSC5314:973176-973508	C404540CA	129.894	0.631111	0.527742	1.19587	0.231747	0.92742
NoInfo	Ca22chrRACalbicansSC5314:1335351-1336430	CR06290CA	2220.22	-0.376509	0.315187	-1.19456	0.23226	0.92742
NoInfo	Ca22chr2ACalbicansSC5314:1482648-1484342	C207280WA	317.687	0.359902	0.301302	1.19449	0.232286	0.92742
ALR1	Ca22chr3ACalbicansSC5314:517634-520423	C302370CA	8205.12	0.322168	0.269842	1.19392	0.232511	0.92742
PHO23	Ca22chr2ACalbicansSC5314:2099020-2100465	C210220CA	1555	0.268154	0.224695	1.19341	0.232708	0.92742
NoInfo	Ca22chrRACalbicansSC5314:1396675-1397004	CR06550CA	381.338	-0.644403	0.540045	-1.19324	0.232775	0.92742
NoInfo	Ca22chr3ACalbicansSC5314:1089895-1091235	C305060WA	611.283	-0.32295	0.270742	-1.19283	0.232936	0.92742
NoInfo	Ca22chr1ACalbicansSC5314:879636-880616	C104230WA	4504.42	-0.241708	0.202813	-1.19178	0.233349	0.92742
ERG4	Ca22chr3ACalbicansSC5314:143568-144977	C300760WA	7868.43	0.230586	0.193719	1.19031	0.233925	0.92742
NoInfo	Ca22chr5ACalbicansSC5314:488648-489742	C502200WA	225.797	0.401076	0.33739	1.18876	0.234535	0.92742
ERG1	Ca22chr1ACalbicansSC5314:1880547-1882037	C108590CA	16720.8	-0.446866	0.375929	-1.1887	0.234558	0.92742
NoInfo	Ca22chr2ACalbicansSC5314:2216351-2217262	C210810WA	2648.5	-0.331011	0.278483	-1.18862	0.234589	0.92742
NoInfo	Ca22chr2ACalbicansSC5314:2012619-2012861	C209830CA	1628.32	-0.595338	0.500993	-1.18832	0.234709	0.92742
HXT5	Ca22chrRACalbicansSC5314:762146-763934	CR03450WA	1784.87	-0.463501	0.390185	-1.1879	0.234872	0.92742
YPT1	Ca22chr1ACalbicansSC5314:738229-738852	C103500WA	12702.8	-0.227891	0.191895	-1.18758	0.234999	0.92742
NoInfo	Ca22chr2ACalbicansSC5314:1042890-1043339	C205020WA	1173.04	0.342576	0.28849	1.18748	0.235038	0.92742
ZUO1	Ca22chr4ACalbicansSC5314:595985-597268	C402870CA	23256.8	0.259769	0.218823	1.18712	0.235181	0.92742
NoInfo	Ca22chr2ACalbicansSC5314:1125205-1126004	C205520WA	2036.86	0.260009	0.219088	1.18678	0.235313	0.92742
NoInfo	Ca22chr3ACalbicansSC5314:1748233-1748973	C307670WA	1643.51	-0.402726	0.339432	-1.18647	0.235436	0.92742
NoInfo	Ca22chrRACalbicansSC5314:2164549-2165283	CR10130WA	7010.41	-1.31971	1.11241	-1.18635	0.235482	0.92742
RPL19A	Ca22chr3ACalbicansSC5314:941278-942286	C304500CA	137441	0.224789	0.189503	1.1862	0.235543	0.92742
TOK1	Ca22chr4ACalbicansSC5314:113645-115870	C400670WA	2212.06	0.349015	0.294306	1.18589	0.235666	0.92742
MCM2	Ca22chrRACalbicansSC5314:853958-856669	CR03830CA	6071.37	0.190384	0.160606	1.18541	0.235855	0.92742
NoInfo	Ca22chr1ACalbicansSC5314:2167566-2168384	C109910CA	1182.61	0.289586	0.244389	1.18494	0.236042	0.92742
NoInfo	Ca22chrRACalbicansSC5314:2163621-2164442	CR10120CA	6295.29	-1.61834	1.36609	-1.18465	0.236154	0.92742
FUM11	Ca22chrRACalbicansSC5314:997809-999197	CR04530WA	17089.1	0.393537	0.33235	1.18411	0.236372	0.92742
NoInfo	Ca22chr5ACalbicansSC5314:623507-625951	C502780WA	2982.93	0.300764	0.254008	1.18407	0.236383	0.92742
BMT4	Ca22chr6ACalbicansSC5314:682709-685078	C603250WA	798.315	-0.488417	0.412541	-1.18392	0.236443	0.92742
NoInfo	Ca22chr6ACalbicansSC5314:717849-720047	C603420WA	203.143	-0.48578	0.410369	-1.18376	0.236507	0.92742
NoInfo	Ca22chr1ACalbicansSC5314:3104890-3105271	C114090WA	15279.6	0.333369	0.281679	1.18351	0.236608	0.92742
NoInfo	Ca22chr1ACalbicansSC5314:1259288-1260358	C105990CA	953.4	0.224593	0.189857	1.18296	0.236825	0.92742
ERB1	Ca22chr1ACalbicansSC5314:864122-866671	C104130WA	6969.38	-0.446565	0.377499	-1.18296	0.236826	0.92742
GLO2	Ca22chr2ACalbicansSC5314:1894128-1894934	C209260CA	4023.48	0.174726	0.147713	1.18288	0.236858	0.92742
CCN1	Ca22chr5ACalbicansSC5314:377647-379728	C501680CA	2523.41	-0.565466	0.478331	-1.18216	0.23714	0.92742
tN(GUU)4	Ca22chrRACalbicansSC5314:2049080-2049173	CR09630WA	8675.28	-1.70307	1.44087	-1.18197	0.237217	0.92742
NOC2	Ca22chrRACalbicansSC5314:1174805-1176949	CR05520WA	15867.6	-0.266593	0.225788	-1.18072	0.237714	0.92742
NoInfo	Ca22chrRACalbicansSC5314:1232321-1233040	CR05840WA	1568.82	-0.247337	0.209503	-1.18059	0.237766	0.92742
NoInfo	Ca22chrRACalbicansSC5314:1081690-1082016	CR05000CA	71.2469	-0.729264	0.61775	-1.18052	0.237795	0.92742
NoInfo	Ca22chr4ACalbicansSC5314:723995-725866	C403460CA	355.956	0.319706	0.270844	1.18041	0.237838	0.92742
NoInfo	Ca22chr1ACalbicansSC5314:93970-94899	C100580WA	1185.74	0.282016	0.238961	1.18018	0.23793	0.92742
CRK1	Ca22chr2ACalbicansSC5314:1027317-1029554	C204930CA	3343.76	-0.157298	0.133285	-1.18016	0.237936	0.92742
NoInfo	Ca22chr2ACalbicansSC5314:1264660-1266624	C206200CA	3975.15	-0.291241	0.246827	-1.17994	0.238025	0.92742
[truncated: 4,966 more rows]

## Sheet: SC5314-GC75_RNAseq
gene	chro	ID	baseMean	log2FoldChange	lfcSE	stat	pvalue	padj
[truncated: 6,615 more rows]

[truncated: 5 more sheets: GC75_RNAseq_ago1delta, GC75_RNAseq_dcr1RNAi, GC75_sRNAseq_ago1delta, GC75_sRNAseq_dcr1RNAi, SC5314_sRNAseq_Ago1-K361E]
