# Supplementary material for: Identification of an active RNAi pathway in Candida albicans
Source: Proc Natl Acad Sci U S A. 2024 Apr 16;121(17):e2315926121. doi: 10.1073/pnas.2315926121 (PMC11047096; doi:10.1073/pnas.2315926121)
Supplement: Supplementary file 3 — Dataset S02 (XLSX) [file pnas.2315926121.sd02.xlsx]

## Sheet: Info Dataset
Supplementary Dataset 2
Small RNA peaks in SC5314 and GC75 isolates
Chro_Window	Chromosome name
Start_Window	Coordinate of start of the 500 bp window
End_Window	Coordinate of end of the 500 bp window
Number_Reads	Number of reads within the 500 bp window
Chro_Gene	Chromosome name
Start_Gene	Coordinate of start of the ORF
End_Gene	Coordinate of end of the ORF
Gene_Name	Systematic name of ORF
Name	Standard name of ORF (if applicable)
Percentage reads	Percentage of reads within the 500 bp window
Dataset	Strain
SC5314_R1	SC5314 replicate 1
SC5314_R2	SC5314 replicate 2
SC5314_R3	SC5314 replicate 3
GC75_R1	GC75 replicate 1
GC75_R1	GC75 replicate 2
GC75_R1	GC75 replicate 3

## Sheet: SC5314_R1
Chro_Window	Start_Window	End_Window	Number_Reads	Chro_Gene	Start_Gene	End_Gene	Gene_Name	Name	Percentage reads
Ca22chr1A_C_albicans_SC5314	18500	19000	4139	Ca22chr1A_C_albicans_SC5314	18948	19628	C100120CA	TRP1	0.0739645
Ca22chr1A_C_albicans_SC5314	19000	19500	830	Ca22chr1A_C_albicans_SC5314	18948	19628	C100120CA	TRP1	0.0148322
Ca22chr1A_C_albicans_SC5314	19500	20000	33	Ca22chr1A_C_albicans_SC5314	18948	19628	C100120CA	TRP1	0.000589715
Ca22chr1A_C_albicans_SC5314	48000	48500	63	Ca22chr1A_C_albicans_SC5314	46803	48359	C100310WA	NoInfo	0.00112582
Ca22chr1A_C_albicans_SC5314	49000	49500	171	Ca22chr1A_C_albicans_SC5314	48513	49298	C100320WA	NoInfo	0.0030558
Ca22chr1A_C_albicans_SC5314	48500	49000	15	Ca22chr1A_C_albicans_SC5314	48513	49298	C100320WA	NoInfo	0.000268052
Ca22chr1A_C_albicans_SC5314	483500	484000	168	Ca22chr1A_C_albicans_SC5314	482379	483590	C102290CA	NoInfo	0.00300219
Ca22chr1A_C_albicans_SC5314	483500	484000	168	Ca22chr1A_C_albicans_SC5314	483698	484063	C102300WA	NoInfo	0.00300219
Ca22chr1A_C_albicans_SC5314	1441000	1441500	406	Ca22chr1A_C_albicans_SC5314	1441424	1442053	C106740CA	NOP6	0.00725528
Ca22chr1A_C_albicans_SC5314	1441500	1442000	7	Ca22chr1A_C_albicans_SC5314	1441424	1442053	C106740CA	NOP6	0.000125091
Ca22chr1A_C_albicans_SC5314	1442000	1442500	2	Ca22chr1A_C_albicans_SC5314	1441424	1442053	C106740CA	NOP6	3.57403e-05
Ca22chr1A_C_albicans_SC5314	1623500	1624000	188	Ca22chr1A_C_albicans_SC5314	1623838	1624812	C107500CA	LHP1	0.00335959
Ca22chr1A_C_albicans_SC5314	1624000	1624500	17	Ca22chr1A_C_albicans_SC5314	1623838	1624812	C107500CA	LHP1	0.000303793
Ca22chr1A_C_albicans_SC5314	1624500	1625000	5	Ca22chr1A_C_albicans_SC5314	1623838	1624812	C107500CA	LHP1	8.93507e-05
Ca22chr1A_C_albicans_SC5314	1834000	1834500	117	Ca22chr1A_C_albicans_SC5314	1834255	1835715	C108360CA	OLE1	0.00209081
Ca22chr1A_C_albicans_SC5314	1835000	1835500	71	Ca22chr1A_C_albicans_SC5314	1834255	1835715	C108360CA	OLE1	0.00126878
Ca22chr1A_C_albicans_SC5314	1834500	1835000	56	Ca22chr1A_C_albicans_SC5314	1834255	1835715	C108360CA	OLE1	0.00100073
Ca22chr1A_C_albicans_SC5314	1895000	1895500	173	Ca22chr1A_C_albicans_SC5314	1895260	1895835	C108680CA	NoInfo	0.00309154
Ca22chr1A_C_albicans_SC5314	1939500	1940000	289	Ca22chr1A_C_albicans_SC5314	1939545	1939769	C108930CA	NoInfo	0.00516447
Ca22chr1A_C_albicans_SC5314	1972500	1973000	382	Ca22chr1A_C_albicans_SC5314	1972141	1972821	C109060CA	NoInfo	0.0068264
Ca22chr1A_C_albicans_SC5314	1972000	1972500	149	Ca22chr1A_C_albicans_SC5314	1972141	1972821	C109060CA	NoInfo	0.00266265
Ca22chr1A_C_albicans_SC5314	2895500	2896000	475	Ca22chr1A_C_albicans_SC5314	2895365	2895955	C113280CA	NoInfo	0.00848832
Ca22chr1A_C_albicans_SC5314	2895000	2895500	72	Ca22chr1A_C_albicans_SC5314	2895365	2895955	C113280CA	NoInfo	0.00128665
Ca22chr1A_C_albicans_SC5314	2968000	2968500	67	Ca22chr1A_C_albicans_SC5314	2968355	2969704	C113550CA	NUP49	0.0011973
Ca22chr1A_C_albicans_SC5314	2968500	2969000	29	Ca22chr1A_C_albicans_SC5314	2968355	2969704	C113550CA	NUP49	0.000518234
Ca22chr1A_C_albicans_SC5314	2969500	2970000	5	Ca22chr1A_C_albicans_SC5314	2968355	2969704	C113550CA	NUP49	8.93507e-05
Ca22chr1A_C_albicans_SC5314	2969000	2969500	1	Ca22chr1A_C_albicans_SC5314	2968355	2969704	C113550CA	NUP49	1.78701e-05
Ca22chr1A_C_albicans_SC5314	3176500	3177000	306	Ca22chr1A_C_albicans_SC5314	3176297	3176611	C114480WA	NoInfo	0.00546827
Ca22chr1A_C_albicans_SC5314	3176000	3176500	7	Ca22chr1A_C_albicans_SC5314	3176297	3176611	C114480WA	NoInfo	0.000125091
Ca22chr2A_C_albicans_SC5314	823000	823500	266	Ca22chr2A_C_albicans_SC5314	822952	824469	C203930CA	SNF6	0.00475346
Ca22chr2A_C_albicans_SC5314	823500	824000	115	Ca22chr2A_C_albicans_SC5314	822952	824469	C203930CA	SNF6	0.00205507
Ca22chr2A_C_albicans_SC5314	822500	823000	33	Ca22chr2A_C_albicans_SC5314	822952	824469	C203930CA	SNF6	0.000589715
Ca22chr2A_C_albicans_SC5314	1848000	1848500	1	Ca22chr2A_C_albicans_SC5314	1847640	1848216	C209030WA	NoInfo	1.78701e-05
Ca22chr2A_C_albicans_SC5314	1849000	1849500	194	Ca22chr2A_C_albicans_SC5314	1848596	1849177	C209040WA	NoInfo	0.00346681
Ca22chr2A_C_albicans_SC5314	1848500	1849000	34	Ca22chr2A_C_albicans_SC5314	1848596	1849177	C209040WA	NoInfo	0.000607585
Ca22chr2A_C_albicans_SC5314	2203000	2203500	308	Ca22chr2A_C_albicans_SC5314	2202878	2203342	C210710WA	TIF11	0.00550401
Ca22chr2A_C_albicans_SC5314	2202500	2203000	4	Ca22chr2A_C_albicans_SC5314	2202878	2203342	C210710WA	TIF11	7.14806e-05
Ca22chr3A_C_albicans_SC5314	785500	786000	86	Ca22chr3A_C_albicans_SC5314	785608	786459	C303730CA	PHB1	0.00153683
Ca22chr3A_C_albicans_SC5314	1269000	1269500	243520	Ca22chr3A_C_albicans_SC5314	1269469	1269789	C305670CA	NoInfo	4.35174
Ca22chr3A_C_albicans_SC5314	1269500	1270000	22	Ca22chr3A_C_albicans_SC5314	1269469	1269789	C305670CA	NoInfo	0.000393143
Ca22chr3A_C_albicans_SC5314	1402000	1402500	184	Ca22chr3A_C_albicans_SC5314	1402376	1403161	C306160CA	NoInfo	0.00328811
Ca22chr3A_C_albicans_SC5314	1402500	1403000	8	Ca22chr3A_C_albicans_SC5314	1402376	1403161	C306160CA	NoInfo	0.000142961
Ca22chr3A_C_albicans_SC5314	1403000	1403500	3	Ca22chr3A_C_albicans_SC5314	1402376	1403161	C306160CA	NoInfo	5.36104e-05
Ca22chr3A_C_albicans_SC5314	1457500	1458000	117	Ca22chr3A_C_albicans_SC5314	1457202	1457699	C306390WA	NoInfo	0.00209081
Ca22chr3A_C_albicans_SC5314	1457000	1457500	7	Ca22chr3A_C_albicans_SC5314	1457202	1457699	C306390WA	NoInfo	0.000125091
Ca22chr3A_C_albicans_SC5314	1492500	1493000	408	Ca22chr3A_C_albicans_SC5314	1492993	1493760	C306540CA	NoInfo	0.00729102
Ca22chr3A_C_albicans_SC5314	1493000	1493500	28	Ca22chr3A_C_albicans_SC5314	1492993	1493760	C306540CA	NoInfo	0.000500364
Ca22chr3A_C_albicans_SC5314	1493500	1494000	5	Ca22chr3A_C_albicans_SC5314	1492993	1493760	C306540CA	NoInfo	8.93507e-05
Ca22chr4A_C_albicans_SC5314	9000	9500	281	Ca22chr4A_C_albicans_SC5314	8937	11315	C400070CA	NoInfo	0.00502151
Ca22chr4A_C_albicans_SC5314	8500	9000	214	Ca22chr4A_C_albicans_SC5314	8937	11315	C400070CA	NoInfo	0.00382421
Ca22chr4A_C_albicans_SC5314	10500	11000	6	Ca22chr4A_C_albicans_SC5314	8937	11315	C400070CA	NoInfo	0.000107221
Ca22chr4A_C_albicans_SC5314	11000	11500	5	Ca22chr4A_C_albicans_SC5314	8937	11315	C400070CA	NoInfo	8.93507e-05
Ca22chr4A_C_albicans_SC5314	10000	10500	1	Ca22chr4A_C_albicans_SC5314	8937	11315	C400070CA	NoInfo	1.78701e-05
Ca22chr4A_C_albicans_SC5314	334500	335000	207	Ca22chr4A_C_albicans_SC5314	334467	334859	C401680WA	TOA2	0.00369912
Ca22chr4A_C_albicans_SC5314	334000	334500	7	Ca22chr4A_C_albicans_SC5314	334467	334859	C401680WA	TOA2	0.000125091
Ca22chr4A_C_albicans_SC5314	800500	801000	272	Ca22chr4A_C_albicans_SC5314	800107	800601	C403770WA	NoInfo	0.00486068
Ca22chr4A_C_albicans_SC5314	800000	800500	22	Ca22chr4A_C_albicans_SC5314	800107	800601	C403770WA	NoInfo	0.000393143
Ca22chr5A_C_albicans_SC5314	142000	142500	83	Ca22chr5A_C_albicans_SC5314	141650	142261	C500620WA	NoInfo	0.00148322
Ca22chr5A_C_albicans_SC5314	141500	142000	4	Ca22chr5A_C_albicans_SC5314	141650	142261	C500620WA	NoInfo	7.14806e-05
Ca22chr5A_C_albicans_SC5314	554500	555000	1130	Ca22chr5A_C_albicans_SC5314	553739	554719	C502480WA	NoInfo	0.0201933
Ca22chr5A_C_albicans_SC5314	554000	554500	26	Ca22chr5A_C_albicans_SC5314	553739	554719	C502480WA	NoInfo	0.000464624
Ca22chr5A_C_albicans_SC5314	553500	554000	6	Ca22chr5A_C_albicans_SC5314	553739	554719	C502480WA	NoInfo	0.000107221
Ca22chr5A_C_albicans_SC5314	766000	766500	213	Ca22chr5A_C_albicans_SC5314	766244	766900	C503390CA	FUR1	0.00380634
Ca22chr5A_C_albicans_SC5314	766500	767000	59	Ca22chr5A_C_albicans_SC5314	766244	766900	C503390CA	FUR1	0.00105434
Ca22chr5A_C_albicans_SC5314	1098000	1098500	253	Ca22chr5A_C_albicans_SC5314	1097648	1098139	C504990WA	NoInfo	0.00452115
Ca22chr5A_C_albicans_SC5314	1097500	1098000	4	Ca22chr5A_C_albicans_SC5314	1097648	1098139	C504990WA	NoInfo	7.14806e-05
Ca22chr5A_C_albicans_SC5314	1179000	1179500	1264	Ca22chr5A_C_albicans_SC5314	1178288	1179400	C505480WA	DES1	0.0225879
Ca22chr5A_C_albicans_SC5314	1178000	1178500	32	Ca22chr5A_C_albicans_SC5314	1178288	1179400	C505480WA	DES1	0.000571845
Ca22chr5A_C_albicans_SC5314	1178500	1179000	24	Ca22chr5A_C_albicans_SC5314	1178288	1179400	C505480WA	DES1	0.000428884
Ca22chr6A_C_albicans_SC5314	937500	938000	258	Ca22chr6A_C_albicans_SC5314	937516	938199	C604260CA	NoInfo	0.0046105
Ca22chr6A_C_albicans_SC5314	938000	938500	8	Ca22chr6A_C_albicans_SC5314	937516	938199	C604260CA	NoInfo	0.000142961
Ca22chr6A_C_albicans_SC5314	1028500	1029000	589	Ca22chr6A_C_albicans_SC5314	1028580	1031093	C604650WA	NoInfo	0.0105255
Ca22chr6A_C_albicans_SC5314	1030500	1031000	6	Ca22chr6A_C_albicans_SC5314	1028580	1031093	C604650WA	NoInfo	0.000107221
Ca22chr6A_C_albicans_SC5314	1029500	1030000	5	Ca22chr6A_C_albicans_SC5314	1028580	1031093	C604650WA	NoInfo	8.93507e-05
Ca22chr6A_C_albicans_SC5314	1030000	1030500	5	Ca22chr6A_C_albicans_SC5314	1028580	1031093	C604650WA	NoInfo	8.93507e-05
Ca22chr6A_C_albicans_SC5314	1029000	1029500	4	Ca22chr6A_C_albicans_SC5314	1028580	1031093	C604650WA	NoInfo	7.14806e-05
Ca22chr6A_C_albicans_SC5314	1031000	1031500	4	Ca22chr6A_C_albicans_SC5314	1028580	1031093	C604650WA	NoInfo	7.14806e-05
Ca22chr7A_C_albicans_SC5314	34500	35000	64	Ca22chr7A_C_albicans_SC5314	34632	35195	C700250CA	NoInfo	0.00114369
Ca22chr7A_C_albicans_SC5314	143500	144000	3334	Ca22chr7A_C_albicans_SC5314	143529	143912	C700750WA	ACB1	0.0595791
Ca22chr7A_C_albicans_SC5314	540500	541000	371	Ca22chr7A_C_albicans_SC5314	540438	540911	C702510WA	NoInfo	0.00662983
Ca22chr7A_C_albicans_SC5314	540000	540500	23	Ca22chr7A_C_albicans_SC5314	540438	540911	C702510WA	NoInfo	0.000411013
Ca22chr7A_C_albicans_SC5314	855500	856000	448	Ca22chr7A_C_albicans_SC5314	855127	855881	C703870WA	RAD6	0.00800583
Ca22chr7A_C_albicans_SC5314	855000	855500	83	Ca22chr7A_C_albicans_SC5314	855127	855881	C703870WA	RAD6	0.00148322
Ca22chrRA_C_albicans_SC5314	62000	62500	263	Ca22chrRA_C_albicans_SC5314	62271	62572	CR00240WA	LSM6	0.00469985
Ca22chrRA_C_albicans_SC5314	62500	63000	66	Ca22chrRA_C_albicans_SC5314	62271	62572	CR00240WA	LSM6	0.00117943
Ca22chrRA_C_albicans_SC5314	561000	561500	1353	Ca22chrRA_C_albicans_SC5314	560832	561227	CR02520WA	RPC19	0.0241783
Ca22chrRA_C_albicans_SC5314	560500	561000	901	Ca22chrRA_C_albicans_SC5314	560832	561227	CR02520WA	RPC19	0.016101
Ca22chrRA_C_albicans_SC5314	623000	623500	254	Ca22chrRA_C_albicans_SC5314	622652	623521	CR02720CA	RPC31	0.00453902
Ca22chrRA_C_albicans_SC5314	622500	623000	232	Ca22chrRA_C_albicans_SC5314	622652	623521	CR02720CA	RPC31	0.00414587
Ca22chrRA_C_albicans_SC5314	623500	624000	46	Ca22chrRA_C_albicans_SC5314	622652	623521	CR02720CA	RPC31	0.000822027
Ca22chrRA_C_albicans_SC5314	2092500	2093000	220	Ca22chrRA_C_albicans_SC5314	2092517	2095135	CR09800CA	NoInfo	0.00393143
Ca22chrRA_C_albicans_SC5314	2094000	2094500	5	Ca22chrRA_C_albicans_SC5314	2092517	2095135	CR09800CA	NoInfo	8.93507e-05
Ca22chrRA_C_albicans_SC5314	2093500	2094000	4	Ca22chrRA_C_albicans_SC5314	2092517	2095135	CR09800CA	NoInfo	7.14806e-05
Ca22chrRA_C_albicans_SC5314	2093000	2093500	3	Ca22chrRA_C_albicans_SC5314	2092517	2095135	CR09800CA	NoInfo	5.36104e-05
Ca22chrRA_C_albicans_SC5314	2191000	2191500	552	Ca22chrRA_C_albicans_SC5314	2190995	2191321	CR10280WA	NoInfo	0.00986432
Ca22chrRA_C_albicans_SC5314	2190500	2191000	34	Ca22chrRA_C_albicans_SC5314	2190995	2191321	CR10280WA	NoInfo	0.000607585
Ca22chrRA_C_albicans_SC5314	2217500	2218000	239	Ca22chrRA_C_albicans_SC5314	2217315	2217947	CR10400WA	NoInfo	0.00427097
Ca22chrRA_C_albicans_SC5314	2217000	2217500	134	Ca22chrRA_C_albicans_SC5314	2217315	2217947	CR10400WA	NoInfo	0.0023946
Ca22chrRA_C_albicans_SC5314	2235000	2235500	325	Ca22chrRA_C_albicans_SC5314	2235243	2235953	CR10520CA	SLD5	0.0058078
Ca22chrRA_C_albicans_SC5314	2249500	2250000	298	Ca22chrRA_C_albicans_SC5314	2249443	2250489	CR10600CA	NoInfo	0.0053253
Ca22chrRA_C_albicans_SC5314	2249000	2249500	213	Ca22chrRA_C_albicans_SC5314	2249443	2250489	CR10600CA	NoInfo	0.00380634
Ca22chrRA_C_albicans_SC5314	2254000	2254500	128	Ca22chrRA_C_albicans_SC5314	2253074	2254015	CR10630WA	NoInfo	0.00228738
Ca22chrRA_C_albicans_SC5314	2255000	2255500	152	Ca22chrRA_C_albicans_SC5314	2254171	2255601	CR10640WA	NoInfo	0.00271626
Ca22chrRA_C_albicans_SC5314	2254000	2254500	128	Ca22chrRA_C_albicans_SC5314	2254171	2255601	CR10640WA	NoInfo	0.00228738
Ca22chrRA_C_albicans_SC5314	2254500	2255000	89	Ca22chrRA_C_albicans_SC5314	2254171	2255601	CR10640WA	NoInfo	0.00159044
Ca22chr1A_C_albicans_SC5314	174500	175000	2	Ca22chr1A_C_albicans_SC5314	174459	176084	C100880WA	NoInfo	3.57403e-05
Ca22chr1A_C_albicans_SC5314	206500	207000	113	Ca22chr1A_C_albicans_SC5314	206477	206920	C101040WA	NoInfo	0.00201933
Ca22chr1A_C_albicans_SC5314	206000	206500	15	Ca22chr1A_C_albicans_SC5314	206477	206920	C101040WA	NoInfo	0.000268052
Ca22chr1A_C_albicans_SC5314	477500	478000	94	Ca22chr1A_C_albicans_SC5314	477305	478183	C102270CA	NoInfo	0.00167979
Ca22chr1A_C_albicans_SC5314	477000	477500	52	Ca22chr1A_C_albicans_SC5314	477305	478183	C102270CA	NoInfo	0.000929248
Ca22chr1A_C_albicans_SC5314	478000	478500	50	Ca22chr1A_C_albicans_SC5314	477305	478183	C102270CA	NoInfo	0.000893507
Ca22chr1A_C_albicans_SC5314	533000	533500	21	Ca22chr1A_C_albicans_SC5314	532403	534163	C102530CA	DIP5	0.000375273
Ca22chr1A_C_albicans_SC5314	533500	534000	13	Ca22chr1A_C_albicans_SC5314	532403	534163	C102530CA	DIP5	0.000232312
Ca22chr1A_C_albicans_SC5314	532500	533000	10	Ca22chr1A_C_albicans_SC5314	532403	534163	C102530CA	DIP5	0.000178701
Ca22chr1A_C_albicans_SC5314	534000	534500	4	Ca22chr1A_C_albicans_SC5314	532403	534163	C102530CA	DIP5	7.14806e-05
Ca22chr1A_C_albicans_SC5314	532000	532500	2	Ca22chr1A_C_albicans_SC5314	532403	534163	C102530CA	DIP5	3.57403e-05
Ca22chr1A_C_albicans_SC5314	544000	544500	55	Ca22chr1A_C_albicans_SC5314	544056	544805	C102600WA	SNO1	0.000982858
Ca22chr1A_C_albicans_SC5314	544500	545000	41	Ca22chr1A_C_albicans_SC5314	544056	544805	C102600WA	SNO1	0.000732676
Ca22chr1A_C_albicans_SC5314	588000	588500	16	Ca22chr1A_C_albicans_SC5314	585914	588472	C102810WA	RAD16	0.000285922
Ca22chr1A_C_albicans_SC5314	587500	588000	4	Ca22chr1A_C_albicans_SC5314	585914	588472	C102810WA	RAD16	7.14806e-05
Ca22chr1A_C_albicans_SC5314	586000	586500	2	Ca22chr1A_C_albicans_SC5314	585914	588472	C102810WA	RAD16	3.57403e-05
Ca22chr1A_C_albicans_SC5314	586500	587000	2	Ca22chr1A_C_albicans_SC5314	585914	588472	C102810WA	RAD16	3.57403e-05
Ca22chr1A_C_albicans_SC5314	585500	586000	1	Ca22chr1A_C_albicans_SC5314	585914	588472	C102810WA	RAD16	1.78701e-05
Ca22chr1A_C_albicans_SC5314	587000	587500	1	Ca22chr1A_C_albicans_SC5314	585914	588472	C102810WA	RAD16	1.78701e-05
Ca22chr1A_C_albicans_SC5314	1113000	1113500	382	Ca22chr1A_C_albicans_SC5314	1113320	1115428	C105300CA	PRD1	0.0068264
Ca22chr1A_C_albicans_SC5314	1113500	1114000	10	Ca22chr1A_C_albicans_SC5314	1113320	1115428	C105300CA	PRD1	0.000178701
Ca22chr1A_C_albicans_SC5314	1115000	1115500	10	Ca22chr1A_C_albicans_SC5314	1113320	1115428	C105300CA	PRD1	0.000178701
Ca22chr1A_C_albicans_SC5314	1114000	1114500	8	Ca22chr1A_C_albicans_SC5314	1113320	1115428	C105300CA	PRD1	0.000142961
Ca22chr1A_C_albicans_SC5314	1114500	1115000	2	Ca22chr1A_C_albicans_SC5314	1113320	1115428	C105300CA	PRD1	3.57403e-05
Ca22chr1A_C_albicans_SC5314	2133000	2133500	3	Ca22chr1A_C_albicans_SC5314	2132251	2133906	C109690WA	MLS1	5.36104e-05
Ca22chr1A_C_albicans_SC5314	2133500	2134000	1	Ca22chr1A_C_albicans_SC5314	2132251	2133906	C109690WA	MLS1	1.78701e-05
Ca22chr1A_C_albicans_SC5314	2383000	2383500	7	Ca22chr1A_C_albicans_SC5314	2383419	2384576	C110740CA	ASR1	0.000125091
Ca22chr1A_C_albicans_SC5314	2383500	2384000	4	Ca22chr1A_C_albicans_SC5314	2383419	2384576	C110740CA	ASR1	7.14806e-05
Ca22chr1A_C_albicans_SC5314	2384000	2384500	1	Ca22chr1A_C_albicans_SC5314	2383419	2384576	C110740CA	ASR1	1.78701e-05
Ca22chr1A_C_albicans_SC5314	2384500	2385000	1	Ca22chr1A_C_albicans_SC5314	2383419	2384576	C110740CA	ASR1	1.78701e-05
Ca22chr1A_C_albicans_SC5314	3187500	3188000	110	Ca22chr1A_C_albicans_SC5314	3187660	3188340	C114630CA	NoInfo	0.00196572
Ca22chr1A_C_albicans_SC5314	3187863	3188363	24	Ca22chr1A_C_albicans_SC5314	3187660	3188340	C114630CA	NoInfo	0.000428884
Ca22chr2A_C_albicans_SC5314	225500	226000	6	Ca22chr2A_C_albicans_SC5314	225984	227225	C201320WA	RPN9	0.000107221
Ca22chr2A_C_albicans_SC5314	226000	226500	6	Ca22chr2A_C_albicans_SC5314	225984	227225	C201320WA	RPN9	0.000107221
Ca22chr2A_C_albicans_SC5314	226500	227000	3	Ca22chr2A_C_albicans_SC5314	225984	227225	C201320WA	RPN9	5.36104e-05
Ca22chr2A_C_albicans_SC5314	227000	227500	2	Ca22chr2A_C_albicans_SC5314	225984	227225	C201320WA	RPN9	3.57403e-05
Ca22chr2A_C_albicans_SC5314	570500	571000	1	Ca22chr2A_C_albicans_SC5314	570077	571711	C202850WA	UGA6	1.78701e-05
Ca22chr2A_C_albicans_SC5314	573000	573500	10	Ca22chr2A_C_albicans_SC5314	572923	573951	C202860WA	SUR2	0.000178701
Ca22chr2A_C_albicans_SC5314	573500	574000	5	Ca22chr2A_C_albicans_SC5314	572923	573951	C202860WA	SUR2	8.93507e-05
Ca22chr2A_C_albicans_SC5314	572500	573000	3	Ca22chr2A_C_albicans_SC5314	572923	573951	C202860WA	SUR2	5.36104e-05
Ca22chr2A_C_albicans_SC5314	630500	631000	1	Ca22chr2A_C_albicans_SC5314	630696	632825	C203120WA	AMO1	1.78701e-05
Ca22chr2A_C_albicans_SC5314	632500	633000	1	Ca22chr2A_C_albicans_SC5314	630696	632825	C203120WA	AMO1	1.78701e-05
Ca22chr2A_C_albicans_SC5314	801000	801500	7	Ca22chr2A_C_albicans_SC5314	801061	801405	C203790CA	ASR3	0.000125091
Ca22chr2A_C_albicans_SC5314	1069000	1069500	3	Ca22chr2A_C_albicans_SC5314	1068935	1069132	C205180WA	WH11	5.36104e-05
Ca22chr2A_C_albicans_SC5314	1332500	1333000	58148	Ca22chr2A_C_albicans_SC5314	1332506	1332811	C206570CA	NoInfo	1.03911
Ca22chr2A_C_albicans_SC5314	1371500	1372000	3	Ca22chr2A_C_albicans_SC5314	1371621	1373636	C206700WA	AMO2	5.36104e-05
Ca22chr2A_C_albicans_SC5314	1372500	1373000	1	Ca22chr2A_C_albicans_SC5314	1371621	1373636	C206700WA	AMO2	1.78701e-05
Ca22chr2A_C_albicans_SC5314	1373000	1373500	1	Ca22chr2A_C_albicans_SC5314	1371621	1373636	C206700WA	AMO2	1.78701e-05
Ca22chr2A_C_albicans_SC5314	1373500	1374000	1	Ca22chr2A_C_albicans_SC5314	1371621	1373636	C206700WA	AMO2	1.78701e-05
Ca22chr2A_C_albicans_SC5314	1416500	1417000	35	Ca22chr2A_C_albicans_SC5314	1415603	1416562	C206890CA	NoInfo	0.000625455
Ca22chr2A_C_albicans_SC5314	1547000	1547500	13	Ca22chr2A_C_albicans_SC5314	1545974	1547158	C207570WA	RNR22	0.000232312
Ca22chr2A_C_albicans_SC5314	1546500	1547000	8	Ca22chr2A_C_albicans_SC5314	1545974	1547158	C207570WA	RNR22	0.000142961
Ca22chr2A_C_albicans_SC5314	1546000	1546500	3	Ca22chr2A_C_albicans_SC5314	1545974	1547158	C207570WA	RNR22	5.36104e-05
Ca22chr2A_C_albicans_SC5314	1548500	1549000	13	Ca22chr2A_C_albicans_SC5314	1547643	1548842	C207580WA	NoInfo	0.000232312
Ca22chr2A_C_albicans_SC5314	1547500	1548000	4	Ca22chr2A_C_albicans_SC5314	1547643	1548842	C207580WA	NoInfo	7.14806e-05
Ca22chr2A_C_albicans_SC5314	1548000	1548500	4	Ca22chr2A_C_albicans_SC5314	1547643	1548842	C207580WA	NoInfo	7.14806e-05
Ca22chr2A_C_albicans_SC5314	1556000	1556500	2	Ca22chr2A_C_albicans_SC5314	1554569	1556356	C207620WA	NoInfo	3.57403e-05
Ca22chr2A_C_albicans_SC5314	1556500	1557000	6	Ca22chr2A_C_albicans_SC5314	1556455	1556820	C207630CA	NoInfo	0.000107221
Ca22chr2A_C_albicans_SC5314	1556000	1556500	2	Ca22chr2A_C_albicans_SC5314	1556455	1556820	C207630CA	NoInfo	3.57403e-05
Ca22chr2A_C_albicans_SC5314	1572000	1572500	2	Ca22chr2A_C_albicans_SC5314	1571237	1572079	C207710WA	NoInfo	3.57403e-05
Ca22chr2A_C_albicans_SC5314	1571000	1571500	1	Ca22chr2A_C_albicans_SC5314	1571237	1572079	C207710WA	NoInfo	1.78701e-05
Ca22chr3A_C_albicans_SC5314	45000	45500	11	Ca22chr3A_C_albicans_SC5314	45115	45879	C300320WA	RHR2	0.000196572
Ca22chr3A_C_albicans_SC5314	45500	46000	9	Ca22chr3A_C_albicans_SC5314	45115	45879	C300320WA	RHR2	0.000160831
Ca22chr3A_C_albicans_SC5314	157500	158000	6	Ca22chr3A_C_albicans_SC5314	157966	160686	C300810CA	FOX2	0.000107221
Ca22chr3A_C_albicans_SC5314	158000	158500	4	Ca22chr3A_C_albicans_SC5314	157966	160686	C300810CA	FOX2	7.14806e-05
Ca22chr3A_C_albicans_SC5314	159000	159500	3	Ca22chr3A_C_albicans_SC5314	157966	160686	C300810CA	FOX2	5.36104e-05
Ca22chr3A_C_albicans_SC5314	158500	159000	1	Ca22chr3A_C_albicans_SC5314	157966	160686	C300810CA	FOX2	1.78701e-05
Ca22chr3A_C_albicans_SC5314	160000	160500	1	Ca22chr3A_C_albicans_SC5314	157966	160686	C300810CA	FOX2	1.78701e-05
Ca22chr3A_C_albicans_SC5314	311000	311500	9	Ca22chr3A_C_albicans_SC5314	311442	312674	C301460CA	FOX3	0.000160831
Ca22chr3A_C_albicans_SC5314	312000	312500	4	Ca22chr3A_C_albicans_SC5314	311442	312674	C301460CA	FOX3	7.14806e-05
Ca22chr3A_C_albicans_SC5314	311500	312000	3	Ca22chr3A_C_albicans_SC5314	311442	312674	C301460CA	FOX3	5.36104e-05
Ca22chr3A_C_albicans_SC5314	506000	506500	12	Ca22chr3A_C_albicans_SC5314	504690	506297	C302310WA	MEP1	0.000214442
Ca22chr3A_C_albicans_SC5314	505500	506000	10	Ca22chr3A_C_albicans_SC5314	504690	506297	C302310WA	MEP1	0.000178701
Ca22chr3A_C_albicans_SC5314	505000	505500	4	Ca22chr3A_C_albicans_SC5314	504690	506297	C302310WA	MEP1	7.14806e-05
Ca22chr3A_C_albicans_SC5314	504500	505000	3	Ca22chr3A_C_albicans_SC5314	504690	506297	C302310WA	MEP1	5.36104e-05
Ca22chr3A_C_albicans_SC5314	1482500	1483000	11	Ca22chr3A_C_albicans_SC5314	1481888	1482811	C306490WA	NoInfo	0.000196572
Ca22chr3A_C_albicans_SC5314	1482000	1482500	8	Ca22chr3A_C_albicans_SC5314	1481888	1482811	C306490WA	NoInfo	0.000142961
Ca22chr3A_C_albicans_SC5314	1615000	1615500	159	Ca22chr3A_C_albicans_SC5314	1615420	1615779	C307050WA	NoInfo	0.00284135
Ca22chr3A_C_albicans_SC5314	1615500	1616000	84	Ca22chr3A_C_albicans_SC5314	1615420	1615779	C307050WA	NoInfo	0.00150109
Ca22chr3A_C_albicans_SC5314	1668500	1669000	27	Ca22chr3A_C_albicans_SC5314	1668585	1669274	C307270CA	UBI4	0.000482494
Ca22chr3A_C_albicans_SC5314	1669000	1669500	10	Ca22chr3A_C_albicans_SC5314	1668585	1669274	C307270CA	UBI4	0.000178701
Ca22chr4A_C_albicans_SC5314	224500	225000	13	Ca22chr4A_C_albicans_SC5314	223819	225525	C401100CA	AGP2	0.000232312
Ca22chr4A_C_albicans_SC5314	223500	224000	8	Ca22chr4A_C_albicans_SC5314	223819	225525	C401100CA	AGP2	0.000142961
Ca22chr4A_C_albicans_SC5314	224000	224500	7	Ca22chr4A_C_albicans_SC5314	223819	225525	C401100CA	AGP2	0.000125091
Ca22chr4A_C_albicans_SC5314	225500	226000	4	Ca22chr4A_C_albicans_SC5314	223819	225525	C401100CA	AGP2	7.14806e-05
Ca22chr4A_C_albicans_SC5314	225000	225500	3	Ca22chr4A_C_albicans_SC5314	223819	225525	C401100CA	AGP2	5.36104e-05
Ca22chr4A_C_albicans_SC5314	486000	486500	43	Ca22chr4A_C_albicans_SC5314	486083	486613	C402410CA	AHP1	0.000768416
Ca22chr4A_C_albicans_SC5314	486500	487000	23	Ca22chr4A_C_albicans_SC5314	486083	486613	C402410CA	AHP1	0.000411013
Ca22chr4A_C_albicans_SC5314	545000	545500	4	Ca22chr4A_C_albicans_SC5314	543678	545906	C402620CA	NoInfo	7.14806e-05
Ca22chr4A_C_albicans_SC5314	543500	544000	2	Ca22chr4A_C_albicans_SC5314	543678	545906	C402620CA	NoInfo	3.57403e-05
Ca22chr4A_C_albicans_SC5314	545500	546000	2	Ca22chr4A_C_albicans_SC5314	543678	545906	C402620CA	NoInfo	3.57403e-05
Ca22chr4A_C_albicans_SC5314	633500	634000	719	Ca22chr4A_C_albicans_SC5314	633876	635618	C403050CA	NoInfo	0.0128486
Ca22chr4A_C_albicans_SC5314	635500	636000	13	Ca22chr4A_C_albicans_SC5314	633876	635618	C403050CA	NoInfo	0.000232312
Ca22chr4A_C_albicans_SC5314	634000	634500	9	Ca22chr4A_C_albicans_SC5314	633876	635618	C403050CA	NoInfo	0.000160831
Ca22chr4A_C_albicans_SC5314	634500	635000	6	Ca22chr4A_C_albicans_SC5314	633876	635618	C403050CA	NoInfo	0.000107221
Ca22chr4A_C_albicans_SC5314	635000	635500	4	Ca22chr4A_C_albicans_SC5314	633876	635618	C403050CA	NoInfo	7.14806e-05
Ca22chr4A_C_albicans_SC5314	674000	674500	101	Ca22chr4A_C_albicans_SC5314	674267	678610	C403230CA	NoInfo	0.00180489
Ca22chr4A_C_albicans_SC5314	677000	677500	30	Ca22chr4A_C_albicans_SC5314	674267	678610	C403230CA	NoInfo	0.000536104
Ca22chr4A_C_albicans_SC5314	677500	678000	27	Ca22chr4A_C_albicans_SC5314	674267	678610	C403230CA	NoInfo	0.000482494
Ca22chr4A_C_albicans_SC5314	678000	678500	18	Ca22chr4A_C_albicans_SC5314	674267	678610	C403230CA	NoInfo	0.000321663
Ca22chr4A_C_albicans_SC5314	676500	677000	15	Ca22chr4A_C_albicans_SC5314	674267	678610	C403230CA	NoInfo	0.000268052
Ca22chr4A_C_albicans_SC5314	674500	675000	13	Ca22chr4A_C_albicans_SC5314	674267	678610	C403230CA	NoInfo	0.000232312
Ca22chr4A_C_albicans_SC5314	675500	676000	11	Ca22chr4A_C_albicans_SC5314	674267	678610	C403230CA	NoInfo	0.000196572
Ca22chr4A_C_albicans_SC5314	676000	676500	10	Ca22chr4A_C_albicans_SC5314	674267	678610	C403230CA	NoInfo	0.000178701
Ca22chr4A_C_albicans_SC5314	678500	679000	6	Ca22chr4A_C_albicans_SC5314	674267	678610	C403230CA	NoInfo	0.000107221
Ca22chr4A_C_albicans_SC5314	675000	675500	5	Ca22chr4A_C_albicans_SC5314	674267	678610	C403230CA	NoInfo	8.93507e-05
Ca22chr4A_C_albicans_SC5314	680000	680500	28	Ca22chr4A_C_albicans_SC5314	678750	680179	C403240CA	NoInfo	0.000500364
Ca22chr4A_C_albicans_SC5314	679000	679500	7	Ca22chr4A_C_albicans_SC5314	678750	680179	C403240CA	NoInfo	0.000125091
Ca22chr4A_C_albicans_SC5314	679500	680000	7	Ca22chr4A_C_albicans_SC5314	678750	680179	C403240CA	NoInfo	0.000125091
Ca22chr4A_C_albicans_SC5314	678500	679000	6	Ca22chr4A_C_albicans_SC5314	678750	680179	C403240CA	NoInfo	0.000107221
Ca22chr4A_C_albicans_SC5314	710500	711000	9	Ca22chr4A_C_albicans_SC5314	710440	711150	C403390WA	CSH3	0.000160831
Ca22chr4A_C_albicans_SC5314	710000	710500	6	Ca22chr4A_C_albicans_SC5314	710440	711150	C403390WA	CSH3	0.000107221
Ca22chr4A_C_albicans_SC5314	711000	711500	4	Ca22chr4A_C_albicans_SC5314	710440	711150	C403390WA	CSH3	7.14806e-05
Ca22chr4A_C_albicans_SC5314	789000	789500	11	Ca22chr4A_C_albicans_SC5314	788604	790349	C403700WA	NoInfo	0.000196572
Ca22chr4A_C_albicans_SC5314	789500	790000	7	Ca22chr4A_C_albicans_SC5314	788604	790349	C403700WA	NoInfo	0.000125091
Ca22chr4A_C_albicans_SC5314	790000	790500	6	Ca22chr4A_C_albicans_SC5314	788604	790349	C403700WA	NoInfo	0.000107221
Ca22chr4A_C_albicans_SC5314	788500	789000	4	Ca22chr4A_C_albicans_SC5314	788604	790349	C403700WA	NoInfo	7.14806e-05
Ca22chr4A_C_albicans_SC5314	793000	793500	22	Ca22chr4A_C_albicans_SC5314	792424	793434	C403720CA	NoInfo	0.000393143
Ca22chr4A_C_albicans_SC5314	792000	792500	9	Ca22chr4A_C_albicans_SC5314	792424	793434	C403720CA	NoInfo	0.000160831
Ca22chr4A_C_albicans_SC5314	792500	793000	9	Ca22chr4A_C_albicans_SC5314	792424	793434	C403720CA	NoInfo	0.000160831
Ca22chr4A_C_albicans_SC5314	1362500	1363000	5	Ca22chr4A_C_albicans_SC5314	1362406	1363776	C406120WA	GDH3	8.93507e-05
Ca22chr4A_C_albicans_SC5314	1363000	1363500	5	Ca22chr4A_C_albicans_SC5314	1362406	1363776	C406120WA	GDH3	8.93507e-05
Ca22chr4A_C_albicans_SC5314	1363500	1364000	4	Ca22chr4A_C_albicans_SC5314	1362406	1363776	C406120WA	GDH3	7.14806e-05
Ca22chr4A_C_albicans_SC5314	1418500	1419000	23	Ca22chr4A_C_albicans_SC5314	1418728	1419573	C406390WA	SOU1	0.000411013
Ca22chr4A_C_albicans_SC5314	1419000	1419500	15	Ca22chr4A_C_albicans_SC5314	1418728	1419573	C406390WA	SOU1	0.000268052
Ca22chr4A_C_albicans_SC5314	1419500	1420000	13	Ca22chr4A_C_albicans_SC5314	1418728	1419573	C406390WA	SOU1	0.000232312
Ca22chr4A_C_albicans_SC5314	1450000	1450500	6	Ca22chr4A_C_albicans_SC5314	1449989	1451764	C406530CA	XUT1	0.000107221
Ca22chr4A_C_albicans_SC5314	1449500	1450000	2	Ca22chr4A_C_albicans_SC5314	1449989	1451764	C406530CA	XUT1	3.57403e-05
Ca22chr4A_C_albicans_SC5314	1450500	1451000	2	Ca22chr4A_C_albicans_SC5314	1449989	1451764	C406530CA	XUT1	3.57403e-05
Ca22chr4A_C_albicans_SC5314	1451500	1452000	1	Ca22chr4A_C_albicans_SC5314	1449989	1451764	C406530CA	XUT1	1.78701e-05
Ca22chr5A_C_albicans_SC5314	466000	466500	10	Ca22chr5A_C_albicans_SC5314	466337	466720	C502080CA	HSP12	0.000178701
Ca22chr5A_C_albicans_SC5314	466500	467000	4	Ca22chr5A_C_albicans_SC5314	466337	466720	C502080CA	HSP12	7.14806e-05
Ca22chr5A_C_albicans_SC5314	473500	474000	12	Ca22chr5A_C_albicans_SC5314	473498	473881	C502110WA	NoInfo	0.000214442
Ca22chr5A_C_albicans_SC5314	530000	530500	15	Ca22chr5A_C_albicans_SC5314	529671	531464	C502380WA	NoInfo	0.000268052
Ca22chr5A_C_albicans_SC5314	530500	531000	14	Ca22chr5A_C_albicans_SC5314	529671	531464	C502380WA	NoInfo	0.000250182
Ca22chr5A_C_albicans_SC5314	531000	531500	8	Ca22chr5A_C_albicans_SC5314	529671	531464	C502380WA	NoInfo	0.000142961
Ca22chr5A_C_albicans_SC5314	529500	530000	5	Ca22chr5A_C_albicans_SC5314	529671	531464	C502380WA	NoInfo	8.93507e-05
Ca22chr6A_C_albicans_SC5314	191000	191500	1	Ca22chr6A_C_albicans_SC5314	191051	192766	C600960WA	CAN1	1.78701e-05
Ca22chr6A_C_albicans_SC5314	191500	192000	1	Ca22chr6A_C_albicans_SC5314	191051	192766	C600960WA	CAN1	1.78701e-05
Ca22chr6A_C_albicans_SC5314	192000	192500	1	Ca22chr6A_C_albicans_SC5314	191051	192766	C600960WA	CAN1	1.78701e-05
Ca22chr6A_C_albicans_SC5314	192500	193000	1	Ca22chr6A_C_albicans_SC5314	191051	192766	C600960WA	CAN1	1.78701e-05
Ca22chr6A_C_albicans_SC5314	205500	206000	4	Ca22chr6A_C_albicans_SC5314	205994	207700	C601060CA	CAN2	7.14806e-05
Ca22chr6A_C_albicans_SC5314	206500	207000	3	Ca22chr6A_C_albicans_SC5314	205994	207700	C601060CA	CAN2	5.36104e-05
Ca22chr6A_C_albicans_SC5314	206000	206500	1	Ca22chr6A_C_albicans_SC5314	205994	207700	C601060CA	CAN2	1.78701e-05
Ca22chr6A_C_albicans_SC5314	219500	220000	258	Ca22chr6A_C_albicans_SC5314	219755	220552	C601120CA	NoInfo	0.0046105
Ca22chr6A_C_albicans_SC5314	220000	220500	20	Ca22chr6A_C_albicans_SC5314	219755	220552	C601120CA	NoInfo	0.000357403
Ca22chr6A_C_albicans_SC5314	220500	221000	5	Ca22chr6A_C_albicans_SC5314	219755	220552	C601120CA	NoInfo	8.93507e-05
Ca22chr6A_C_albicans_SC5314	410500	411000	85	Ca22chr6A_C_albicans_SC5314	409352	411181	C602000WA	PLB2	0.00151896
Ca22chr6A_C_albicans_SC5314	411000	411500	80	Ca22chr6A_C_albicans_SC5314	409352	411181	C602000WA	PLB2	0.00142961
Ca22chr6A_C_albicans_SC5314	410000	410500	37	Ca22chr6A_C_albicans_SC5314	409352	411181	C602000WA	PLB2	0.000661196
Ca22chr6A_C_albicans_SC5314	409500	410000	10	Ca22chr6A_C_albicans_SC5314	409352	411181	C602000WA	PLB2	0.000178701
Ca22chr6A_C_albicans_SC5314	409000	409500	1	Ca22chr6A_C_albicans_SC5314	409352	411181	C602000WA	PLB2	1.78701e-05
Ca22chr6A_C_albicans_SC5314	411000	411500	80	Ca22chr6A_C_albicans_SC5314	411489	412604	C602010CA	GPD2	0.00142961
Ca22chr6A_C_albicans_SC5314	411500	412000	8	Ca22chr6A_C_albicans_SC5314	411489	412604	C602010CA	GPD2	0.000142961
Ca22chr6A_C_albicans_SC5314	412000	412500	4	Ca22chr6A_C_albicans_SC5314	411489	412604	C602010CA	GPD2	7.14806e-05
Ca22chr6A_C_albicans_SC5314	509500	510000	3	Ca22chr6A_C_albicans_SC5314	508862	509665	C602450WA	NoInfo	5.36104e-05
Ca22chr6A_C_albicans_SC5314	508500	509000	2	Ca22chr6A_C_albicans_SC5314	508862	509665	C602450WA	NoInfo	3.57403e-05
Ca22chr7A_C_albicans_SC5314	337000	337500	4	Ca22chr7A_C_albicans_SC5314	336677	337897	C701560CA	NUP	7.14806e-05
Ca22chr7A_C_albicans_SC5314	336500	337000	2	Ca22chr7A_C_albicans_SC5314	336677	337897	C701560CA	NUP	3.57403e-05
Ca22chr7A_C_albicans_SC5314	439000	439500	1	Ca22chr7A_C_albicans_SC5314	438032	439222	C702020WA	RAD14	1.78701e-05
Ca22chr7A_C_albicans_SC5314	560000	560500	159	Ca22chr7A_C_albicans_SC5314	553910	560329	C702580CA	Tca2	0.00284135
Ca22chr7A_C_albicans_SC5314	559000	559500	101	Ca22chr7A_C_albicans_SC5314	553910	560329	C702580CA	Tca2	0.00180489
Ca22chr7A_C_albicans_SC5314	555500	556000	99	Ca22chr7A_C_albicans_SC5314	553910	560329	C702580CA	Tca2	0.00176914
Ca22chr7A_C_albicans_SC5314	558000	558500	89	Ca22chr7A_C_albicans_SC5314	553910	560329	C702580CA	Tca2	0.00159044
Ca22chr7A_C_albicans_SC5314	554000	554500	82	Ca22chr7A_C_albicans_SC5314	553910	560329	C702580CA	Tca2	0.00146535
Ca22chr7A_C_albicans_SC5314	553500	554000	72	Ca22chr7A_C_albicans_SC5314	553910	560329	C702580CA	Tca2	0.00128665
Ca22chr7A_C_albicans_SC5314	559500	560000	72	Ca22chr7A_C_albicans_SC5314	553910	560329	C702580CA	Tca2	0.00128665
Ca22chr7A_C_albicans_SC5314	554500	555000	70	Ca22chr7A_C_albicans_SC5314	553910	560329	C702580CA	Tca2	0.00125091
Ca22chr7A_C_albicans_SC5314	557500	558000	57	Ca22chr7A_C_albicans_SC5314	553910	560329	C702580CA	Tca2	0.0010186
Ca22chr7A_C_albicans_SC5314	555000	555500	49	Ca22chr7A_C_albicans_SC5314	553910	560329	C702580CA	Tca2	0.000875637
Ca22chr7A_C_albicans_SC5314	556000	556500	41	Ca22chr7A_C_albicans_SC5314	553910	560329	C702580CA	Tca2	0.000732676
Ca22chr7A_C_albicans_SC5314	558500	559000	41	Ca22chr7A_C_albicans_SC5314	553910	560329	C702580CA	Tca2	0.000732676
Ca22chr7A_C_albicans_SC5314	557000	557500	36	Ca22chr7A_C_albicans_SC5314	553910	560329	C702580CA	Tca2	0.000643325
Ca22chr7A_C_albicans_SC5314	556500	557000	24	Ca22chr7A_C_albicans_SC5314	553910	560329	C702580CA	Tca2	0.000428884
Ca22chr7A_C_albicans_SC5314	559000	559500	101	Ca22chr7A_C_albicans_SC5314	558964	559916	C702610CA	NoInfo	0.00180489
Ca22chr7A_C_albicans_SC5314	559500	560000	72	Ca22chr7A_C_albicans_SC5314	558964	559916	C702610CA	NoInfo	0.00128665
Ca22chr7A_C_albicans_SC5314	558500	559000	41	Ca22chr7A_C_albicans_SC5314	558964	559916	C702610CA	NoInfo	0.000732676
Ca22chr7A_C_albicans_SC5314	854000	854500	49	Ca22chr7A_C_albicans_SC5314	853117	854598	C703860WA	NoInfo	0.000875637
Ca22chr7A_C_albicans_SC5314	853500	854000	14	Ca22chr7A_C_albicans_SC5314	853117	854598	C703860WA	NoInfo	0.000250182
Ca22chr7A_C_albicans_SC5314	854500	855000	11	Ca22chr7A_C_albicans_SC5314	853117	854598	C703860WA	NoInfo	0.000196572
Ca22chr7A_C_albicans_SC5314	853000	853500	9	Ca22chr7A_C_albicans_SC5314	853117	854598	C703860WA	NoInfo	0.000160831
Ca22chrRA_C_albicans_SC5314	39500	40000	4	Ca22chrRA_C_albicans_SC5314	39001	40227	CR00150CA	POT1	7.14806e-05
Ca22chrRA_C_albicans_SC5314	39000	39500	3	Ca22chrRA_C_albicans_SC5314	39001	40227	CR00150CA	POT1	5.36104e-05
Ca22chrRA_C_albicans_SC5314	313500	314000	8	Ca22chrRA_C_albicans_SC5314	313501	316497	CR01320CA	NoInfo	0.000142961
Ca22chrRA_C_albicans_SC5314	315000	315500	7	Ca22chrRA_C_albicans_SC5314	313501	316497	CR01320CA	NoInfo	0.000125091
Ca22chrRA_C_albicans_SC5314	314000	314500	5	Ca22chrRA_C_albicans_SC5314	313501	316497	CR01320CA	NoInfo	8.93507e-05
Ca22chrRA_C_albicans_SC5314	316000	316500	5	Ca22chrRA_C_albicans_SC5314	313501	316497	CR01320CA	NoInfo	8.93507e-05
Ca22chrRA_C_albicans_SC5314	314500	315000	2	Ca22chrRA_C_albicans_SC5314	313501	316497	CR01320CA	NoInfo	3.57403e-05
Ca22chrRA_C_albicans_SC5314	315500	316000	1	Ca22chrRA_C_albicans_SC5314	313501	316497	CR01320CA	NoInfo	1.78701e-05
Ca22chrRA_C_albicans_SC5314	337500	338000	337	Ca22chrRA_C_albicans_SC5314	337258	337875	CR01430WA	GPI15	0.00602224
Ca22chrRA_C_albicans_SC5314	337000	337500	160	Ca22chrRA_C_albicans_SC5314	337258	337875	CR01430WA	GPI15	0.00285922
Ca22chrRA_C_albicans_SC5314	341000	341500	18	Ca22chrRA_C_albicans_SC5314	341030	341995	CR01470WA	CSP37	0.000321663
Ca22chrRA_C_albicans_SC5314	341500	342000	1	Ca22chrRA_C_albicans_SC5314	341030	341995	CR01470WA	CSP37	1.78701e-05
Ca22chrRA_C_albicans_SC5314	913000	913500	18	Ca22chrRA_C_albicans_SC5314	913389	913856	CR04060CA	DAP1	0.000321663
Ca22chrRA_C_albicans_SC5314	913500	914000	15	Ca22chrRA_C_albicans_SC5314	913389	913856	CR04060CA	DAP1	0.000268052
Ca22chrRA_C_albicans_SC5314	979500	980000	30	Ca22chrRA_C_albicans_SC5314	979245	979751	CR04420CA	RBR2	0.000536104
Ca22chrRA_C_albicans_SC5314	979000	979500	28	Ca22chrRA_C_albicans_SC5314	979245	979751	CR04420CA	RBR2	0.000500364
Ca22chrRA_C_albicans_SC5314	989500	990000	5	Ca22chrRA_C_albicans_SC5314	988875	990404	CR04480CA	LAP3	8.93507e-05
Ca22chrRA_C_albicans_SC5314	989000	989500	4	Ca22chrRA_C_albicans_SC5314	988875	990404	CR04480CA	LAP3	7.14806e-05
Ca22chrRA_C_albicans_SC5314	988500	989000	2	Ca22chrRA_C_albicans_SC5314	988875	990404	CR04480CA	LAP3	3.57403e-05
Ca22chrRA_C_albicans_SC5314	990000	990500	1	Ca22chrRA_C_albicans_SC5314	988875	990404	CR04480CA	LAP3	1.78701e-05
Ca22chrRA_C_albicans_SC5314	1012000	1012500	2	Ca22chrRA_C_albicans_SC5314	1011959	1013122	CR04630CA	DIT2	3.57403e-05
Ca22chrRA_C_albicans_SC5314	1012500	1013000	1	Ca22chrRA_C_albicans_SC5314	1011959	1013122	CR04630CA	DIT2	1.78701e-05
Ca22chrRA_C_albicans_SC5314	1013000	1013500	1	Ca22chrRA_C_albicans_SC5314	1011959	1013122	CR04630CA	DIT2	1.78701e-05
Ca22chrRA_C_albicans_SC5314	1019000	1019500	118	Ca22chrRA_C_albicans_SC5314	1019056	1019358	CR04680CA	NoInfo	0.00210868
Ca22chrRA_C_albicans_SC5314	1032500	1033000	15	Ca22chrRA_C_albicans_SC5314	1032764	1034449	CR04760CA	NoInfo	0.000268052
Ca22chrRA_C_albicans_SC5314	1034000	1034500	8	Ca22chrRA_C_albicans_SC5314	1032764	1034449	CR04760CA	NoInfo	0.000142961
Ca22chrRA_C_albicans_SC5314	1033000	1033500	5	Ca22chrRA_C_albicans_SC5314	1032764	1034449	CR04760CA	NoInfo	8.93507e-05
Ca22chrRA_C_albicans_SC5314	1033500	1034000	2	Ca22chrRA_C_albicans_SC5314	1032764	1034449	CR04760CA	NoInfo	3.57403e-05
Ca22chrRA_C_albicans_SC5314	1035000	1035500	17	Ca22chrRA_C_albicans_SC5314	1034922	1035491	CR04770CA	NoInfo	0.000303793
Ca22chrRA_C_albicans_SC5314	1034500	1035000	2	Ca22chrRA_C_albicans_SC5314	1034922	1035491	CR04770CA	NoInfo	3.57403e-05
Ca22chrRA_C_albicans_SC5314	1786500	1787000	580	Ca22chrRA_C_albicans_SC5314	1786876	1786961	CR08220CA	tK(UUU)3	0.0103647
Ca22chrRA_C_albicans_SC5314	1787500	1788000	902	Ca22chrRA_C_albicans_SC5314	1787634	1787708	CR08230CA	tK(UUU)4	0.0161189
Ca22chrRA_C_albicans_SC5314	1788500	1789000	928	Ca22chrRA_C_albicans_SC5314	1788639	1788713	CR08240WA	tK(UUU)5	0.0165835
Ca22chrRA_C_albicans_SC5314	1791500	1792000	3	Ca22chrRA_C_albicans_SC5314	1791590	1791892	CR08260CA	NoInfo	5.36104e-05
Ca22chrRA_C_albicans_SC5314	1800500	1801000	5	Ca22chrRA_C_albicans_SC5314	1800912	1802069	CR08310CA	NoInfo	8.93507e-05
Ca22chrRA_C_albicans_SC5314	1801500	1802000	1	Ca22chrRA_C_albicans_SC5314	1800912	1802069	CR08310CA	NoInfo	1.78701e-05
Ca22chrRA_C_albicans_SC5314	1802000	1802500	1	Ca22chrRA_C_albicans_SC5314	1800912	1802069	CR08310CA	NoInfo	1.78701e-05
Ca22chrRA_C_albicans_SC5314	1811500	1812000	2	Ca22chrRA_C_albicans_SC5314	1811724	1812676	CR08380CA	NoInfo	3.57403e-05
Ca22chrRA_C_albicans_SC5314	1813000	1813500	132	Ca22chrRA_C_albicans_SC5314	1813131	1813216	CR08390WA	tI(AAU)5	0.00235886
Ca22chrRA_C_albicans_SC5314	1840500	1841000	24	Ca22chrRA_C_albicans_SC5314	1840750	1841170	CR08520CA	NoInfo	0.000428884
Ca22chrRA_C_albicans_SC5314	1841000	1841500	1	Ca22chrRA_C_albicans_SC5314	1840750	1841170	CR08520CA	NoInfo	1.78701e-05
Ca22chrRA_C_albicans_SC5314	1841500	1842000	131	Ca22chrRA_C_albicans_SC5314	1841759	1841873	CR08530CA	tL(CAA)4	0.00234099
Ca22chrRA_C_albicans_SC5314	1850500	1851000	449	Ca22chrRA_C_albicans_SC5314	1850799	1851599	CR08580CA	NoInfo	0.0080237
Ca22chrRA_C_albicans_SC5314	1851000	1851500	66	Ca22chrRA_C_albicans_SC5314	1850799	1851599	CR08580CA	NoInfo	0.00117943
Ca22chrRA_C_albicans_SC5314	1851500	1852000	3	Ca22chrRA_C_albicans_SC5314	1850799	1851599	CR08580CA	NoInfo	5.36104e-05
Ca22chrRA_C_albicans_SC5314	1875000	1875500	4	Ca22chrRA_C_albicans_SC5314	1874776	1875693	CR08690CA	ECI1	7.14806e-05
Ca22chrRA_C_albicans_SC5314	1874500	1875000	2	Ca22chrRA_C_albicans_SC5314	1874776	1875693	CR08690CA	ECI1	3.57403e-05
Ca22chrRA_C_albicans_SC5314	1875500	1876000	1	Ca22chrRA_C_albicans_SC5314	1874776	1875693	CR08690CA	ECI1	1.78701e-05
Ca22chrRA_C_albicans_SC5314	1880500	1881000	3364	Ca22chrRA_C_albicans_SC5314	1880901	1880994	CR08730WA	tE(UUC)7	0.0601152
Ca22chrRA_C_albicans_SC5314	1882000	1882500	114	Ca22chrRA_C_albicans_SC5314	1881722	1882402	CR08740WA	NoInfo	0.0020372
Ca22chrRA_C_albicans_SC5314	1881500	1882000	2	Ca22chrRA_C_albicans_SC5314	1881722	1882402	CR08740WA	NoInfo	3.57403e-05
Ca22chrRA_C_albicans_SC5314	1882500	1883000	289	Ca22chrRA_C_albicans_SC5314	1882565	1882635	CR08750CA	tG(GCC)6	0.00516447
Ca22chrRA_C_albicans_SC5314	1983000	1983500	12	Ca22chrRA_C_albicans_SC5314	1983094	1984680	CR09360WA	FCY24	0.000214442
Ca22chrRA_C_albicans_SC5314	1983500	1984000	12	Ca22chrRA_C_albicans_SC5314	1983094	1984680	CR09360WA	FCY24	0.000214442
Ca22chrRA_C_albicans_SC5314	1984000	1984500	10	Ca22chrRA_C_albicans_SC5314	1983094	1984680	CR09360WA	FCY24	0.000178701
Ca22chrRA_C_albicans_SC5314	1984500	1985000	2	Ca22chrRA_C_albicans_SC5314	1983094	1984680	CR09360WA	FCY24	3.57403e-05
Ca22chrRA_C_albicans_SC5314	2122500	2123000	26	Ca22chrRA_C_albicans_SC5314	2122776	2124491	CR09920WA	NoInfo	0.000464624
Ca22chrRA_C_albicans_SC5314	2123000	2123500	24	Ca22chrRA_C_albicans_SC5314	2122776	2124491	CR09920WA	NoInfo	0.000428884
Ca22chrRA_C_albicans_SC5314	2124000	2124500	23	Ca22chrRA_C_albicans_SC5314	2122776	2124491	CR09920WA	NoInfo	0.000411013
Ca22chrRA_C_albicans_SC5314	2123500	2124000	22	Ca22chrRA_C_albicans_SC5314	2122776	2124491	CR09920WA	NoInfo	0.000393143
Ca22chr2A_C_albicans_SC5314	177000	177500	31	Ca22chr2A_C_albicans_SC5314	177044	177321	C201100CA	LTR(toroa-2a)	0.000553975
Ca22chr2A_C_albicans_SC5314	734500	735000	6	Ca22chr2A_C_albicans_SC5314	734774	735140	C203510WA	LTR(theta-2a)	0.000107221
Ca22chr2A_C_albicans_SC5314	735000	735500	2	Ca22chr2A_C_albicans_SC5314	734774	735140	C203510WA	LTR(theta-2a)	3.57403e-05
Ca22chr2A_C_albicans_SC5314	1442500	1443000	75	Ca22chr2A_C_albicans_SC5314	1442305	1442585	C207050WA	LTR(gamma-2a)	0.00134026
Ca22chr2A_C_albicans_SC5314	1442000	1442500	37	Ca22chr2A_C_albicans_SC5314	1442305	1442585	C207050WA	LTR(gamma-2a)	0.000661196
Ca22chr7A_C_albicans_SC5314	560000	560500	159	Ca22chr7A_C_albicans_SC5314	560050	560329	C702620CA	LTR(gamma-7a)	0.00284135
Ca22chr1A_C_albicans_SC5314	1562500	1563000	2	Ca22chr1A_C_albicans_SC5314	1562957	1565886	C107300WA	CEN1	3.57403e-05
Ca22chr1A_C_albicans_SC5314	1563000	1563500	1	Ca22chr1A_C_albicans_SC5314	1562957	1565886	C107300WA	CEN1	1.78701e-05
Ca22chr2A_C_albicans_SC5314	1929500	1930000	2	Ca22chr2A_C_albicans_SC5314	1927153	1930112	C209440WA	CEN2	3.57403e-05
Ca22chr2A_C_albicans_SC5314	1930000	1930500	1	Ca22chr2A_C_albicans_SC5314	1927153	1930112	C209440WA	CEN2	1.78701e-05
Ca22chr4A_C_albicans_SC5314	996000	996500	46	Ca22chr4A_C_albicans_SC5314	992473	996110	C404610WA	CEN4	0.000822027
Ca22chr4A_C_albicans_SC5314	992000	992500	1	Ca22chr4A_C_albicans_SC5314	992473	996110	C404610WA	CEN4	1.78701e-05
Ca22chr4A_C_albicans_SC5314	994500	995000	1	Ca22chr4A_C_albicans_SC5314	992473	996110	C404610WA	CEN4	1.78701e-05
Ca22chr4A_C_albicans_SC5314	995000	995500	1	Ca22chr4A_C_albicans_SC5314	992473	996110	C404610WA	CEN4	1.78701e-05
Ca22chr6A_C_albicans_SC5314	980000	980500	3	Ca22chr6A_C_albicans_SC5314	979801	983554	C604390WA	CEN6	5.36104e-05
Ca22chr6A_C_albicans_SC5314	979500	980000	2	Ca22chr6A_C_albicans_SC5314	979801	983554	C604390WA	CEN6	3.57403e-05
Ca22chr6A_C_albicans_SC5314	981500	982000	1	Ca22chr6A_C_albicans_SC5314	979801	983554	C604390WA	CEN6	1.78701e-05
Ca22chr6A_C_albicans_SC5314	983500	984000	1	Ca22chr6A_C_albicans_SC5314	979801	983554	C604390WA	CEN6	1.78701e-05
Ca22chr7A_C_albicans_SC5314	425500	426000	1	Ca22chr7A_C_albicans_SC5314	425806	428706	C701980WA	CEN7	1.78701e-05
Ca22chrRA_C_albicans_SC5314	1743000	1743500	1	Ca22chrRA_C_albicans_SC5314	1743087	1747506	CR07980WA	CENR	1.78701e-05
Ca22chr1A_C_albicans_SC5314	46000	46500	23	Ca22chr1A_C_albicans_SC5314	45878	46165	C100300WA	LTR(beta-1c)	0.000411013
Ca22chr1A_C_albicans_SC5314	45500	46000	4	Ca22chr1A_C_albicans_SC5314	45878	46165	C100300WA	LTR(beta-1c)	7.14806e-05
Ca22chr1A_C_albicans_SC5314	248000	248500	489	Ca22chr1A_C_albicans_SC5314	248197	248443	C101230CA	LTR(iota-1b)	0.0087385
Ca22chr1A_C_albicans_SC5314	280000	280500	14	Ca22chr1A_C_albicans_SC5314	280115	280310	C101430CA	LTR(phi-1a)	0.000250182
Ca22chr1A_C_albicans_SC5314	404000	404500	718	Ca22chr1A_C_albicans_SC5314	403856	404243	C101960WA	LTR(alpha-1a)	0.0128308
Ca22chr1A_C_albicans_SC5314	403500	404000	332	Ca22chr1A_C_albicans_SC5314	403856	404243	C101960WA	LTR(alpha-1a)	0.00593289
Ca22chr1A_C_albicans_SC5314	536500	537000	1214	Ca22chr1A_C_albicans_SC5314	536619	537011	C102550WA	LTR(beta-1a)	0.0216944
Ca22chr1A_C_albicans_SC5314	805000	805500	14	Ca22chr1A_C_albicans_SC5314	804911	805357	C103850CA	LTR(kerenu-1a)	0.000250182
Ca22chr1A_C_albicans_SC5314	804500	805000	6	Ca22chr1A_C_albicans_SC5314	804911	805357	C103850CA	LTR(kerenu-1a)	0.000107221
Ca22chr1A_C_albicans_SC5314	1815000	1815500	28	Ca22chr1A_C_albicans_SC5314	1815156	1815435	C108280CA	LTR(pi-1a)	0.000500364
Ca22chr1A_C_albicans_SC5314	2516500	2517000	12849	Ca22chr1A_C_albicans_SC5314	2516255	2516502	C111460WA	LTR(iota-1a)	0.229614
Ca22chr1A_C_albicans_SC5314	2516000	2516500	686	Ca22chr1A_C_albicans_SC5314	2516255	2516502	C111460WA	LTR(iota-1a)	0.0122589
Ca22chr1A_C_albicans_SC5314	2887000	2887500	23	Ca22chr1A_C_albicans_SC5314	2886989	2887196	C113230CA	LTR(koppa-1a)	0.000411013
Ca22chr1A_C_albicans_SC5314	2910500	2911000	3	Ca22chr1A_C_albicans_SC5314	2910583	2910867	C113340WA	LTR(tara-1a)	5.36104e-05
Ca22chr1A_C_albicans_SC5314	3099000	3099500	4	Ca22chr1A_C_albicans_SC5314	3098830	3099021	C114070WA	LTR(chi-1a)	7.14806e-05
Ca22chr1A_C_albicans_SC5314	3098500	3099000	3	Ca22chr1A_C_albicans_SC5314	3098830	3099021	C114070WA	LTR(chi-1a)	5.36104e-05
Ca22chr2A_C_albicans_SC5314	654500	655000	1167	Ca22chr2A_C_albicans_SC5314	654849	655318	C203190WA	LTR(psi-2b)	0.0208545
Ca22chr2A_C_albicans_SC5314	655000	655500	561	Ca22chr2A_C_albicans_SC5314	654849	655318	C203190WA	LTR(psi-2b)	0.0100252
Ca22chr2A_C_albicans_SC5314	969000	969500	274	Ca22chr2A_C_albicans_SC5314	969235	969484	C204630WA	LTR(iota-2a)	0.00489642
Ca22chr2A_C_albicans_SC5314	1012000	1012500	1249	Ca22chr2A_C_albicans_SC5314	1012283	1012752	C204840WA	LTR(psi-2a)	0.0223198
Ca22chr2A_C_albicans_SC5314	1012500	1013000	572	Ca22chr2A_C_albicans_SC5314	1012283	1012752	C204840WA	LTR(psi-2a)	0.0102217
Ca22chr2A_C_albicans_SC5314	1024000	1024500	6532	Ca22chr2A_C_albicans_SC5314	1024058	1024452	C204900CA	LTR(beta-2a)	0.116728
Ca22chr2A_C_albicans_SC5314	1860000	1860500	5	Ca22chr2A_C_albicans_SC5314	1859864	1860028	C209090CA	LTR(weka-2a)	8.93507e-05
Ca22chr2A_C_albicans_SC5314	1859500	1860000	2	Ca22chr2A_C_albicans_SC5314	1859864	1860028	C209090CA	LTR(weka-2a)	3.57403e-05
Ca22chr2A_C_albicans_SC5314	1887000	1887500	632	Ca22chr2A_C_albicans_SC5314	1886826	1887213	C209190CA	LTR(alpha-2a)	0.0112939
Ca22chr2A_C_albicans_SC5314	1886500	1887000	35	Ca22chr2A_C_albicans_SC5314	1886826	1887213	C209190CA	LTR(alpha-2a)	0.000625455
Ca22chr2A_C_albicans_SC5314	1929500	1930000	2	Ca22chr2A_C_albicans_SC5314	1929401	1929880	C209450WA	LTR(epsilon-2a)	3.57403e-05
Ca22chr3A_C_albicans_SC5314	1273000	1273500	117	Ca22chr3A_C_albicans_SC5314	1272917	1273124	C305690CA	LTR(koppa-3a)	0.00209081
Ca22chr3A_C_albicans_SC5314	1272500	1273000	5	Ca22chr3A_C_albicans_SC5314	1272917	1273124	C305690CA	LTR(koppa-3a)	8.93507e-05
Ca22chr4A_C_albicans_SC5314	207500	208000	784	Ca22chr4A_C_albicans_SC5314	207525	207772	C401040CA	LTR(iota-4a)	0.0140102
Ca22chr4A_C_albicans_SC5314	357500	358000	6	Ca22chr4A_C_albicans_SC5314	357463	357827	C401810CA	LTR(theta-4a)	0.000107221
Ca22chr4A_C_albicans_SC5314	585500	586000	3	Ca22chr4A_C_albicans_SC5314	585746	586225	C402810CA	LTR(epsilon-4a)	5.36104e-05
Ca22chr4A_C_albicans_SC5314	1315000	1315500	3	Ca22chr4A_C_albicans_SC5314	1315321	1315692	C405930WA	LTR(theta-4b)	5.36104e-05
Ca22chr4A_C_albicans_SC5314	1315500	1316000	2	Ca22chr4A_C_albicans_SC5314	1315321	1315692	C405930WA	LTR(theta-4b)	3.57403e-05
Ca22chr4A_C_albicans_SC5314	1405500	1406000	2	Ca22chr4A_C_albicans_SC5314	1405638	1405961	C406330WA	LTR(sampi-4a)	3.57403e-05
Ca22chr5A_C_albicans_SC5314	306500	307000	660	Ca22chr5A_C_albicans_SC5314	306590	306837	C501370WA	LTR(iota-5a)	0.0117943
Ca22chr5A_C_albicans_SC5314	501000	501500	875	Ca22chr5A_C_albicans_SC5314	500673	501142	C502250CA	LTR(psi-5a)	0.0156364
Ca22chr5A_C_albicans_SC5314	500500	501000	493	Ca22chr5A_C_albicans_SC5314	500673	501142	C502250CA	LTR(psi-5a)	0.00880998
Ca22chr5A_C_albicans_SC5314	534500	535000	5	Ca22chr5A_C_albicans_SC5314	534778	535088	C502420WA	LTR(vau-5a)	8.93507e-05
Ca22chr5A_C_albicans_SC5314	535000	535500	2	Ca22chr5A_C_albicans_SC5314	534778	535088	C502420WA	LTR(vau-5a)	3.57403e-05
Ca22chr5A_C_albicans_SC5314	1171500	1172000	764	Ca22chr5A_C_albicans_SC5314	1171698	1171945	C505420CA	LTR(iota-5b)	0.0136528
Ca22chr6A_C_albicans_SC5314	888500	889000	4	Ca22chr6A_C_albicans_SC5314	888471	888978	C604090CA	LTR(zeta-6a)	7.14806e-05
Ca22chr6A_C_albicans_SC5314	888000	888500	3	Ca22chr6A_C_albicans_SC5314	888471	888978	C604090CA	LTR(zeta-6a)	5.36104e-05
Ca22chr6A_C_albicans_SC5314	1027500	1028000	8	Ca22chr6A_C_albicans_SC5314	1027905	1028066	C604630WA	LTR(weka-6a)	0.000142961
Ca22chr6A_C_albicans_SC5314	1028000	1028500	5	Ca22chr6A_C_albicans_SC5314	1027905	1028066	C604630WA	LTR(weka-6a)	8.93507e-05
Ca22chr6A_C_albicans_SC5314	1028500	1029000	589	Ca22chr6A_C_albicans_SC5314	1028227	1028505	C604640CA	LTR(kappa-6a)	0.0105255
Ca22chr6A_C_albicans_SC5314	1028000	1028500	5	Ca22chr6A_C_albicans_SC5314	1028227	1028505	C604640CA	LTR(kappa-6a)	8.93507e-05
Ca22chr7A_C_albicans_SC5314	554000	554500	82	Ca22chr7A_C_albicans_SC5314	553910	554189	C702590CA	LTR(gamma-7b)	0.00146535
Ca22chr7A_C_albicans_SC5314	553500	554000	72	Ca22chr7A_C_albicans_SC5314	553910	554189	C702590CA	LTR(gamma-7b)	0.00128665
Ca22chr7A_C_albicans_SC5314	674500	675000	1205	Ca22chr7A_C_albicans_SC5314	674419	674888	C703100CA	LTR(psi-7a)	0.0215335
Ca22chr7A_C_albicans_SC5314	756000	756500	22	Ca22chr7A_C_albicans_SC5314	755983	756190	C703430CA	LTR(koppa-7a)	0.000393143
Ca22chr7A_C_albicans_SC5314	755500	756000	3	Ca22chr7A_C_albicans_SC5314	755983	756190	C703430CA	LTR(koppa-7a)	5.36104e-05
Ca22chr7A_C_albicans_SC5314	779000	779500	640	Ca22chr7A_C_albicans_SC5314	779111	779580	C703510CA	LTR(psi-7b)	0.0114369
Ca22chr7A_C_albicans_SC5314	779500	780000	230	Ca22chr7A_C_albicans_SC5314	779111	779580	C703510CA	LTR(psi-7b)	0.00411013
Ca22chr7A_C_albicans_SC5314	942500	943000	120	Ca22chr7A_C_albicans_SC5314	942475	942855	C704350CA	LTR(san-7a)	0.00214442
Ca22chr7A_C_albicans_SC5314	942000	942500	64	Ca22chr7A_C_albicans_SC5314	942475	942855	C704350CA	LTR(san-7a)	0.00114369
Ca22chrRA_C_albicans_SC5314	210500	211000	1545	Ca22chrRA_C_albicans_SC5314	210578	211047	CR00950WA	LTR(psi-Rb)	0.0276094
Ca22chrRA_C_albicans_SC5314	211000	211500	11	Ca22chrRA_C_albicans_SC5314	210578	211047	CR00950WA	LTR(psi-Rb)	0.000196572
Ca22chrRA_C_albicans_SC5314	215000	215500	1061	Ca22chrRA_C_albicans_SC5314	215254	215723	CR00960WA	LTR(psi-Ra)	0.0189602
Ca22chrRA_C_albicans_SC5314	215500	216000	114	Ca22chrRA_C_albicans_SC5314	215254	215723	CR00960WA	LTR(psi-Ra)	0.0020372
Ca22chrRA_C_albicans_SC5314	418500	419000	5	Ca22chrRA_C_albicans_SC5314	418979	419257	CR01880WA	LTR(nu-RA)	8.93507e-05
Ca22chrRA_C_albicans_SC5314	419000	419500	1	Ca22chrRA_C_albicans_SC5314	418979	419257	CR01880WA	LTR(nu-RA)	1.78701e-05
Ca22chrRA_C_albicans_SC5314	427000	427500	315	Ca22chrRA_C_albicans_SC5314	426950	427334	CR01940WA	LTR(alpha-Rc)	0.0056291
Ca22chrRA_C_albicans_SC5314	426500	427000	1	Ca22chrRA_C_albicans_SC5314	426950	427334	CR01940WA	LTR(alpha-Rc)	1.78701e-05
Ca22chrRA_C_albicans_SC5314	440000	440500	4	Ca22chrRA_C_albicans_SC5314	440334	440612	CR02010CA	LTR(nu-Rb)	7.14806e-05
Ca22chrRA_C_albicans_SC5314	440500	441000	1	Ca22chrRA_C_albicans_SC5314	440334	440612	CR02010CA	LTR(nu-Rb)	1.78701e-05
Ca22chrRA_C_albicans_SC5314	544000	544500	430	Ca22chrRA_C_albicans_SC5314	543915	544161	CR02450WA	LTR(iota-Ra)	0.00768416
Ca22chrRA_C_albicans_SC5314	543500	544000	31	Ca22chrRA_C_albicans_SC5314	543915	544161	CR02450WA	LTR(iota-Ra)	0.000553975
Ca22chrRA_C_albicans_SC5314	646000	646500	183	Ca22chrRA_C_albicans_SC5314	646298	646628	CR02840WA	LTR(whio-Ra)	0.00327024
Ca22chrRA_C_albicans_SC5314	646500	647000	12	Ca22chrRA_C_albicans_SC5314	646298	646628	CR02840WA	LTR(whio-Ra)	0.000214442
Ca22chrRA_C_albicans_SC5314	961500	962000	660	Ca22chrRA_C_albicans_SC5314	961440	961827	CR04320CA	LTR(alpha-Rb)	0.0117943
Ca22chrRA_C_albicans_SC5314	961000	961500	19	Ca22chrRA_C_albicans_SC5314	961440	961827	CR04320CA	LTR(alpha-Rb)	0.000339533
Ca22chrRA_C_albicans_SC5314	1474000	1474500	764	Ca22chrRA_C_albicans_SC5314	1474214	1474683	CR06890CA	LTR(psi-Rd)	0.0136528
Ca22chrRA_C_albicans_SC5314	1474500	1475000	37	Ca22chrRA_C_albicans_SC5314	1474214	1474683	CR06890CA	LTR(psi-Rd)	0.000661196
Ca22chrRA_C_albicans_SC5314	1924500	1925000	40	Ca22chrRA_C_albicans_SC5314	1924075	1924545	CR09000WA	LTR(eta-Rb)	0.000714806
Ca22chrRA_C_albicans_SC5314	1924000	1924500	5	Ca22chrRA_C_albicans_SC5314	1924075	1924545	CR09000WA	LTR(eta-Rb)	8.93507e-05
Ca22chrRA_C_albicans_SC5314	1968000	1968500	1317	Ca22chrRA_C_albicans_SC5314	1967924	1968171	CR09250WA	LTR(pi-Rb)	0.023535
Ca22chrRA_C_albicans_SC5314	1967500	1968000	77	Ca22chrRA_C_albicans_SC5314	1967924	1968171	CR09250WA	LTR(pi-Rb)	0.001376
Ca22chrRA_C_albicans_SC5314	1968000	1968500	1317	Ca22chrRA_C_albicans_SC5314	1968172	1968641	CR09260WA	LTR(psi-Rc)	0.023535
Ca22chrRA_C_albicans_SC5314	1968500	1969000	112	Ca22chrRA_C_albicans_SC5314	1968172	1968641	CR09260WA	LTR(psi-Rc)	0.00200146
Ca22chrRA_C_albicans_SC5314	1999000	1999500	6	Ca22chrRA_C_albicans_SC5314	1998695	1999081	CR09400WA	LTR(xi-Ra)	0.000107221
Ca22chrRA_C_albicans_SC5314	2154000	2154500	73	Ca22chrRA_C_albicans_SC5314	2154427	2154758	CR10090CA	LTR(theta-Ra)	0.00130452
Ca22chrRA_C_albicans_SC5314	2154500	2155000	8	Ca22chrRA_C_albicans_SC5314	2154427	2154758	CR10090CA	LTR(theta-Ra)	0.000142961
Ca22chrRA_C_albicans_SC5314	2243500	2244000	636	Ca22chrRA_C_albicans_SC5314	2243532	2243920	CR10560CA	LTR(alpha-Ra)	0.0113654
Ca22chr1A_C_albicans_SC5314	10500	11000	79687	Ca22chr1A_C_albicans_SC5314	10718	11485	C100040WA	CTA2	1.42402
Ca22chr1A_C_albicans_SC5314	11000	11500	1924	Ca22chr1A_C_albicans_SC5314	10718	11485	C100040WA	CTA2	0.0343822
Ca22chr1A_C_albicans_SC5314	1293000	1293500	77774	Ca22chr1A_C_albicans_SC5314	1292811	1293806	C106180WA	TLO34	1.38983
Ca22chr1A_C_albicans_SC5314	1292500	1293000	737	Ca22chr1A_C_albicans_SC5314	1292811	1293806	C106180WA	TLO34	0.0131703
Ca22chr1A_C_albicans_SC5314	1293500	1294000	60	Ca22chr1A_C_albicans_SC5314	1292811	1293806	C106180WA	TLO34	0.00107221
Ca22chr1A_C_albicans_SC5314	3186500	3187000	95	Ca22chr1A_C_albicans_SC5314	3186463	3186663	C114590CA	TLO4	0.00169766
Ca22chr1A_C_albicans_SC5314	3186000	3186500	33	Ca22chr1A_C_albicans_SC5314	3186463	3186663	C114590CA	TLO4	0.000589715
Ca22chr2A_C_albicans_SC5314	4000	4500	121608	Ca22chr2A_C_albicans_SC5314	4248	4778	C200010WA	TLO5	2.17315
Ca22chr2A_C_albicans_SC5314	4500	5000	3990	Ca22chr2A_C_albicans_SC5314	4248	4778	C200010WA	TLO5	0.0713019
Ca22chr3A_C_albicans_SC5314	13500	14000	51736	Ca22chr3A_C_albicans_SC5314	13756	14265	C300060WA	TLO7	0.92453
Ca22chr3A_C_albicans_SC5314	14000	14500	5952	Ca22chr3A_C_albicans_SC5314	13756	14265	C300060WA	TLO7	0.106363
Ca22chr3A_C_albicans_SC5314	1787500	1788000	60523	Ca22chr3A_C_albicans_SC5314	1787605	1788114	C307970CA	TLO8	1.08156
Ca22chr3A_C_albicans_SC5314	1788000	1788500	59756	Ca22chr3A_C_albicans_SC5314	1787605	1788114	C307970CA	TLO8	1.06785
Ca22chr4A_C_albicans_SC5314	1000	1500	49249	Ca22chr4A_C_albicans_SC5314	983	1660	C400010WA	TLO9	0.880087
Ca22chr4A_C_albicans_SC5314	500	1000	2351	Ca22chr4A_C_albicans_SC5314	983	1660	C400010WA	TLO9	0.0420127
Ca22chr4A_C_albicans_SC5314	1500	2000	56	Ca22chr4A_C_albicans_SC5314	983	1660	C400010WA	TLO9	0.00100073
Ca22chr4A_C_albicans_SC5314	1597500	1598000	68181	Ca22chr4A_C_albicans_SC5314	1597159	1597812	C407250CA	TLO10	1.2184
Ca22chr4A_C_albicans_SC5314	1597000	1597500	87	Ca22chr4A_C_albicans_SC5314	1597159	1597812	C407250CA	TLO10	0.0015547
Ca22chr5A_C_albicans_SC5314	2000	2500	49960	Ca22chr5A_C_albicans_SC5314	1918	2427	C500010WA	TLO11	0.892793
Ca22chr5A_C_albicans_SC5314	1500	2000	30762	Ca22chr5A_C_albicans_SC5314	1918	2427	C500010WA	TLO11	0.549722
Ca22chr5A_C_albicans_SC5314	1182500	1183000	90849	Ca22chr5A_C_albicans_SC5314	1182110	1182868	C505500CA	CTA24	1.62349
Ca22chr5A_C_albicans_SC5314	1182000	1182500	53	Ca22chr5A_C_albicans_SC5314	1182110	1182868	C505500CA	CTA24	0.000947118
Ca22chr6A_C_albicans_SC5314	5500	6000	79674	Ca22chr6A_C_albicans_SC5314	5545	6069	C600030WA	TLO13	1.42379
Ca22chr6A_C_albicans_SC5314	6000	6500	64	Ca22chr6A_C_albicans_SC5314	5545	6069	C600030WA	TLO13	0.00114369
Ca22chr7A_C_albicans_SC5314	943000	943500	73010	Ca22chr7A_C_albicans_SC5314	942825	943352	C704360CA	TLO16	1.3047
Ca22chr7A_C_albicans_SC5314	942500	943000	120	Ca22chr7A_C_albicans_SC5314	942825	943352	C704360CA	TLO16	0.00214442
Ca22chrRA_C_albicans_SC5314	9000	9500	95731	Ca22chrRA_C_albicans_SC5314	9111	9863	CR00020WA	TLO1	1.71073
Ca22chrRA_C_albicans_SC5314	9500	10000	71	Ca22chrRA_C_albicans_SC5314	9111	9863	CR00020WA	TLO1	0.00126878
Ca22chrRA_C_albicans_SC5314	2285810	2286310	109296	Ca22chrRA_C_albicans_SC5314	2285377	2286198	CR10860CA	CTA26	1.95314
Ca22chrRA_C_albicans_SC5314	2285500	2286000	109	Ca22chrRA_C_albicans_SC5314	2285377	2286198	CR10860CA	CTA26	0.00194785
Ca22chrRA_C_albicans_SC5314	2285000	2285500	43	Ca22chrRA_C_albicans_SC5314	2285377	2286198	CR10860CA	CTA26	0.000768416
Ca22chr4A_C_albicans_SC5314	165000	165500	3	Ca22chr4A_C_albicans_SC5314	165104	166809	C400910CA	MULE-transposase	5.36104e-05
Ca22chr4A_C_albicans_SC5314	166000	166500	3	Ca22chr4A_C_albicans_SC5314	165104	166809	C400910CA	MULE-transposase	5.36104e-05
Ca22chr4A_C_albicans_SC5314	167000	167500	1	Ca22chr4A_C_albicans_SC5314	166683	167584	C400920CA	MULE-transposase	1.78701e-05
Ca22chr4A_C_albicans_SC5314	167500	168000	1	Ca22chr4A_C_albicans_SC5314	166683	167584	C400920CA	MULE-transposase	1.78701e-05
Ca22chrRA_C_albicans_SC5314	5500	6000	32068	Ca22chrRA_C_albicans_SC5314	4884	6890	CR00010CA	MULE-transposase	0.57306
Ca22chrRA_C_albicans_SC5314	5000	5500	8732	Ca22chrRA_C_albicans_SC5314	4884	6890	CR00010CA	MULE-transposase	0.156042
Ca22chrRA_C_albicans_SC5314	6500	7000	201	Ca22chrRA_C_albicans_SC5314	4884	6890	CR00010CA	MULE-transposase	0.0035919
Ca22chrRA_C_albicans_SC5314	6000	6500	124	Ca22chrRA_C_albicans_SC5314	4884	6890	CR00010CA	MULE-transposase	0.0022159
Ca22chrRA_C_albicans_SC5314	4500	5000	7	Ca22chrRA_C_albicans_SC5314	4884	6890	CR00010CA	MULE-transposase	0.000125091
Ca22chrRA_C_albicans_SC5314	1133000	1133500	17047	Ca22chrRA_C_albicans_SC5314	1128993	1134753	CR05230CA	Zorro3-R	0.304632
Ca22chrRA_C_albicans_SC5314	1131000	1131500	6126	Ca22chrRA_C_albicans_SC5314	1128993	1134753	CR05230CA	Zorro3-R	0.109473
Ca22chr1A_C_albicans_SC5314	4000	4500	10	Ca22chr1A_C_albicans_SC5314	4059	4397	C100010WA	NoInfo	0.000178701
Ca22chr1A_C_albicans_SC5314	4500	5000	40	Ca22chr1A_C_albicans_SC5314	4409	4720	C100020CA	NoInfo	0.000714806
Ca22chr1A_C_albicans_SC5314	4000	4500	10	Ca22chr1A_C_albicans_SC5314	4409	4720	C100020CA	NoInfo	0.000178701
Ca22chr1A_C_albicans_SC5314	8500	9000	1	Ca22chr1A_C_albicans_SC5314	8597	8908	C100030CA	NoInfo	1.78701e-05
Ca22chr1A_C_albicans_SC5314	11500	12000	27	Ca22chr1A_C_albicans_SC5314	11648	11995	C100050CA	NoInfo	0.000482494
Ca22chr1A_C_albicans_SC5314	13000	13500	54	Ca22chr1A_C_albicans_SC5314	12163	13701	C100060WA	TUP1	0.000964988
Ca22chr1A_C_albicans_SC5314	13500	14000	41	Ca22chr1A_C_albicans_SC5314	12163	13701	C100060WA	TUP1	0.000732676
Ca22chr1A_C_albicans_SC5314	12500	13000	36	Ca22chr1A_C_albicans_SC5314	12163	13701	C100060WA	TUP1	0.000643325
Ca22chr1A_C_albicans_SC5314	12000	12500	21	Ca22chr1A_C_albicans_SC5314	12163	13701	C100060WA	TUP1	0.000375273
Ca22chr1A_C_albicans_SC5314	14500	15000	679	Ca22chr1A_C_albicans_SC5314	13778	14917	C100070WA	MVD	0.0121338
Ca22chr1A_C_albicans_SC5314	13500	14000	41	Ca22chr1A_C_albicans_SC5314	13778	14917	C100070WA	MVD	0.000732676
Ca22chr1A_C_albicans_SC5314	14000	14500	34	Ca22chr1A_C_albicans_SC5314	13778	14917	C100070WA	MVD	0.000607585
Ca22chr1A_C_albicans_SC5314	14500	15000	679	Ca22chr1A_C_albicans_SC5314	14910	15761	C100080CA	RCA1	0.0121338
Ca22chr1A_C_albicans_SC5314	15500	16000	46	Ca22chr1A_C_albicans_SC5314	14910	15761	C100080CA	RCA1	0.000822027
Ca22chr1A_C_albicans_SC5314	15000	15500	23	Ca22chr1A_C_albicans_SC5314	14910	15761	C100080CA	RCA1	0.000411013
Ca22chr1A_C_albicans_SC5314	16000	16500	756	Ca22chr1A_C_albicans_SC5314	15595	16116	C100090WA	NoInfo	0.0135098
Ca22chr1A_C_albicans_SC5314	15500	16000	46	Ca22chr1A_C_albicans_SC5314	15595	16116	C100090WA	NoInfo	0.000822027
Ca22chr1A_C_albicans_SC5314	16500	17000	5649	Ca22chr1A_C_albicans_SC5314	16600	17328	C100100CA	NoInfo	0.100948
Ca22chr1A_C_albicans_SC5314	17000	17500	3112	Ca22chr1A_C_albicans_SC5314	16600	17328	C100100CA	NoInfo	0.0556119
Ca22chr1A_C_albicans_SC5314	18500	19000	4139	Ca22chr1A_C_albicans_SC5314	17338	18960	C100110WA	CCT8	0.0739645
Ca22chr1A_C_albicans_SC5314	17000	17500	3112	Ca22chr1A_C_albicans_SC5314	17338	18960	C100110WA	CCT8	0.0556119
Ca22chr1A_C_albicans_SC5314	18000	18500	18	Ca22chr1A_C_albicans_SC5314	17338	18960	C100110WA	CCT8	0.000321663
Ca22chr1A_C_albicans_SC5314	17500	18000	17	Ca22chr1A_C_albicans_SC5314	17338	18960	C100110WA	CCT8	0.000303793
Ca22chr1A_C_albicans_SC5314	19500	20000	33	Ca22chr1A_C_albicans_SC5314	19615	21714	C100130CA	VPS53	0.000589715
Ca22chr1A_C_albicans_SC5314	20000	20500	19	Ca22chr1A_C_albicans_SC5314	19615	21714	C100130CA	VPS53	0.000339533
Ca22chr1A_C_albicans_SC5314	20500	21000	10	Ca22chr1A_C_albicans_SC5314	19615	21714	C100130CA	VPS53	0.000178701
Ca22chr1A_C_albicans_SC5314	21000	21500	5	Ca22chr1A_C_albicans_SC5314	19615	21714	C100130CA	VPS53	8.93507e-05
Ca22chr1A_C_albicans_SC5314	21500	22000	1	Ca22chr1A_C_albicans_SC5314	19615	21714	C100130CA	VPS53	1.78701e-05
Ca22chr1A_C_albicans_SC5314	25000	25500	35	Ca22chr1A_C_albicans_SC5314	22270	25326	C100140WA	KEL1	0.000625455
Ca22chr1A_C_albicans_SC5314	22000	22500	31	Ca22chr1A_C_albicans_SC5314	22270	25326	C100140WA	KEL1	0.000553975
Ca22chr1A_C_albicans_SC5314	24500	25000	22	Ca22chr1A_C_albicans_SC5314	22270	25326	C100140WA	KEL1	0.000393143
Ca22chr1A_C_albicans_SC5314	23500	24000	17	Ca22chr1A_C_albicans_SC5314	22270	25326	C100140WA	KEL1	0.000303793
Ca22chr1A_C_albicans_SC5314	22500	23000	16	Ca22chr1A_C_albicans_SC5314	22270	25326	C100140WA	KEL1	0.000285922
Ca22chr1A_C_albicans_SC5314	23000	23500	6	Ca22chr1A_C_albicans_SC5314	22270	25326	C100140WA	KEL1	0.000107221
Ca22chr1A_C_albicans_SC5314	24000	24500	2	Ca22chr1A_C_albicans_SC5314	22270	25326	C100140WA	KEL1	3.57403e-05
Ca22chr1A_C_albicans_SC5314	25000	25500	35	Ca22chr1A_C_albicans_SC5314	25381	27249	C100150CA	RIM8	0.000625455
Ca22chr1A_C_albicans_SC5314	25500	26000	7	Ca22chr1A_C_albicans_SC5314	25381	27249	C100150CA	RIM8	0.000125091
Ca22chr1A_C_albicans_SC5314	26500	27000	5	Ca22chr1A_C_albicans_SC5314	25381	27249	C100150CA	RIM8	8.93507e-05
Ca22chr1A_C_albicans_SC5314	26000	26500	2	Ca22chr1A_C_albicans_SC5314	25381	27249	C100150CA	RIM8	3.57403e-05
Ca22chr1A_C_albicans_SC5314	27000	27500	1	Ca22chr1A_C_albicans_SC5314	25381	27249	C100150CA	RIM8	1.78701e-05
Ca22chr1A_C_albicans_SC5314	29000	29500	41	Ca22chr1A_C_albicans_SC5314	28286	29488	C100160CA	NoInfo	0.000732676
Ca22chr1A_C_albicans_SC5314	28000	28500	31	Ca22chr1A_C_albicans_SC5314	28286	29488	C100160CA	NoInfo	0.000553975
Ca22chr1A_C_albicans_SC5314	28500	29000	21	Ca22chr1A_C_albicans_SC5314	28286	29488	C100160CA	NoInfo	0.000375273
Ca22chr1A_C_albicans_SC5314	31500	32000	81	Ca22chr1A_C_albicans_SC5314	29804	31543	C100170WA	LEU4	0.00144748
Ca22chr1A_C_albicans_SC5314	31000	31500	59	Ca22chr1A_C_albicans_SC5314	29804	31543	C100170WA	LEU4	0.00105434
Ca22chr1A_C_albicans_SC5314	30000	30500	20	Ca22chr1A_C_albicans_SC5314	29804	31543	C100170WA	LEU4	0.000357403
Ca22chr1A_C_albicans_SC5314	30500	31000	19	Ca22chr1A_C_albicans_SC5314	29804	31543	C100170WA	LEU4	0.000339533
Ca22chr1A_C_albicans_SC5314	29500	30000	7	Ca22chr1A_C_albicans_SC5314	29804	31543	C100170WA	LEU4	0.000125091
Ca22chr1A_C_albicans_SC5314	32000	32500	173	Ca22chr1A_C_albicans_SC5314	31842	32444	C100180WA	RPL16A	0.00309154
Ca22chr1A_C_albicans_SC5314	31500	32000	81	Ca22chr1A_C_albicans_SC5314	31842	32444	C100180WA	RPL16A	0.00144748
Ca22chr1A_C_albicans_SC5314	32500	33000	42	Ca22chr1A_C_albicans_SC5314	32680	33318	C100190CA	NoInfo	0.000750546
Ca22chr1A_C_albicans_SC5314	33000	33500	1	Ca22chr1A_C_albicans_SC5314	32680	33318	C100190CA	NoInfo	1.78701e-05
Ca22chr1A_C_albicans_SC5314	34000	34500	4	Ca22chr1A_C_albicans_SC5314	34099	34446	C100200CA	NoInfo	7.14806e-05
Ca22chr1A_C_albicans_SC5314	34500	35000	31	Ca22chr1A_C_albicans_SC5314	34525	35679	C100210CA	NoInfo	0.000553975
Ca22chr1A_C_albicans_SC5314	35000	35500	15	Ca22chr1A_C_albicans_SC5314	34525	35679	C100210CA	NoInfo	0.000268052
Ca22chr1A_C_albicans_SC5314	35500	36000	4	Ca22chr1A_C_albicans_SC5314	34525	35679	C100210CA	NoInfo	7.14806e-05
Ca22chr1A_C_albicans_SC5314	38000	38500	18	Ca22chr1A_C_albicans_SC5314	37851	39485	C100220WA	PHR2	0.000321663
Ca22chr1A_C_albicans_SC5314	38500	39000	16	Ca22chr1A_C_albicans_SC5314	37851	39485	C100220WA	PHR2	0.000285922
Ca22chr1A_C_albicans_SC5314	39000	39500	14	Ca22chr1A_C_albicans_SC5314	37851	39485	C100220WA	PHR2	0.000250182
Ca22chr1A_C_albicans_SC5314	37500	38000	6	Ca22chr1A_C_albicans_SC5314	37851	39485	C100220WA	PHR2	0.000107221
Ca22chr1A_C_albicans_SC5314	41500	42000	19	Ca22chr1A_C_albicans_SC5314	40484	41770	C100230CA	BFA1	0.000339533
Ca22chr1A_C_albicans_SC5314	40500	41000	2	Ca22chr1A_C_albicans_SC5314	40484	41770	C100230CA	BFA1	3.57403e-05
Ca22chr1A_C_albicans_SC5314	41000	41500	2	Ca22chr1A_C_albicans_SC5314	40484	41770	C100230CA	BFA1	3.57403e-05
Ca22chr1A_C_albicans_SC5314	40000	40500	1	Ca22chr1A_C_albicans_SC5314	40484	41770	C100230CA	BFA1	1.78701e-05
Ca22chr1A_C_albicans_SC5314	42000	42500	1984	Ca22chr1A_C_albicans_SC5314	42100	42172	C100240CA	tT(AGU)6	0.0354544
Ca22chr1A_C_albicans_SC5314	42500	43000	2025	Ca22chr1A_C_albicans_SC5314	42185	46165	C100250WA	Tca8	0.0361871
Ca22chr1A_C_albicans_SC5314	42000	42500	1984	Ca22chr1A_C_albicans_SC5314	42185	46165	C100250WA	Tca8	0.0354544
Ca22chr1A_C_albicans_SC5314	44500	45000	885	Ca22chr1A_C_albicans_SC5314	42185	46165	C100250WA	Tca8	0.0158151
Ca22chr1A_C_albicans_SC5314	46000	46500	23	Ca22chr1A_C_albicans_SC5314	42185	46165	C100250WA	Tca8	0.000411013
Ca22chr1A_C_albicans_SC5314	43000	43500	14	Ca22chr1A_C_albicans_SC5314	42185	46165	C100250WA	Tca8	0.000250182
Ca22chr1A_C_albicans_SC5314	45500	46000	4	Ca22chr1A_C_albicans_SC5314	42185	46165	C100250WA	Tca8	7.14806e-05
Ca22chr1A_C_albicans_SC5314	43500	44000	2	Ca22chr1A_C_albicans_SC5314	42185	46165	C100250WA	Tca8	3.57403e-05
Ca22chr1A_C_albicans_SC5314	44000	44500	1	Ca22chr1A_C_albicans_SC5314	42185	46165	C100250WA	Tca8	1.78701e-05
Ca22chr1A_C_albicans_SC5314	42500	43000	2025	Ca22chr1A_C_albicans_SC5314	42185	42535	C100260WA	NoInfo	0.0361871
Ca22chr1A_C_albicans_SC5314	42000	42500	1984	Ca22chr1A_C_albicans_SC5314	42185	42535	C100260WA	NoInfo	0.0354544
Ca22chr1A_C_albicans_SC5314	42500	43000	2025	Ca22chr1A_C_albicans_SC5314	42605	43504	C100270WA	NoInfo	0.0361871
Ca22chr1A_C_albicans_SC5314	43000	43500	14	Ca22chr1A_C_albicans_SC5314	42605	43504	C100270WA	NoInfo	0.000250182
Ca22chr1A_C_albicans_SC5314	43500	44000	2	Ca22chr1A_C_albicans_SC5314	42605	43504	C100270WA	NoInfo	3.57403e-05
Ca22chr1A_C_albicans_SC5314	43500	44000	2	Ca22chr1A_C_albicans_SC5314	43549	43679	C100280CA	RFC52	3.57403e-05
Ca22chr1A_C_albicans_SC5314	44500	45000	885	Ca22chr1A_C_albicans_SC5314	43803	45764	C100290WA	POL93	0.0158151
Ca22chr1A_C_albicans_SC5314	45500	46000	4	Ca22chr1A_C_albicans_SC5314	43803	45764	C100290WA	POL93	7.14806e-05
Ca22chr1A_C_albicans_SC5314	43500	44000	2	Ca22chr1A_C_albicans_SC5314	43803	45764	C100290WA	POL93	3.57403e-05
Ca22chr1A_C_albicans_SC5314	44000	44500	1	Ca22chr1A_C_albicans_SC5314	43803	45764	C100290WA	POL93	1.78701e-05
Ca22chr1A_C_albicans_SC5314	47000	47500	76	Ca22chr1A_C_albicans_SC5314	46803	48359	C100310WA	NoInfo	0.00135813
Ca22chr1A_C_albicans_SC5314	47500	48000	63	Ca22chr1A_C_albicans_SC5314	46803	48359	C100310WA	NoInfo	0.00112582
Ca22chr1A_C_albicans_SC5314	46500	47000	33	Ca22chr1A_C_albicans_SC5314	46803	48359	C100310WA	NoInfo	0.000589715
Ca22chr1A_C_albicans_SC5314	49000	49500	171	Ca22chr1A_C_albicans_SC5314	49295	49843	C100330CA	NoInfo	0.0030558
Ca22chr1A_C_albicans_SC5314	49500	50000	5	Ca22chr1A_C_albicans_SC5314	49295	49843	C100330CA	NoInfo	8.93507e-05
Ca22chr1A_C_albicans_SC5314	50500	51000	387	Ca22chr1A_C_albicans_SC5314	49997	50743	C100340WA	HBR1	0.00691575
Ca22chr1A_C_albicans_SC5314	49500	50000	5	Ca22chr1A_C_albicans_SC5314	49997	50743	C100340WA	HBR1	8.93507e-05
Ca22chr1A_C_albicans_SC5314	50000	50500	5	Ca22chr1A_C_albicans_SC5314	49997	50743	C100340WA	HBR1	8.93507e-05
Ca22chr1A_C_albicans_SC5314	50500	51000	387	Ca22chr1A_C_albicans_SC5314	50806	51681	C100350CA	HMX1	0.00691575
Ca22chr1A_C_albicans_SC5314	51000	51500	41	Ca22chr1A_C_albicans_SC5314	50806	51681	C100350CA	HMX1	0.000732676
Ca22chr1A_C_albicans_SC5314	51500	52000	11	Ca22chr1A_C_albicans_SC5314	50806	51681	C100350CA	HMX1	0.000196572
Ca22chr1A_C_albicans_SC5314	53500	54000	15	Ca22chr1A_C_albicans_SC5314	53099	54442	C100360WA	CDC13	0.000268052
Ca22chr1A_C_albicans_SC5314	54000	54500	15	Ca22chr1A_C_albicans_SC5314	53099	54442	C100360WA	CDC13	0.000268052
Ca22chr1A_C_albicans_SC5314	53000	53500	1	Ca22chr1A_C_albicans_SC5314	53099	54442	C100360WA	CDC13	1.78701e-05
Ca22chr1A_C_albicans_SC5314	54500	55000	1062	Ca22chr1A_C_albicans_SC5314	54558	54842	C100370WA	NoInfo	0.0189781
Ca22chr1A_C_albicans_SC5314	54500	55000	1062	Ca22chr1A_C_albicans_SC5314	54837	57074	C100380CA	NAA25	0.0189781
Ca22chr1A_C_albicans_SC5314	55000	55500	425	Ca22chr1A_C_albicans_SC5314	54837	57074	C100380CA	NAA25	0.00759481
Ca22chr1A_C_albicans_SC5314	55500	56000	15	Ca22chr1A_C_albicans_SC5314	54837	57074	C100380CA	NAA25	0.000268052
Ca22chr1A_C_albicans_SC5314	56500	57000	9	Ca22chr1A_C_albicans_SC5314	54837	57074	C100380CA	NAA25	0.000160831
Ca22chr1A_C_albicans_SC5314	56000	56500	3	Ca22chr1A_C_albicans_SC5314	54837	57074	C100380CA	NAA25	5.36104e-05
Ca22chr1A_C_albicans_SC5314	57000	57500	1	Ca22chr1A_C_albicans_SC5314	54837	57074	C100380CA	NAA25	1.78701e-05
Ca22chr1A_C_albicans_SC5314	62000	62500	34	Ca22chr1A_C_albicans_SC5314	59349	62552	C100390WA	ENA2	0.000607585
Ca22chr1A_C_albicans_SC5314	61500	62000	20	Ca22chr1A_C_albicans_SC5314	59349	62552	C100390WA	ENA2	0.000357403
Ca22chr1A_C_albicans_SC5314	61000	61500	16	Ca22chr1A_C_albicans_SC5314	59349	62552	C100390WA	ENA2	0.000285922
Ca22chr1A_C_albicans_SC5314	60500	61000	7	Ca22chr1A_C_albicans_SC5314	59349	62552	C100390WA	ENA2	0.000125091
Ca22chr1A_C_albicans_SC5314	59500	60000	5	Ca22chr1A_C_albicans_SC5314	59349	62552	C100390WA	ENA2	8.93507e-05
Ca22chr1A_C_albicans_SC5314	60000	60500	5	Ca22chr1A_C_albicans_SC5314	59349	62552	C100390WA	ENA2	8.93507e-05
Ca22chr1A_C_albicans_SC5314	62500	63000	3	Ca22chr1A_C_albicans_SC5314	59349	62552	C100390WA	ENA2	5.36104e-05
Ca22chr1A_C_albicans_SC5314	59000	59500	2	Ca22chr1A_C_albicans_SC5314	59349	62552	C100390WA	ENA2	3.57403e-05
Ca22chr1A_C_albicans_SC5314	64000	64500	6	Ca22chr1A_C_albicans_SC5314	63202	64350	C100400WA	SVF1	0.000107221
Ca22chr1A_C_albicans_SC5314	63500	64000	3	Ca22chr1A_C_albicans_SC5314	63202	64350	C100400WA	SVF1	5.36104e-05
Ca22chr1A_C_albicans_SC5314	63000	63500	2	Ca22chr1A_C_albicans_SC5314	63202	64350	C100400WA	SVF1	3.57403e-05
Ca22chr1A_C_albicans_SC5314	64500	65000	7	Ca22chr1A_C_albicans_SC5314	64696	66324	C100410CA	NoInfo	0.000125091
Ca22chr1A_C_albicans_SC5314	65500	66000	5	Ca22chr1A_C_albicans_SC5314	64696	66324	C100410CA	NoInfo	8.93507e-05
Ca22chr1A_C_albicans_SC5314	65000	65500	4	Ca22chr1A_C_albicans_SC5314	64696	66324	C100410CA	NoInfo	7.14806e-05
Ca22chr1A_C_albicans_SC5314	66000	66500	4	Ca22chr1A_C_albicans_SC5314	64696	66324	C100410CA	NoInfo	7.14806e-05
Ca22chr1A_C_albicans_SC5314	67500	68000	3	Ca22chr1A_C_albicans_SC5314	67843	68814	C100420WA	NoInfo	5.36104e-05
Ca22chr1A_C_albicans_SC5314	68500	69000	2	Ca22chr1A_C_albicans_SC5314	67843	68814	C100420WA	NoInfo	3.57403e-05
Ca22chr1A_C_albicans_SC5314	68000	68500	1	Ca22chr1A_C_albicans_SC5314	67843	68814	C100420WA	NoInfo	1.78701e-05
Ca22chr1A_C_albicans_SC5314	69000	69500	5	Ca22chr1A_C_albicans_SC5314	69226	70902	C100430WA	NoInfo	8.93507e-05
Ca22chr1A_C_albicans_SC5314	70500	71000	2	Ca22chr1A_C_albicans_SC5314	69226	70902	C100430WA	NoInfo	3.57403e-05
Ca22chr1A_C_albicans_SC5314	70000	70500	1	Ca22chr1A_C_albicans_SC5314	69226	70902	C100430WA	NoInfo	1.78701e-05
Ca22chr1A_C_albicans_SC5314	72500	73000	6853	Ca22chr1A_C_albicans_SC5314	71068	72581	C100440WA	UBP6	0.122464
Ca22chr1A_C_albicans_SC5314	71000	71500	8	Ca22chr1A_C_albicans_SC5314	71068	72581	C100440WA	UBP6	0.000142961
Ca22chr1A_C_albicans_SC5314	72000	72500	8	Ca22chr1A_C_albicans_SC5314	71068	72581	C100440WA	UBP6	0.000142961
Ca22chr1A_C_albicans_SC5314	71500	72000	4	Ca22chr1A_C_albicans_SC5314	71068	72581	C100440WA	UBP6	7.14806e-05
Ca22chr1A_C_albicans_SC5314	72500	73000	6853	Ca22chr1A_C_albicans_SC5314	72741	73283	C100450CA	NoInfo	0.122464
Ca22chr1A_C_albicans_SC5314	73000	73500	13	Ca22chr1A_C_albicans_SC5314	72741	73283	C100450CA	NoInfo	0.000232312
Ca22chr1A_C_albicans_SC5314	73500	74000	98	Ca22chr1A_C_albicans_SC5314	73580	73900	C100460WA	NoInfo	0.00175127
Ca22chr1A_C_albicans_SC5314	74000	74500	37	Ca22chr1A_C_albicans_SC5314	74056	75381	C100470CA	NoInfo	0.000661196
Ca22chr1A_C_albicans_SC5314	74500	75000	20	Ca22chr1A_C_albicans_SC5314	74056	75381	C100470CA	NoInfo	0.000357403
Ca22chr1A_C_albicans_SC5314	75000	75500	9	Ca22chr1A_C_albicans_SC5314	74056	75381	C100470CA	NoInfo	0.000160831
Ca22chr1A_C_albicans_SC5314	77500	78000	138	Ca22chr1A_C_albicans_SC5314	75573	77828	C100480CA	GCN20	0.00246608
Ca22chr1A_C_albicans_SC5314	75500	76000	6	Ca22chr1A_C_albicans_SC5314	75573	77828	C100480CA	GCN20	0.000107221
Ca22chr1A_C_albicans_SC5314	76000	76500	6	Ca22chr1A_C_albicans_SC5314	75573	77828	C100480CA	GCN20	0.000107221
Ca22chr1A_C_albicans_SC5314	77000	77500	5	Ca22chr1A_C_albicans_SC5314	75573	77828	C100480CA	GCN20	8.93507e-05
Ca22chr1A_C_albicans_SC5314	76500	77000	3	Ca22chr1A_C_albicans_SC5314	75573	77828	C100480CA	GCN20	5.36104e-05
Ca22chr1A_C_albicans_SC5314	78000	78500	798	Ca22chr1A_C_albicans_SC5314	78008	78367	C100490CA	TTR1	0.0142604
Ca22chr1A_C_albicans_SC5314	79000	79500	11	Ca22chr1A_C_albicans_SC5314	78641	79669	C100500CA	GLO1	0.000196572
Ca22chr1A_C_albicans_SC5314	78500	79000	9	Ca22chr1A_C_albicans_SC5314	78641	79669	C100500CA	GLO1	0.000160831
Ca22chr1A_C_albicans_SC5314	79500	80000	5	Ca22chr1A_C_albicans_SC5314	78641	79669	C100500CA	GLO1	8.93507e-05
Ca22chr1A_C_albicans_SC5314	80500	81000	106	Ca22chr1A_C_albicans_SC5314	80124	81053	C100510WA	NoInfo	0.00189424
Ca22chr1A_C_albicans_SC5314	80000	80500	88	Ca22chr1A_C_albicans_SC5314	80124	81053	C100510WA	NoInfo	0.00157257
Ca22chr1A_C_albicans_SC5314	81000	81500	30	Ca22chr1A_C_albicans_SC5314	80124	81053	C100510WA	NoInfo	0.000536104
Ca22chr1A_C_albicans_SC5314	81000	81500	30	Ca22chr1A_C_albicans_SC5314	81233	81901	C100520WA	NoInfo	0.000536104
Ca22chr1A_C_albicans_SC5314	81500	82000	1	Ca22chr1A_C_albicans_SC5314	81233	81901	C100520WA	NoInfo	1.78701e-05
Ca22chr1A_C_albicans_SC5314	82000	82500	17	Ca22chr1A_C_albicans_SC5314	82117	84558	C100530CA	NoInfo	0.000303793
Ca22chr1A_C_albicans_SC5314	82500	83000	5	Ca22chr1A_C_albicans_SC5314	82117	84558	C100530CA	NoInfo	8.93507e-05
Ca22chr1A_C_albicans_SC5314	83000	83500	4	Ca22chr1A_C_albicans_SC5314	82117	84558	C100530CA	NoInfo	7.14806e-05
Ca22chr1A_C_albicans_SC5314	83500	84000	3	Ca22chr1A_C_albicans_SC5314	82117	84558	C100530CA	NoInfo	5.36104e-05
Ca22chr1A_C_albicans_SC5314	84000	84500	3	Ca22chr1A_C_albicans_SC5314	82117	84558	C100530CA	NoInfo	5.36104e-05
Ca22chr1A_C_albicans_SC5314	84500	85000	1	Ca22chr1A_C_albicans_SC5314	82117	84558	C100530CA	NoInfo	1.78701e-05
Ca22chr1A_C_albicans_SC5314	85000	85500	7	Ca22chr1A_C_albicans_SC5314	85080	87248	C100540CA	NoInfo	0.000125091
Ca22chr1A_C_albicans_SC5314	86000	86500	5	Ca22chr1A_C_albicans_SC5314	85080	87248	C100540CA	NoInfo	8.93507e-05
Ca22chr1A_C_albicans_SC5314	86500	87000	3	Ca22chr1A_C_albicans_SC5314	85080	87248	C100540CA	NoInfo	5.36104e-05
Ca22chr1A_C_albicans_SC5314	85500	86000	2	Ca22chr1A_C_albicans_SC5314	85080	87248	C100540CA	NoInfo	3.57403e-05
Ca22chr1A_C_albicans_SC5314	87000	87500	2	Ca22chr1A_C_albicans_SC5314	85080	87248	C100540CA	NoInfo	3.57403e-05
Ca22chr1A_C_albicans_SC5314	88000	88500	98	Ca22chr1A_C_albicans_SC5314	87900	89810	C100550WA	CIS2	0.00175127
Ca22chr1A_C_albicans_SC5314	89000	89500	97	Ca22chr1A_C_albicans_SC5314	87900	89810	C100550WA	CIS2	0.0017334
Ca22chr1A_C_albicans_SC5314	88500	89000	76	Ca22chr1A_C_albicans_SC5314	87900	89810	C100550WA	CIS2	0.00135813
Ca22chr1A_C_albicans_SC5314	87500	88000	48	Ca22chr1A_C_albicans_SC5314	87900	89810	C100550WA	CIS2	0.000857767
Ca22chr1A_C_albicans_SC5314	89500	90000	45	Ca22chr1A_C_albicans_SC5314	87900	89810	C100550WA	CIS2	0.000804157
Ca22chr1A_C_albicans_SC5314	91000	91500	839	Ca22chr1A_C_albicans_SC5314	90099	91271	C100560WA	CNS1	0.0149931
Ca22chr1A_C_albicans_SC5314	90500	91000	290	Ca22chr1A_C_albicans_SC5314	90099	91271	C100560WA	CNS1	0.00518234
Ca22chr1A_C_albicans_SC5314	90000	90500	4	Ca22chr1A_C_albicans_SC5314	90099	91271	C100560WA	CNS1	7.14806e-05
Ca22chr1A_C_albicans_SC5314	91000	91500	839	Ca22chr1A_C_albicans_SC5314	91310	93694	C100570CA	NoInfo	0.0149931
Ca22chr1A_C_albicans_SC5314	91500	92000	18	Ca22chr1A_C_albicans_SC5314	91310	93694	C100570CA	NoInfo	0.000321663
Ca22chr1A_C_albicans_SC5314	92500	93000	3	Ca22chr1A_C_albicans_SC5314	91310	93694	C100570CA	NoInfo	5.36104e-05
Ca22chr1A_C_albicans_SC5314	93000	93500	2	Ca22chr1A_C_albicans_SC5314	91310	93694	C100570CA	NoInfo	3.57403e-05
Ca22chr1A_C_albicans_SC5314	92000	92500	1	Ca22chr1A_C_albicans_SC5314	91310	93694	C100570CA	NoInfo	1.78701e-05
Ca22chr1A_C_albicans_SC5314	93500	94000	1	Ca22chr1A_C_albicans_SC5314	91310	93694	C100570CA	NoInfo	1.78701e-05
Ca22chr1A_C_albicans_SC5314	94500	95000	5	Ca22chr1A_C_albicans_SC5314	93970	94899	C100580WA	NoInfo	8.93507e-05
Ca22chr1A_C_albicans_SC5314	94000	94500	2	Ca22chr1A_C_albicans_SC5314	93970	94899	C100580WA	NoInfo	3.57403e-05
Ca22chr1A_C_albicans_SC5314	93500	94000	1	Ca22chr1A_C_albicans_SC5314	93970	94899	C100580WA	NoInfo	1.78701e-05
Ca22chr1A_C_albicans_SC5314	95500	96000	101	Ca22chr1A_C_albicans_SC5314	95214	96494	C100590WA	TUF1	0.00180489
Ca22chr1A_C_albicans_SC5314	95000	95500	44	Ca22chr1A_C_albicans_SC5314	95214	96494	C100590WA	TUF1	0.000786287
Ca22chr1A_C_albicans_SC5314	96000	96500	35	Ca22chr1A_C_albicans_SC5314	95214	96494	C100590WA	TUF1	0.000625455
Ca22chr1A_C_albicans_SC5314	96500	97000	10	Ca22chr1A_C_albicans_SC5314	96816	101423	C100600WA	APC1	0.000178701
Ca22chr1A_C_albicans_SC5314	98000	98500	3	Ca22chr1A_C_albicans_SC5314	96816	101423	C100600WA	APC1	5.36104e-05
Ca22chr1A_C_albicans_SC5314	98500	99000	3	Ca22chr1A_C_albicans_SC5314	96816	101423	C100600WA	APC1	5.36104e-05
Ca22chr1A_C_albicans_SC5314	100500	101000	2	Ca22chr1A_C_albicans_SC5314	96816	101423	C100600WA	APC1	3.57403e-05
Ca22chr1A_C_albicans_SC5314	99500	100000	2	Ca22chr1A_C_albicans_SC5314	96816	101423	C100600WA	APC1	3.57403e-05
Ca22chr1A_C_albicans_SC5314	100000	100500	1	Ca22chr1A_C_albicans_SC5314	96816	101423	C100600WA	APC1	1.78701e-05
Ca22chr1A_C_albicans_SC5314	101000	101500	1	Ca22chr1A_C_albicans_SC5314	96816	101423	C100600WA	APC1	1.78701e-05
Ca22chr1A_C_albicans_SC5314	97000	97500	1	Ca22chr1A_C_albicans_SC5314	96816	101423	C100600WA	APC1	1.78701e-05
Ca22chr1A_C_albicans_SC5314	103000	103500	6	Ca22chr1A_C_albicans_SC5314	101751	103523	C100610WA	PSD1	0.000107221
Ca22chr1A_C_albicans_SC5314	101500	102000	5	Ca22chr1A_C_albicans_SC5314	101751	103523	C100610WA	PSD1	8.93507e-05
Ca22chr1A_C_albicans_SC5314	103500	104000	5	Ca22chr1A_C_albicans_SC5314	101751	103523	C100610WA	PSD1	8.93507e-05
Ca22chr1A_C_albicans_SC5314	102000	102500	3	Ca22chr1A_C_albicans_SC5314	101751	103523	C100610WA	PSD1	5.36104e-05
Ca22chr1A_C_albicans_SC5314	102500	103000	2	Ca22chr1A_C_albicans_SC5314	101751	103523	C100610WA	PSD1	3.57403e-05
Ca22chr1A_C_albicans_SC5314	103500	104000	5	Ca22chr1A_C_albicans_SC5314	103868	104809	C100620WA	MOB2	8.93507e-05
Ca22chr1A_C_albicans_SC5314	104500	105000	4	Ca22chr1A_C_albicans_SC5314	103868	104809	C100620WA	MOB2	7.14806e-05
Ca22chr1A_C_albicans_SC5314	104000	104500	3	Ca22chr1A_C_albicans_SC5314	103868	104809	C100620WA	MOB2	5.36104e-05
Ca22chr1A_C_albicans_SC5314	106500	107000	81	Ca22chr1A_C_albicans_SC5314	105179	106924	C100630WA	NoInfo	0.00144748
Ca22chr1A_C_albicans_SC5314	105000	105500	6	Ca22chr1A_C_albicans_SC5314	105179	106924	C100630WA	NoInfo	0.000107221
Ca22chr1A_C_albicans_SC5314	107000	107500	197	Ca22chr1A_C_albicans_SC5314	107125	111027	C100640CA	RPO41	0.00352042
Ca22chr1A_C_albicans_SC5314	108500	109000	11	Ca22chr1A_C_albicans_SC5314	107125	111027	C100640CA	RPO41	0.000196572
Ca22chr1A_C_albicans_SC5314	109500	110000	10	Ca22chr1A_C_albicans_SC5314	107125	111027	C100640CA	RPO41	0.000178701
Ca22chr1A_C_albicans_SC5314	108000	108500	8	Ca22chr1A_C_albicans_SC5314	107125	111027	C100640CA	RPO41	0.000142961
Ca22chr1A_C_albicans_SC5314	110500	111000	7	Ca22chr1A_C_albicans_SC5314	107125	111027	C100640CA	RPO41	0.000125091
Ca22chr1A_C_albicans_SC5314	109000	109500	5	Ca22chr1A_C_albicans_SC5314	107125	111027	C100640CA	RPO41	8.93507e-05
Ca22chr1A_C_albicans_SC5314	110000	110500	5	Ca22chr1A_C_albicans_SC5314	107125	111027	C100640CA	RPO41	8.93507e-05
Ca22chr1A_C_albicans_SC5314	107500	108000	4	Ca22chr1A_C_albicans_SC5314	107125	111027	C100640CA	RPO41	7.14806e-05
Ca22chr1A_C_albicans_SC5314	111000	111500	2	Ca22chr1A_C_albicans_SC5314	107125	111027	C100640CA	RPO41	3.57403e-05
Ca22chr1A_C_albicans_SC5314	112000	112500	29	Ca22chr1A_C_albicans_SC5314	111571	112251	C100650CA	SNF7	0.000518234
Ca22chr1A_C_albicans_SC5314	111500	112000	2	Ca22chr1A_C_albicans_SC5314	111571	112251	C100650CA	SNF7	3.57403e-05
Ca22chr1A_C_albicans_SC5314	112500	113000	16	Ca22chr1A_C_albicans_SC5314	112788	113801	C100660CA	NoInfo	0.000285922
Ca22chr1A_C_albicans_SC5314	113000	113500	8	Ca22chr1A_C_albicans_SC5314	112788	113801	C100660CA	NoInfo	0.000142961
Ca22chr1A_C_albicans_SC5314	113500	114000	2	Ca22chr1A_C_albicans_SC5314	112788	113801	C100660CA	NoInfo	3.57403e-05
Ca22chr1A_C_albicans_SC5314	114000	114500	11	Ca22chr1A_C_albicans_SC5314	114127	115878	C100670CA	UGA32	0.000196572
Ca22chr1A_C_albicans_SC5314	114500	115000	9	Ca22chr1A_C_albicans_SC5314	114127	115878	C100670CA	UGA32	0.000160831
Ca22chr1A_C_albicans_SC5314	115500	116000	3	Ca22chr1A_C_albicans_SC5314	114127	115878	C100670CA	UGA32	5.36104e-05
Ca22chr1A_C_albicans_SC5314	115000	115500	2	Ca22chr1A_C_albicans_SC5314	114127	115878	C100670CA	UGA32	3.57403e-05
Ca22chr1A_C_albicans_SC5314	117500	118000	2	Ca22chr1A_C_albicans_SC5314	117319	119442	C100680WA	ASM3	3.57403e-05
Ca22chr1A_C_albicans_SC5314	119000	119500	2	Ca22chr1A_C_albicans_SC5314	117319	119442	C100680WA	ASM3	3.57403e-05
Ca22chr1A_C_albicans_SC5314	117000	117500	1	Ca22chr1A_C_albicans_SC5314	117319	119442	C100680WA	ASM3	1.78701e-05
Ca22chr1A_C_albicans_SC5314	118000	118500	1	Ca22chr1A_C_albicans_SC5314	117319	119442	C100680WA	ASM3	1.78701e-05
Ca22chr1A_C_albicans_SC5314	122500	123000	24	Ca22chr1A_C_albicans_SC5314	119767	122808	C100690WA	RIC1	0.000428884
Ca22chr1A_C_albicans_SC5314	119500	120000	3	Ca22chr1A_C_albicans_SC5314	119767	122808	C100690WA	RIC1	5.36104e-05
Ca22chr1A_C_albicans_SC5314	120000	120500	2	Ca22chr1A_C_albicans_SC5314	119767	122808	C100690WA	RIC1	3.57403e-05
Ca22chr1A_C_albicans_SC5314	121500	122000	2	Ca22chr1A_C_albicans_SC5314	119767	122808	C100690WA	RIC1	3.57403e-05
Ca22chr1A_C_albicans_SC5314	122000	122500	2	Ca22chr1A_C_albicans_SC5314	119767	122808	C100690WA	RIC1	3.57403e-05
Ca22chr1A_C_albicans_SC5314	120500	121000	1	Ca22chr1A_C_albicans_SC5314	119767	122808	C100690WA	RIC1	1.78701e-05
Ca22chr1A_C_albicans_SC5314	123000	123500	102	Ca22chr1A_C_albicans_SC5314	123066	123431	C100700WA	NoInfo	0.00182276
Ca22chr1A_C_albicans_SC5314	123500	124000	200	Ca22chr1A_C_albicans_SC5314	123869	125597	C100710CA	TUB2	0.00357403
Ca22chr1A_C_albicans_SC5314	124500	125000	16	Ca22chr1A_C_albicans_SC5314	123869	125597	C100710CA	TUB2	0.000285922
Ca22chr1A_C_albicans_SC5314	124000	124500	15	Ca22chr1A_C_albicans_SC5314	123869	125597	C100710CA	TUB2	0.000268052
Ca22chr1A_C_albicans_SC5314	125000	125500	2	Ca22chr1A_C_albicans_SC5314	123869	125597	C100710CA	TUB2	3.57403e-05
Ca22chr1A_C_albicans_SC5314	126500	127000	235	Ca22chr1A_C_albicans_SC5314	126521	126612	C100720WA	tP(UGG)3	0.00419949
Ca22chr1A_C_albicans_SC5314	126500	127000	235	Ca22chr1A_C_albicans_SC5314	126791	128620	C100730CA	CMP1	0.00419949
Ca22chr1A_C_albicans_SC5314	128500	129000	100	Ca22chr1A_C_albicans_SC5314	126791	128620	C100730CA	CMP1	0.00178701
Ca22chr1A_C_albicans_SC5314	128000	128500	12	Ca22chr1A_C_albicans_SC5314	126791	128620	C100730CA	CMP1	0.000214442
Ca22chr1A_C_albicans_SC5314	127000	127500	2	Ca22chr1A_C_albicans_SC5314	126791	128620	C100730CA	CMP1	3.57403e-05
Ca22chr1A_C_albicans_SC5314	127500	128000	1	Ca22chr1A_C_albicans_SC5314	126791	128620	C100730CA	CMP1	1.78701e-05
Ca22chr1A_C_albicans_SC5314	130500	131000	33	Ca22chr1A_C_albicans_SC5314	129260	130681	C100740CA	SPE1	0.000589715
Ca22chr1A_C_albicans_SC5314	129000	129500	27	Ca22chr1A_C_albicans_SC5314	129260	130681	C100740CA	SPE1	0.000482494
Ca22chr1A_C_albicans_SC5314	129500	130000	19	Ca22chr1A_C_albicans_SC5314	129260	130681	C100740CA	SPE1	0.000339533
Ca22chr1A_C_albicans_SC5314	130000	130500	12	Ca22chr1A_C_albicans_SC5314	129260	130681	C100740CA	SPE1	0.000214442
Ca22chr1A_C_albicans_SC5314	131000	131500	8	Ca22chr1A_C_albicans_SC5314	131413	133938	C100750CA	VPS27	0.000142961
Ca22chr1A_C_albicans_SC5314	133500	134000	5	Ca22chr1A_C_albicans_SC5314	131413	133938	C100750CA	VPS27	8.93507e-05
Ca22chr1A_C_albicans_SC5314	131500	132000	4	Ca22chr1A_C_albicans_SC5314	131413	133938	C100750CA	VPS27	7.14806e-05
Ca22chr1A_C_albicans_SC5314	132000	132500	2	Ca22chr1A_C_albicans_SC5314	131413	133938	C100750CA	VPS27	3.57403e-05
Ca22chr1A_C_albicans_SC5314	132500	133000	1	Ca22chr1A_C_albicans_SC5314	131413	133938	C100750CA	VPS27	1.78701e-05
Ca22chr1A_C_albicans_SC5314	133000	133500	1	Ca22chr1A_C_albicans_SC5314	131413	133938	C100750CA	VPS27	1.78701e-05
Ca22chr1A_C_albicans_SC5314	134500	135000	2	Ca22chr1A_C_albicans_SC5314	134254	134913	C100760WA	NoInfo	3.57403e-05
Ca22chr1A_C_albicans_SC5314	135500	136000	42	Ca22chr1A_C_albicans_SC5314	135654	136436	C100770CA	ROT1	0.000750546
Ca22chr1A_C_albicans_SC5314	136000	136500	22	Ca22chr1A_C_albicans_SC5314	135654	136436	C100770CA	ROT1	0.000393143
Ca22chr1A_C_albicans_SC5314	139000	139500	17	Ca22chr1A_C_albicans_SC5314	138574	140931	C100780CA	HGC1	0.000303793
Ca22chr1A_C_albicans_SC5314	139500	140000	11	Ca22chr1A_C_albicans_SC5314	138574	140931	C100780CA	HGC1	0.000196572
Ca22chr1A_C_albicans_SC5314	138500	139000	10	Ca22chr1A_C_albicans_SC5314	138574	140931	C100780CA	HGC1	0.000178701
Ca22chr1A_C_albicans_SC5314	151000	151500	2	Ca22chr1A_C_albicans_SC5314	150607	151707	C100790WA	NoInfo	3.57403e-05
Ca22chr1A_C_albicans_SC5314	151500	152000	1	Ca22chr1A_C_albicans_SC5314	150607	151707	C100790WA	NoInfo	1.78701e-05
Ca22chr1A_C_albicans_SC5314	154500	155000	8	Ca22chr1A_C_albicans_SC5314	154633	155286	C100800CA	ERG2	0.000142961
Ca22chr1A_C_albicans_SC5314	155000	155500	5	Ca22chr1A_C_albicans_SC5314	154633	155286	C100800CA	ERG2	8.93507e-05
Ca22chr1A_C_albicans_SC5314	155500	156000	9	Ca22chr1A_C_albicans_SC5314	155443	156324	C100810WA	NoInfo	0.000160831
Ca22chr1A_C_albicans_SC5314	155000	155500	5	Ca22chr1A_C_albicans_SC5314	155443	156324	C100810WA	NoInfo	8.93507e-05
Ca22chr1A_C_albicans_SC5314	156000	156500	2	Ca22chr1A_C_albicans_SC5314	155443	156324	C100810WA	NoInfo	3.57403e-05
Ca22chr1A_C_albicans_SC5314	157500	158000	1	Ca22chr1A_C_albicans_SC5314	156643	157689	C100820WA	NoInfo	1.78701e-05
Ca22chr1A_C_albicans_SC5314	160500	161000	181	Ca22chr1A_C_albicans_SC5314	158725	160524	C100830WA	NoInfo	0.0032345
Ca22chr1A_C_albicans_SC5314	160000	160500	6	Ca22chr1A_C_albicans_SC5314	158725	160524	C100830WA	NoInfo	0.000107221
Ca22chr1A_C_albicans_SC5314	158500	159000	5	Ca22chr1A_C_albicans_SC5314	158725	160524	C100830WA	NoInfo	8.93507e-05
Ca22chr1A_C_albicans_SC5314	159500	160000	3	Ca22chr1A_C_albicans_SC5314	158725	160524	C100830WA	NoInfo	5.36104e-05
Ca22chr1A_C_albicans_SC5314	159000	159500	1	Ca22chr1A_C_albicans_SC5314	158725	160524	C100830WA	NoInfo	1.78701e-05
Ca22chr1A_C_albicans_SC5314	160500	161000	181	Ca22chr1A_C_albicans_SC5314	160942	162672	C100840CA	NRM1	0.0032345
Ca22chr1A_C_albicans_SC5314	161000	161500	11	Ca22chr1A_C_albicans_SC5314	160942	162672	C100840CA	NRM1	0.000196572
Ca22chr1A_C_albicans_SC5314	161500	162000	7	Ca22chr1A_C_albicans_SC5314	160942	162672	C100840CA	NRM1	0.000125091
Ca22chr1A_C_albicans_SC5314	162500	163000	6	Ca22chr1A_C_albicans_SC5314	160942	162672	C100840CA	NRM1	0.000107221
Ca22chr1A_C_albicans_SC5314	162000	162500	5	Ca22chr1A_C_albicans_SC5314	160942	162672	C100840CA	NRM1	8.93507e-05
Ca22chr1A_C_albicans_SC5314	169500	170000	12	Ca22chr1A_C_albicans_SC5314	168533	169534	C100860WA	NoInfo	0.000214442
Ca22chr1A_C_albicans_SC5314	169000	169500	8	Ca22chr1A_C_albicans_SC5314	168533	169534	C100860WA	NoInfo	0.000142961
Ca22chr1A_C_albicans_SC5314	168500	169000	6	Ca22chr1A_C_albicans_SC5314	168533	169534	C100860WA	NoInfo	0.000107221
Ca22chr1A_C_albicans_SC5314	170000	170500	9	Ca22chr1A_C_albicans_SC5314	170158	172254	C100870WA	LRO1	0.000160831
Ca22chr1A_C_albicans_SC5314	171500	172000	5	Ca22chr1A_C_albicans_SC5314	170158	172254	C100870WA	LRO1	8.93507e-05
Ca22chr1A_C_albicans_SC5314	178000	178500	21	Ca22chr1A_C_albicans_SC5314	176325	178475	C100890WA	GEM1	0.000375273
Ca22chr1A_C_albicans_SC5314	177000	177500	2	Ca22chr1A_C_albicans_SC5314	176325	178475	C100890WA	GEM1	3.57403e-05
Ca22chr1A_C_albicans_SC5314	177500	178000	2	Ca22chr1A_C_albicans_SC5314	176325	178475	C100890WA	GEM1	3.57403e-05
Ca22chr1A_C_albicans_SC5314	176500	177000	1	Ca22chr1A_C_albicans_SC5314	176325	178475	C100890WA	GEM1	1.78701e-05
Ca22chr1A_C_albicans_SC5314	178500	179000	39	Ca22chr1A_C_albicans_SC5314	178690	179307	C100900WA	RRS1	0.000696936
Ca22chr1A_C_albicans_SC5314	179000	179500	27	Ca22chr1A_C_albicans_SC5314	178690	179307	C100900WA	RRS1	0.000482494
Ca22chr1A_C_albicans_SC5314	179500	180000	1	Ca22chr1A_C_albicans_SC5314	179823	180829	C100910WA	TRI1	1.78701e-05
Ca22chr1A_C_albicans_SC5314	183500	184000	44	Ca22chr1A_C_albicans_SC5314	181403	185239	C100920WA	NoInfo	0.000786287
Ca22chr1A_C_albicans_SC5314	184000	184500	12	Ca22chr1A_C_albicans_SC5314	181403	185239	C100920WA	NoInfo	0.000214442
Ca22chr1A_C_albicans_SC5314	183000	183500	5	Ca22chr1A_C_albicans_SC5314	181403	185239	C100920WA	NoInfo	8.93507e-05
Ca22chr1A_C_albicans_SC5314	185000	185500	5	Ca22chr1A_C_albicans_SC5314	181403	185239	C100920WA	NoInfo	8.93507e-05
Ca22chr1A_C_albicans_SC5314	182000	182500	2	Ca22chr1A_C_albicans_SC5314	181403	185239	C100920WA	NoInfo	3.57403e-05
Ca22chr1A_C_albicans_SC5314	181500	182000	1	Ca22chr1A_C_albicans_SC5314	181403	185239	C100920WA	NoInfo	1.78701e-05
Ca22chr1A_C_albicans_SC5314	182500	183000	1	Ca22chr1A_C_albicans_SC5314	181403	185239	C100920WA	NoInfo	1.78701e-05
Ca22chr1A_C_albicans_SC5314	184500	185000	1	Ca22chr1A_C_albicans_SC5314	181403	185239	C100920WA	NoInfo	1.78701e-05
Ca22chr1A_C_albicans_SC5314	185500	186000	9	Ca22chr1A_C_albicans_SC5314	185507	190145	C100930CA	SIN3	0.000160831
Ca22chr1A_C_albicans_SC5314	186000	186500	8	Ca22chr1A_C_albicans_SC5314	185507	190145	C100930CA	SIN3	0.000142961
Ca22chr1A_C_albicans_SC5314	189000	189500	7	Ca22chr1A_C_albicans_SC5314	185507	190145	C100930CA	SIN3	0.000125091
Ca22chr1A_C_albicans_SC5314	189500	190000	6	Ca22chr1A_C_albicans_SC5314	185507	190145	C100930CA	SIN3	0.000107221
Ca22chr1A_C_albicans_SC5314	190000	190500	3	Ca22chr1A_C_albicans_SC5314	185507	190145	C100930CA	SIN3	5.36104e-05
Ca22chr1A_C_albicans_SC5314	187500	188000	2	Ca22chr1A_C_albicans_SC5314	185507	190145	C100930CA	SIN3	3.57403e-05
Ca22chr1A_C_albicans_SC5314	188000	188500	2	Ca22chr1A_C_albicans_SC5314	185507	190145	C100930CA	SIN3	3.57403e-05
Ca22chr1A_C_albicans_SC5314	191000	191500	206	Ca22chr1A_C_albicans_SC5314	190698	191156	C100940WA	RPB11	0.00368125
Ca22chr1A_C_albicans_SC5314	190500	191000	4	Ca22chr1A_C_albicans_SC5314	190698	191156	C100940WA	RPB11	7.14806e-05
Ca22chr1A_C_albicans_SC5314	191000	191500	206	Ca22chr1A_C_albicans_SC5314	191444	193405	C100950CA	CDC5	0.00368125
Ca22chr1A_C_albicans_SC5314	193000	193500	175	Ca22chr1A_C_albicans_SC5314	191444	193405	C100950CA	CDC5	0.00312728
Ca22chr1A_C_albicans_SC5314	191500	192000	18	Ca22chr1A_C_albicans_SC5314	191444	193405	C100950CA	CDC5	0.000321663
Ca22chr1A_C_albicans_SC5314	192500	193000	12	Ca22chr1A_C_albicans_SC5314	191444	193405	C100950CA	CDC5	0.000214442
Ca22chr1A_C_albicans_SC5314	192000	192500	2	Ca22chr1A_C_albicans_SC5314	191444	193405	C100950CA	CDC5	3.57403e-05
Ca22chr1A_C_albicans_SC5314	194500	195000	7	Ca22chr1A_C_albicans_SC5314	194676	197798	C100960CA	SET1	0.000125091
Ca22chr1A_C_albicans_SC5314	197500	198000	4	Ca22chr1A_C_albicans_SC5314	194676	197798	C100960CA	SET1	7.14806e-05
Ca22chr1A_C_albicans_SC5314	195000	195500	2	Ca22chr1A_C_albicans_SC5314	194676	197798	C100960CA	SET1	3.57403e-05
Ca22chr1A_C_albicans_SC5314	195500	196000	2	Ca22chr1A_C_albicans_SC5314	194676	197798	C100960CA	SET1	3.57403e-05
Ca22chr1A_C_albicans_SC5314	197000	197500	2	Ca22chr1A_C_albicans_SC5314	194676	197798	C100960CA	SET1	3.57403e-05
Ca22chr1A_C_albicans_SC5314	196000	196500	1	Ca22chr1A_C_albicans_SC5314	194676	197798	C100960CA	SET1	1.78701e-05
Ca22chr1A_C_albicans_SC5314	196500	197000	1	Ca22chr1A_C_albicans_SC5314	194676	197798	C100960CA	SET1	1.78701e-05
Ca22chr1A_C_albicans_SC5314	198500	199000	10	Ca22chr1A_C_albicans_SC5314	198221	198746	C100970WA	NoInfo	0.000178701
Ca22chr1A_C_albicans_SC5314	199000	199500	280	Ca22chr1A_C_albicans_SC5314	198951	199220	C100980WA	NoInfo	0.00500364
Ca22chr1A_C_albicans_SC5314	198500	199000	10	Ca22chr1A_C_albicans_SC5314	198951	199220	C100980WA	NoInfo	0.000178701
Ca22chr1A_C_albicans_SC5314	199000	199500	280	Ca22chr1A_C_albicans_SC5314	199316	202249	C100990CA	NMA111	0.00500364
Ca22chr1A_C_albicans_SC5314	199500	200000	9	Ca22chr1A_C_albicans_SC5314	199316	202249	C100990CA	NMA111	0.000160831
Ca22chr1A_C_albicans_SC5314	200500	201000	6	Ca22chr1A_C_albicans_SC5314	199316	202249	C100990CA	NMA111	0.000107221
Ca22chr1A_C_albicans_SC5314	200000	200500	5	Ca22chr1A_C_albicans_SC5314	199316	202249	C100990CA	NMA111	8.93507e-05
Ca22chr1A_C_albicans_SC5314	201000	201500	5	Ca22chr1A_C_albicans_SC5314	199316	202249	C100990CA	NMA111	8.93507e-05
Ca22chr1A_C_albicans_SC5314	201500	202000	5	Ca22chr1A_C_albicans_SC5314	199316	202249	C100990CA	NMA111	8.93507e-05
Ca22chr1A_C_albicans_SC5314	202000	202500	2	Ca22chr1A_C_albicans_SC5314	199316	202249	C100990CA	NMA111	3.57403e-05
Ca22chr1A_C_albicans_SC5314	203500	204000	377	Ca22chr1A_C_albicans_SC5314	202532	203623	C101000CA	NoInfo	0.00673705
Ca22chr1A_C_albicans_SC5314	202500	203000	1	Ca22chr1A_C_albicans_SC5314	202532	203623	C101000CA	NoInfo	1.78701e-05
Ca22chr1A_C_albicans_SC5314	203500	204000	377	Ca22chr1A_C_albicans_SC5314	203945	204415	C101010WA	NoInfo	0.00673705
Ca22chr1A_C_albicans_SC5314	204000	204500	2	Ca22chr1A_C_albicans_SC5314	203945	204415	C101010WA	NoInfo	3.57403e-05
Ca22chr1A_C_albicans_SC5314	205000	205500	324	Ca22chr1A_C_albicans_SC5314	204985	205057	C101020WA	tA(AGC)4	0.00578993
Ca22chr1A_C_albicans_SC5314	204500	205000	86	Ca22chr1A_C_albicans_SC5314	204985	205057	C101020WA	tA(AGC)4	0.00153683
Ca22chr1A_C_albicans_SC5314	205000	205500	324	Ca22chr1A_C_albicans_SC5314	205265	206284	C101030WA	HMT1	0.00578993
Ca22chr1A_C_albicans_SC5314	205500	206000	50	Ca22chr1A_C_albicans_SC5314	205265	206284	C101030WA	HMT1	0.000893507
Ca22chr1A_C_albicans_SC5314	206000	206500	15	Ca22chr1A_C_albicans_SC5314	205265	206284	C101030WA	HMT1	0.000268052
Ca22chr1A_C_albicans_SC5314	206500	207000	113	Ca22chr1A_C_albicans_SC5314	206917	207855	C101050CA	NoInfo	0.00201933
Ca22chr1A_C_albicans_SC5314	207500	208000	28	Ca22chr1A_C_albicans_SC5314	206917	207855	C101050CA	NoInfo	0.000500364
Ca22chr1A_C_albicans_SC5314	207000	207500	22	Ca22chr1A_C_albicans_SC5314	206917	207855	C101050CA	NoInfo	0.000393143
Ca22chr1A_C_albicans_SC5314	208500	209000	420	Ca22chr1A_C_albicans_SC5314	208285	208740	C101060WA	MBF1	0.00750546
Ca22chr1A_C_albicans_SC5314	208000	208500	21	Ca22chr1A_C_albicans_SC5314	208285	208740	C101060WA	MBF1	0.000375273
Ca22chr1A_C_albicans_SC5314	209000	209500	70	Ca22chr1A_C_albicans_SC5314	209078	210502	C101070CA	KRP1	0.00125091
Ca22chr1A_C_albicans_SC5314	209500	210000	10	Ca22chr1A_C_albicans_SC5314	209078	210502	C101070CA	KRP1	0.000178701
Ca22chr1A_C_albicans_SC5314	210000	210500	5	Ca22chr1A_C_albicans_SC5314	209078	210502	C101070CA	KRP1	8.93507e-05
Ca22chr1A_C_albicans_SC5314	210500	211000	5	Ca22chr1A_C_albicans_SC5314	209078	210502	C101070CA	KRP1	8.93507e-05
Ca22chr1A_C_albicans_SC5314	212000	212500	46	Ca22chr1A_C_albicans_SC5314	210872	212377	C101080WA	NoInfo	0.000822027
Ca22chr1A_C_albicans_SC5314	210500	211000	5	Ca22chr1A_C_albicans_SC5314	210872	212377	C101080WA	NoInfo	8.93507e-05
Ca22chr1A_C_albicans_SC5314	211500	212000	3	Ca22chr1A_C_albicans_SC5314	210872	212377	C101080WA	NoInfo	5.36104e-05
Ca22chr1A_C_albicans_SC5314	212000	212500	46	Ca22chr1A_C_albicans_SC5314	212439	212747	C101090CA	NoInfo	0.000822027
Ca22chr1A_C_albicans_SC5314	212500	213000	3	Ca22chr1A_C_albicans_SC5314	212439	212747	C101090CA	NoInfo	5.36104e-05
Ca22chr1A_C_albicans_SC5314	220000	220500	27	Ca22chr1A_C_albicans_SC5314	213635	220399	C101100WA	CCH1	0.000482494
Ca22chr1A_C_albicans_SC5314	219500	220000	21	Ca22chr1A_C_albicans_SC5314	213635	220399	C101100WA	CCH1	0.000375273
Ca22chr1A_C_albicans_SC5314	213500	214000	4	Ca22chr1A_C_albicans_SC5314	213635	220399	C101100WA	CCH1	7.14806e-05
Ca22chr1A_C_albicans_SC5314	218000	218500	4	Ca22chr1A_C_albicans_SC5314	213635	220399	C101100WA	CCH1	7.14806e-05
Ca22chr1A_C_albicans_SC5314	217500	218000	3	Ca22chr1A_C_albicans_SC5314	213635	220399	C101100WA	CCH1	5.36104e-05
Ca22chr1A_C_albicans_SC5314	218500	219000	3	Ca22chr1A_C_albicans_SC5314	213635	220399	C101100WA	CCH1	5.36104e-05
Ca22chr1A_C_albicans_SC5314	215000	215500	2	Ca22chr1A_C_albicans_SC5314	213635	220399	C101100WA	CCH1	3.57403e-05
Ca22chr1A_C_albicans_SC5314	216500	217000	2	Ca22chr1A_C_albicans_SC5314	213635	220399	C101100WA	CCH1	3.57403e-05
Ca22chr1A_C_albicans_SC5314	214500	215000	1	Ca22chr1A_C_albicans_SC5314	213635	220399	C101100WA	CCH1	1.78701e-05
Ca22chr1A_C_albicans_SC5314	216000	216500	1	Ca22chr1A_C_albicans_SC5314	213635	220399	C101100WA	CCH1	1.78701e-05
Ca22chr1A_C_albicans_SC5314	217000	217500	1	Ca22chr1A_C_albicans_SC5314	213635	220399	C101100WA	CCH1	1.78701e-05
Ca22chr1A_C_albicans_SC5314	219000	219500	1	Ca22chr1A_C_albicans_SC5314	213635	220399	C101100WA	CCH1	1.78701e-05
Ca22chr1A_C_albicans_SC5314	221000	221500	9	Ca22chr1A_C_albicans_SC5314	220539	222068	C101110CA	ZPR1	0.000160831
Ca22chr1A_C_albicans_SC5314	222000	222500	9	Ca22chr1A_C_albicans_SC5314	220539	222068	C101110CA	ZPR1	0.000160831
Ca22chr1A_C_albicans_SC5314	221500	222000	8	Ca22chr1A_C_albicans_SC5314	220539	222068	C101110CA	ZPR1	0.000142961
Ca22chr1A_C_albicans_SC5314	220500	221000	3	Ca22chr1A_C_albicans_SC5314	220539	222068	C101110CA	ZPR1	5.36104e-05
Ca22chr1A_C_albicans_SC5314	222000	222500	9	Ca22chr1A_C_albicans_SC5314	222175	222644	C101120CA	NoInfo	0.000160831
Ca22chr1A_C_albicans_SC5314	222500	223000	2	Ca22chr1A_C_albicans_SC5314	222175	222644	C101120CA	NoInfo	3.57403e-05
Ca22chr1A_C_albicans_SC5314	226500	227000	16	Ca22chr1A_C_albicans_SC5314	224667	226874	C101130WA	NoInfo	0.000285922
Ca22chr1A_C_albicans_SC5314	226000	226500	11	Ca22chr1A_C_albicans_SC5314	224667	226874	C101130WA	NoInfo	0.000196572
Ca22chr1A_C_albicans_SC5314	225500	226000	5	Ca22chr1A_C_albicans_SC5314	224667	226874	C101130WA	NoInfo	8.93507e-05
Ca22chr1A_C_albicans_SC5314	225000	225500	3	Ca22chr1A_C_albicans_SC5314	224667	226874	C101130WA	NoInfo	5.36104e-05
Ca22chr1A_C_albicans_SC5314	229500	230000	53	Ca22chr1A_C_albicans_SC5314	227677	229779	C101140CA	NoInfo	0.000947118
Ca22chr1A_C_albicans_SC5314	228500	229000	14	Ca22chr1A_C_albicans_SC5314	227677	229779	C101140CA	NoInfo	0.000250182
Ca22chr1A_C_albicans_SC5314	227500	228000	13	Ca22chr1A_C_albicans_SC5314	227677	229779	C101140CA	NoInfo	0.000232312
Ca22chr1A_C_albicans_SC5314	228000	228500	8	Ca22chr1A_C_albicans_SC5314	227677	229779	C101140CA	NoInfo	0.000142961
Ca22chr1A_C_albicans_SC5314	229000	229500	7	Ca22chr1A_C_albicans_SC5314	227677	229779	C101140CA	NoInfo	0.000125091
Ca22chr1A_C_albicans_SC5314	233000	233500	31	Ca22chr1A_C_albicans_SC5314	232865	234934	C101150CA	NoInfo	0.000553975
Ca22chr1A_C_albicans_SC5314	232500	233000	10	Ca22chr1A_C_albicans_SC5314	232865	234934	C101150CA	NoInfo	0.000178701
Ca22chr1A_C_albicans_SC5314	233500	234000	7	Ca22chr1A_C_albicans_SC5314	232865	234934	C101150CA	NoInfo	0.000125091
Ca22chr1A_C_albicans_SC5314	234500	235000	7	Ca22chr1A_C_albicans_SC5314	232865	234934	C101150CA	NoInfo	0.000125091
Ca22chr1A_C_albicans_SC5314	234000	234500	6	Ca22chr1A_C_albicans_SC5314	232865	234934	C101150CA	NoInfo	0.000107221
Ca22chr1A_C_albicans_SC5314	235000	235500	36	Ca22chr1A_C_albicans_SC5314	235077	235889	C101160CA	NoInfo	0.000643325
Ca22chr1A_C_albicans_SC5314	235500	236000	7	Ca22chr1A_C_albicans_SC5314	235077	235889	C101160CA	NoInfo	0.000125091
Ca22chr1A_C_albicans_SC5314	238000	238500	29	Ca22chr1A_C_albicans_SC5314	236084	238300	C101170CA	ZCF17	0.000518234
Ca22chr1A_C_albicans_SC5314	237500	238000	20	Ca22chr1A_C_albicans_SC5314	236084	238300	C101170CA	ZCF17	0.000357403
Ca22chr1A_C_albicans_SC5314	236000	236500	1	Ca22chr1A_C_albicans_SC5314	236084	238300	C101170CA	ZCF17	1.78701e-05
Ca22chr1A_C_albicans_SC5314	237000	237500	1	Ca22chr1A_C_albicans_SC5314	236084	238300	C101170CA	ZCF17	1.78701e-05
Ca22chr1A_C_albicans_SC5314	239000	239500	8	Ca22chr1A_C_albicans_SC5314	239091	240914	C101180CA	NoInfo	0.000142961
Ca22chr1A_C_albicans_SC5314	240000	240500	7	Ca22chr1A_C_albicans_SC5314	239091	240914	C101180CA	NoInfo	0.000125091
Ca22chr1A_C_albicans_SC5314	240500	241000	5	Ca22chr1A_C_albicans_SC5314	239091	240914	C101180CA	NoInfo	8.93507e-05
Ca22chr1A_C_albicans_SC5314	239500	240000	4	Ca22chr1A_C_albicans_SC5314	239091	240914	C101180CA	NoInfo	7.14806e-05
Ca22chr1A_C_albicans_SC5314	242500	243000	2	Ca22chr1A_C_albicans_SC5314	241113	242504	C101190CA	NoInfo	3.57403e-05
Ca22chr1A_C_albicans_SC5314	242000	242500	1	Ca22chr1A_C_albicans_SC5314	241113	242504	C101190CA	NoInfo	1.78701e-05
Ca22chr1A_C_albicans_SC5314	243500	244000	5	Ca22chr1A_C_albicans_SC5314	242741	244663	C101200WA	STB5	8.93507e-05
Ca22chr1A_C_albicans_SC5314	244500	245000	5	Ca22chr1A_C_albicans_SC5314	242741	244663	C101200WA	STB5	8.93507e-05
Ca22chr1A_C_albicans_SC5314	242500	243000	2	Ca22chr1A_C_albicans_SC5314	242741	244663	C101200WA	STB5	3.57403e-05
Ca22chr1A_C_albicans_SC5314	244000	244500	2	Ca22chr1A_C_albicans_SC5314	242741	244663	C101200WA	STB5	3.57403e-05
Ca22chr1A_C_albicans_SC5314	243000	243500	1	Ca22chr1A_C_albicans_SC5314	242741	244663	C101200WA	STB5	1.78701e-05
Ca22chr1A_C_albicans_SC5314	245500	246000	4	Ca22chr1A_C_albicans_SC5314	245206	246453	C101210WA	NoInfo	7.14806e-05
Ca22chr1A_C_albicans_SC5314	246000	246500	2	Ca22chr1A_C_albicans_SC5314	245206	246453	C101210WA	NoInfo	3.57403e-05
Ca22chr1A_C_albicans_SC5314	245000	245500	1	Ca22chr1A_C_albicans_SC5314	245206	246453	C101210WA	NoInfo	1.78701e-05
Ca22chr1A_C_albicans_SC5314	247000	247500	2	Ca22chr1A_C_albicans_SC5314	246661	247413	C101220CA	NoInfo	3.57403e-05
Ca22chr1A_C_albicans_SC5314	249500	250000	4	Ca22chr1A_C_albicans_SC5314	248816	249865	C101240WA	IFD3	7.14806e-05
Ca22chr1A_C_albicans_SC5314	248500	249000	2	Ca22chr1A_C_albicans_SC5314	248816	249865	C101240WA	IFD3	3.57403e-05
Ca22chr1A_C_albicans_SC5314	251500	252000	2207	Ca22chr1A_C_albicans_SC5314	250103	251977	C101250WA	NoInfo	0.0394394
Ca22chr1A_C_albicans_SC5314	251000	251500	20	Ca22chr1A_C_albicans_SC5314	250103	251977	C101250WA	NoInfo	0.000357403
Ca22chr1A_C_albicans_SC5314	250500	251000	14	Ca22chr1A_C_albicans_SC5314	250103	251977	C101250WA	NoInfo	0.000250182
Ca22chr1A_C_albicans_SC5314	250000	250500	4	Ca22chr1A_C_albicans_SC5314	250103	251977	C101250WA	NoInfo	7.14806e-05
Ca22chr1A_C_albicans_SC5314	252000	252500	191	Ca22chr1A_C_albicans_SC5314	252036	252488	C101260CA	TRS20	0.0034132
Ca22chr1A_C_albicans_SC5314	254000	254500	177	Ca22chr1A_C_albicans_SC5314	253158	254441	C101270WA	CTA9	0.00316302
Ca22chr1A_C_albicans_SC5314	253500	254000	6	Ca22chr1A_C_albicans_SC5314	253158	254441	C101270WA	CTA9	0.000107221
Ca22chr1A_C_albicans_SC5314	253000	253500	3	Ca22chr1A_C_albicans_SC5314	253158	254441	C101270WA	CTA9	5.36104e-05
Ca22chr1A_C_albicans_SC5314	254500	255000	54	Ca22chr1A_C_albicans_SC5314	254618	254965	C101280CA	MED22	0.000964988
Ca22chr1A_C_albicans_SC5314	255000	255500	2	Ca22chr1A_C_albicans_SC5314	255170	257443	C101290CA	NoInfo	3.57403e-05
Ca22chr1A_C_albicans_SC5314	255500	256000	1	Ca22chr1A_C_albicans_SC5314	255170	257443	C101290CA	NoInfo	1.78701e-05
Ca22chr1A_C_albicans_SC5314	256000	256500	1	Ca22chr1A_C_albicans_SC5314	255170	257443	C101290CA	NoInfo	1.78701e-05
Ca22chr1A_C_albicans_SC5314	257000	257500	1	Ca22chr1A_C_albicans_SC5314	255170	257443	C101290CA	NoInfo	1.78701e-05
Ca22chr1A_C_albicans_SC5314	258500	259000	93	Ca22chr1A_C_albicans_SC5314	257921	258904	C101300WA	NoInfo	0.00166192
Ca22chr1A_C_albicans_SC5314	258000	258500	34	Ca22chr1A_C_albicans_SC5314	257921	258904	C101300WA	NoInfo	0.000607585
Ca22chr1A_C_albicans_SC5314	258500	259000	93	Ca22chr1A_C_albicans_SC5314	258992	259345	C101310WA	NoInfo	0.00166192
Ca22chr1A_C_albicans_SC5314	259000	259500	4	Ca22chr1A_C_albicans_SC5314	258992	259345	C101310WA	NoInfo	7.14806e-05
Ca22chr1A_C_albicans_SC5314	261000	261500	31	Ca22chr1A_C_albicans_SC5314	259647	261173	C101320WA	MRS7	0.000553975
Ca22chr1A_C_albicans_SC5314	259500	260000	12	Ca22chr1A_C_albicans_SC5314	259647	261173	C101320WA	MRS7	0.000214442
Ca22chr1A_C_albicans_SC5314	260000	260500	11	Ca22chr1A_C_albicans_SC5314	259647	261173	C101320WA	MRS7	0.000196572
Ca22chr1A_C_albicans_SC5314	260500	261000	7	Ca22chr1A_C_albicans_SC5314	259647	261173	C101320WA	MRS7	0.000125091
Ca22chr1A_C_albicans_SC5314	261500	262000	42	Ca22chr1A_C_albicans_SC5314	261359	261838	C101330CA	DUT1	0.000750546
Ca22chr1A_C_albicans_SC5314	261000	261500	31	Ca22chr1A_C_albicans_SC5314	261359	261838	C101330CA	DUT1	0.000553975
Ca22chr1A_C_albicans_SC5314	263000	263500	43	Ca22chr1A_C_albicans_SC5314	262217	263083	C101340CA	NoInfo	0.000768416
Ca22chr1A_C_albicans_SC5314	262000	262500	2	Ca22chr1A_C_albicans_SC5314	262217	263083	C101340CA	NoInfo	3.57403e-05
Ca22chr1A_C_albicans_SC5314	264000	264500	59	Ca22chr1A_C_albicans_SC5314	263479	264672	C101350CA	TIF	0.00105434
Ca22chr1A_C_albicans_SC5314	263500	264000	46	Ca22chr1A_C_albicans_SC5314	263479	264672	C101350CA	TIF	0.000822027
Ca22chr1A_C_albicans_SC5314	263000	263500	43	Ca22chr1A_C_albicans_SC5314	263479	264672	C101350CA	TIF	0.000768416
Ca22chr1A_C_albicans_SC5314	264500	265000	18	Ca22chr1A_C_albicans_SC5314	263479	264672	C101350CA	TIF	0.000321663
Ca22chr1A_C_albicans_SC5314	266000	266500	17	Ca22chr1A_C_albicans_SC5314	265483	267465	C101360CA	NoInfo	0.000303793
Ca22chr1A_C_albicans_SC5314	265500	266000	16	Ca22chr1A_C_albicans_SC5314	265483	267465	C101360CA	NoInfo	0.000285922
Ca22chr1A_C_albicans_SC5314	265000	265500	11	Ca22chr1A_C_albicans_SC5314	265483	267465	C101360CA	NoInfo	0.000196572
Ca22chr1A_C_albicans_SC5314	266500	267000	4	Ca22chr1A_C_albicans_SC5314	265483	267465	C101360CA	NoInfo	7.14806e-05
Ca22chr1A_C_albicans_SC5314	267000	267500	2	Ca22chr1A_C_albicans_SC5314	265483	267465	C101360CA	NoInfo	3.57403e-05
Ca22chr1A_C_albicans_SC5314	270000	270500	79	Ca22chr1A_C_albicans_SC5314	269372	270012	C101370CA	RPS21B	0.00141174
Ca22chr1A_C_albicans_SC5314	269000	269500	63	Ca22chr1A_C_albicans_SC5314	269372	270012	C101370CA	RPS21B	0.00112582
Ca22chr1A_C_albicans_SC5314	269500	270000	39	Ca22chr1A_C_albicans_SC5314	269372	270012	C101370CA	RPS21B	0.000696936
Ca22chr1A_C_albicans_SC5314	270500	271000	85	Ca22chr1A_C_albicans_SC5314	270319	271974	C101380CA	TRM2	0.00151896
Ca22chr1A_C_albicans_SC5314	270000	270500	79	Ca22chr1A_C_albicans_SC5314	270319	271974	C101380CA	TRM2	0.00141174
Ca22chr1A_C_albicans_SC5314	271500	272000	10	Ca22chr1A_C_albicans_SC5314	270319	271974	C101380CA	TRM2	0.000178701
Ca22chr1A_C_albicans_SC5314	271000	271500	3	Ca22chr1A_C_albicans_SC5314	270319	271974	C101380CA	TRM2	5.36104e-05
Ca22chr1A_C_albicans_SC5314	273500	274000	28	Ca22chr1A_C_albicans_SC5314	272374	274197	C101390CA	NoInfo	0.000500364
Ca22chr1A_C_albicans_SC5314	272500	273000	23	Ca22chr1A_C_albicans_SC5314	272374	274197	C101390CA	NoInfo	0.000411013
Ca22chr1A_C_albicans_SC5314	273000	273500	10	Ca22chr1A_C_albicans_SC5314	272374	274197	C101390CA	NoInfo	0.000178701
Ca22chr1A_C_albicans_SC5314	272000	272500	9	Ca22chr1A_C_albicans_SC5314	272374	274197	C101390CA	NoInfo	0.000160831
Ca22chr1A_C_albicans_SC5314	274000	274500	8	Ca22chr1A_C_albicans_SC5314	272374	274197	C101390CA	NoInfo	0.000142961
Ca22chr1A_C_albicans_SC5314	276000	276500	5	Ca22chr1A_C_albicans_SC5314	275477	276952	C101400CA	NoInfo	8.93507e-05
Ca22chr1A_C_albicans_SC5314	276500	277000	2	Ca22chr1A_C_albicans_SC5314	275477	276952	C101400CA	NoInfo	3.57403e-05
Ca22chr1A_C_albicans_SC5314	275000	275500	1	Ca22chr1A_C_albicans_SC5314	275477	276952	C101400CA	NoInfo	1.78701e-05
Ca22chr1A_C_albicans_SC5314	275500	276000	1	Ca22chr1A_C_albicans_SC5314	275477	276952	C101400CA	NoInfo	1.78701e-05
Ca22chr1A_C_albicans_SC5314	277000	277500	4	Ca22chr1A_C_albicans_SC5314	277080	277390	C101410CA	NoInfo	7.14806e-05
Ca22chr1A_C_albicans_SC5314	279000	279500	2	Ca22chr1A_C_albicans_SC5314	278222	279262	C101420CA	CRL1	3.57403e-05
Ca22chr1A_C_albicans_SC5314	278500	279000	1	Ca22chr1A_C_albicans_SC5314	278222	279262	C101420CA	CRL1	1.78701e-05
Ca22chr1A_C_albicans_SC5314	280000	280500	14	Ca22chr1A_C_albicans_SC5314	280421	280819	C101440CA	POX18	0.000250182
Ca22chr1A_C_albicans_SC5314	280500	281000	1	Ca22chr1A_C_albicans_SC5314	280421	280819	C101440CA	POX18	1.78701e-05
Ca22chr1A_C_albicans_SC5314	282500	283000	16	Ca22chr1A_C_albicans_SC5314	282437	284137	C101450WA	ABC1	0.000285922
Ca22chr1A_C_albicans_SC5314	284000	284500	7	Ca22chr1A_C_albicans_SC5314	282437	284137	C101450WA	ABC1	0.000125091
Ca22chr1A_C_albicans_SC5314	283500	284000	5	Ca22chr1A_C_albicans_SC5314	282437	284137	C101450WA	ABC1	8.93507e-05
Ca22chr1A_C_albicans_SC5314	282000	282500	4	Ca22chr1A_C_albicans_SC5314	282437	284137	C101450WA	ABC1	7.14806e-05
Ca22chr1A_C_albicans_SC5314	283000	283500	4	Ca22chr1A_C_albicans_SC5314	282437	284137	C101450WA	ABC1	7.14806e-05
Ca22chr1A_C_albicans_SC5314	287500	288000	7	Ca22chr1A_C_albicans_SC5314	284639	287617	C101460WA	NoInfo	0.000125091
Ca22chr1A_C_albicans_SC5314	287000	287500	6	Ca22chr1A_C_albicans_SC5314	284639	287617	C101460WA	NoInfo	0.000107221
Ca22chr1A_C_albicans_SC5314	284500	285000	4	Ca22chr1A_C_albicans_SC5314	284639	287617	C101460WA	NoInfo	7.14806e-05
Ca22chr1A_C_albicans_SC5314	286500	287000	4	Ca22chr1A_C_albicans_SC5314	284639	287617	C101460WA	NoInfo	7.14806e-05
Ca22chr1A_C_albicans_SC5314	286000	286500	2	Ca22chr1A_C_albicans_SC5314	284639	287617	C101460WA	NoInfo	3.57403e-05
Ca22chr1A_C_albicans_SC5314	285000	285500	1	Ca22chr1A_C_albicans_SC5314	284639	287617	C101460WA	NoInfo	1.78701e-05
Ca22chr1A_C_albicans_SC5314	289000	289500	90	Ca22chr1A_C_albicans_SC5314	288033	289328	C101470WA	NoInfo	0.00160831
Ca22chr1A_C_albicans_SC5314	288500	289000	7	Ca22chr1A_C_albicans_SC5314	288033	289328	C101470WA	NoInfo	0.000125091
Ca22chr1A_C_albicans_SC5314	288000	288500	2	Ca22chr1A_C_albicans_SC5314	288033	289328	C101470WA	NoInfo	3.57403e-05
Ca22chr1A_C_albicans_SC5314	290000	290500	248	Ca22chr1A_C_albicans_SC5314	289699	290448	C101480CA	RPS21	0.0044318
Ca22chr1A_C_albicans_SC5314	289500	290000	247	Ca22chr1A_C_albicans_SC5314	289699	290448	C101480CA	RPS21	0.00441393
Ca22chr1A_C_albicans_SC5314	292000	292500	15	Ca22chr1A_C_albicans_SC5314	291847	292449	C101490WA	NoInfo	0.000268052
Ca22chr1A_C_albicans_SC5314	291500	292000	4	Ca22chr1A_C_albicans_SC5314	291847	292449	C101490WA	NoInfo	7.14806e-05
Ca22chr1A_C_albicans_SC5314	299500	300000	5	Ca22chr1A_C_albicans_SC5314	299614	301767	C101510WA	NoInfo	8.93507e-05
Ca22chr1A_C_albicans_SC5314	301000	301500	2	Ca22chr1A_C_albicans_SC5314	299614	301767	C101510WA	NoInfo	3.57403e-05
Ca22chr1A_C_albicans_SC5314	305000	305500	4	Ca22chr1A_C_albicans_SC5314	305308	306012	C101520CA	SOD2	7.14806e-05
Ca22chr1A_C_albicans_SC5314	305500	306000	2	Ca22chr1A_C_albicans_SC5314	305308	306012	C101520CA	SOD2	3.57403e-05
Ca22chr1A_C_albicans_SC5314	306000	306500	2	Ca22chr1A_C_albicans_SC5314	305308	306012	C101520CA	SOD2	3.57403e-05
Ca22chr1A_C_albicans_SC5314	306500	307000	35	Ca22chr1A_C_albicans_SC5314	306618	308486	C101530CA	NoInfo	0.000625455
Ca22chr1A_C_albicans_SC5314	307500	308000	20	Ca22chr1A_C_albicans_SC5314	306618	308486	C101530CA	NoInfo	0.000357403
Ca22chr1A_C_albicans_SC5314	308000	308500	11	Ca22chr1A_C_albicans_SC5314	306618	308486	C101530CA	NoInfo	0.000196572
Ca22chr1A_C_albicans_SC5314	307000	307500	8	Ca22chr1A_C_albicans_SC5314	306618	308486	C101530CA	NoInfo	0.000142961
Ca22chr1A_C_albicans_SC5314	309000	309500	3	Ca22chr1A_C_albicans_SC5314	309122	310972	C101540WA	NoInfo	5.36104e-05
Ca22chr1A_C_albicans_SC5314	309500	310000	3	Ca22chr1A_C_albicans_SC5314	309122	310972	C101540WA	NoInfo	5.36104e-05
Ca22chr1A_C_albicans_SC5314	310500	311000	1	Ca22chr1A_C_albicans_SC5314	309122	310972	C101540WA	NoInfo	1.78701e-05
Ca22chr1A_C_albicans_SC5314	312500	313000	5	Ca22chr1A_C_albicans_SC5314	311200	312759	C101550WA	VPS17	8.93507e-05
Ca22chr1A_C_albicans_SC5314	311000	311500	4	Ca22chr1A_C_albicans_SC5314	311200	312759	C101550WA	VPS17	7.14806e-05
Ca22chr1A_C_albicans_SC5314	312000	312500	4	Ca22chr1A_C_albicans_SC5314	311200	312759	C101550WA	VPS17	7.14806e-05
Ca22chr1A_C_albicans_SC5314	311500	312000	2	Ca22chr1A_C_albicans_SC5314	311200	312759	C101550WA	VPS17	3.57403e-05
Ca22chr1A_C_albicans_SC5314	317500	318000	58	Ca22chr1A_C_albicans_SC5314	313161	317798	C101560WA	SIZ1	0.00103647
Ca22chr1A_C_albicans_SC5314	315000	315500	22	Ca22chr1A_C_albicans_SC5314	313161	317798	C101560WA	SIZ1	0.000393143
Ca22chr1A_C_albicans_SC5314	317000	317500	19	Ca22chr1A_C_albicans_SC5314	313161	317798	C101560WA	SIZ1	0.000339533
Ca22chr1A_C_albicans_SC5314	316000	316500	13	Ca22chr1A_C_albicans_SC5314	313161	317798	C101560WA	SIZ1	0.000232312
Ca22chr1A_C_albicans_SC5314	315500	316000	9	Ca22chr1A_C_albicans_SC5314	313161	317798	C101560WA	SIZ1	0.000160831
Ca22chr1A_C_albicans_SC5314	313500	314000	4	Ca22chr1A_C_albicans_SC5314	313161	317798	C101560WA	SIZ1	7.14806e-05
Ca22chr1A_C_albicans_SC5314	314500	315000	4	Ca22chr1A_C_albicans_SC5314	313161	317798	C101560WA	SIZ1	7.14806e-05
Ca22chr1A_C_albicans_SC5314	316500	317000	3	Ca22chr1A_C_albicans_SC5314	313161	317798	C101560WA	SIZ1	5.36104e-05
Ca22chr1A_C_albicans_SC5314	313000	313500	2	Ca22chr1A_C_albicans_SC5314	313161	317798	C101560WA	SIZ1	3.57403e-05
Ca22chr1A_C_albicans_SC5314	314000	314500	1	Ca22chr1A_C_albicans_SC5314	313161	317798	C101560WA	SIZ1	1.78701e-05
Ca22chr1A_C_albicans_SC5314	318000	318500	92	Ca22chr1A_C_albicans_SC5314	317950	318471	C101570CA	RPB7	0.00164405
Ca22chr1A_C_albicans_SC5314	317500	318000	58	Ca22chr1A_C_albicans_SC5314	317950	318471	C101570CA	RPB7	0.00103647
Ca22chr1A_C_albicans_SC5314	319000	319500	41	Ca22chr1A_C_albicans_SC5314	318929	319459	C101580WA	NoInfo	0.000732676
Ca22chr1A_C_albicans_SC5314	318500	319000	24	Ca22chr1A_C_albicans_SC5314	318929	319459	C101580WA	NoInfo	0.000428884
Ca22chr1A_C_albicans_SC5314	319500	320000	1629	Ca22chr1A_C_albicans_SC5314	319665	323369	C101590CA	NoInfo	0.0291105
Ca22chr1A_C_albicans_SC5314	323000	323500	11	Ca22chr1A_C_albicans_SC5314	319665	323369	C101590CA	NoInfo	0.000196572
Ca22chr1A_C_albicans_SC5314	320000	320500	7	Ca22chr1A_C_albicans_SC5314	319665	323369	C101590CA	NoInfo	0.000125091
Ca22chr1A_C_albicans_SC5314	321000	321500	5	Ca22chr1A_C_albicans_SC5314	319665	323369	C101590CA	NoInfo	8.93507e-05
Ca22chr1A_C_albicans_SC5314	320500	321000	4	Ca22chr1A_C_albicans_SC5314	319665	323369	C101590CA	NoInfo	7.14806e-05
Ca22chr1A_C_albicans_SC5314	322500	323000	4	Ca22chr1A_C_albicans_SC5314	319665	323369	C101590CA	NoInfo	7.14806e-05
Ca22chr1A_C_albicans_SC5314	321500	322000	2	Ca22chr1A_C_albicans_SC5314	319665	323369	C101590CA	NoInfo	3.57403e-05
Ca22chr1A_C_albicans_SC5314	322000	322500	1	Ca22chr1A_C_albicans_SC5314	319665	323369	C101590CA	NoInfo	1.78701e-05
Ca22chr1A_C_albicans_SC5314	323500	324000	16	Ca22chr1A_C_albicans_SC5314	323650	324531	C101600WA	MRP20	0.000285922
Ca22chr1A_C_albicans_SC5314	324500	325000	10	Ca22chr1A_C_albicans_SC5314	323650	324531	C101600WA	MRP20	0.000178701
Ca22chr1A_C_albicans_SC5314	324000	324500	9	Ca22chr1A_C_albicans_SC5314	323650	324531	C101600WA	MRP20	0.000160831
Ca22chr1A_C_albicans_SC5314	325000	325500	19	Ca22chr1A_C_albicans_SC5314	324887	325940	C101610CA	NoInfo	0.000339533
Ca22chr1A_C_albicans_SC5314	324500	325000	10	Ca22chr1A_C_albicans_SC5314	324887	325940	C101610CA	NoInfo	0.000178701
Ca22chr1A_C_albicans_SC5314	327000	327500	3	Ca22chr1A_C_albicans_SC5314	326428	327426	C101620CA	NoInfo	5.36104e-05
Ca22chr1A_C_albicans_SC5314	326500	327000	2	Ca22chr1A_C_albicans_SC5314	326428	327426	C101620CA	NoInfo	3.57403e-05
Ca22chr1A_C_albicans_SC5314	326000	326500	1	Ca22chr1A_C_albicans_SC5314	326428	327426	C101620CA	NoInfo	1.78701e-05
Ca22chr1A_C_albicans_SC5314	331500	332000	3390	Ca22chr1A_C_albicans_SC5314	331354	332037	C101630WA	NoInfo	0.0605798
Ca22chr1A_C_albicans_SC5314	332000	332500	2998	Ca22chr1A_C_albicans_SC5314	331354	332037	C101630WA	NoInfo	0.0535747
Ca22chr1A_C_albicans_SC5314	331000	331500	2813	Ca22chr1A_C_albicans_SC5314	331354	332037	C101630WA	NoInfo	0.0502687
Ca22chr1A_C_albicans_SC5314	333000	333500	40	Ca22chr1A_C_albicans_SC5314	332721	334077	C101640WA	RPS42	0.000714806
Ca22chr1A_C_albicans_SC5314	333500	334000	40	Ca22chr1A_C_albicans_SC5314	332721	334077	C101640WA	RPS42	0.000714806
Ca22chr1A_C_albicans_SC5314	332500	333000	11	Ca22chr1A_C_albicans_SC5314	332721	334077	C101640WA	RPS42	0.000196572
Ca22chr1A_C_albicans_SC5314	334000	334500	5	Ca22chr1A_C_albicans_SC5314	332721	334077	C101640WA	RPS42	8.93507e-05
Ca22chr1A_C_albicans_SC5314	336000	336500	604	Ca22chr1A_C_albicans_SC5314	334643	336025	C101650WA	ISN1	0.0107936
Ca22chr1A_C_albicans_SC5314	335500	336000	23	Ca22chr1A_C_albicans_SC5314	334643	336025	C101650WA	ISN1	0.000411013
Ca22chr1A_C_albicans_SC5314	334500	335000	7	Ca22chr1A_C_albicans_SC5314	334643	336025	C101650WA	ISN1	0.000125091
Ca22chr1A_C_albicans_SC5314	335000	335500	3	Ca22chr1A_C_albicans_SC5314	334643	336025	C101650WA	ISN1	5.36104e-05
Ca22chr1A_C_albicans_SC5314	336000	336500	604	Ca22chr1A_C_albicans_SC5314	336119	336200	C101660CA	tS(UGA)1	0.0107936
Ca22chr1A_C_albicans_SC5314	337500	338000	9	Ca22chr1A_C_albicans_SC5314	336700	341496	C101670CA	ESP1	0.000160831
Ca22chr1A_C_albicans_SC5314	337000	337500	7	Ca22chr1A_C_albicans_SC5314	336700	341496	C101670CA	ESP1	0.000125091
Ca22chr1A_C_albicans_SC5314	340000	340500	5	Ca22chr1A_C_albicans_SC5314	336700	341496	C101670CA	ESP1	8.93507e-05
Ca22chr1A_C_albicans_SC5314	341000	341500	4	Ca22chr1A_C_albicans_SC5314	336700	341496	C101670CA	ESP1	7.14806e-05
Ca22chr1A_C_albicans_SC5314	338000	338500	3	Ca22chr1A_C_albicans_SC5314	336700	341496	C101670CA	ESP1	5.36104e-05
Ca22chr1A_C_albicans_SC5314	338500	339000	2	Ca22chr1A_C_albicans_SC5314	336700	341496	C101670CA	ESP1	3.57403e-05
Ca22chr1A_C_albicans_SC5314	339500	340000	2	Ca22chr1A_C_albicans_SC5314	336700	341496	C101670CA	ESP1	3.57403e-05
Ca22chr1A_C_albicans_SC5314	336500	337000	1	Ca22chr1A_C_albicans_SC5314	336700	341496	C101670CA	ESP1	1.78701e-05
Ca22chr1A_C_albicans_SC5314	341500	342000	11	Ca22chr1A_C_albicans_SC5314	341928	342440	C101680CA	NoInfo	0.000196572
Ca22chr1A_C_albicans_SC5314	342000	342500	6	Ca22chr1A_C_albicans_SC5314	341928	342440	C101680CA	NoInfo	0.000107221
Ca22chr1A_C_albicans_SC5314	343000	343500	31	Ca22chr1A_C_albicans_SC5314	342930	343901	C101690CA	LSC1	0.000553975
Ca22chr1A_C_albicans_SC5314	342500	343000	19	Ca22chr1A_C_albicans_SC5314	342930	343901	C101690CA	LSC1	0.000339533
Ca22chr1A_C_albicans_SC5314	343500	344000	19	Ca22chr1A_C_albicans_SC5314	342930	343901	C101690CA	LSC1	0.000339533
Ca22chr1A_C_albicans_SC5314	348000	348500	71	Ca22chr1A_C_albicans_SC5314	345562	348762	C101700WA	ARP8	0.00126878
Ca22chr1A_C_albicans_SC5314	348500	349000	62	Ca22chr1A_C_albicans_SC5314	345562	348762	C101700WA	ARP8	0.00110795
Ca22chr1A_C_albicans_SC5314	347500	348000	17	Ca22chr1A_C_albicans_SC5314	345562	348762	C101700WA	ARP8	0.000303793
Ca22chr1A_C_albicans_SC5314	347000	347500	6	Ca22chr1A_C_albicans_SC5314	345562	348762	C101700WA	ARP8	0.000107221
Ca22chr1A_C_albicans_SC5314	346000	346500	4	Ca22chr1A_C_albicans_SC5314	345562	348762	C101700WA	ARP8	7.14806e-05
Ca22chr1A_C_albicans_SC5314	346500	347000	4	Ca22chr1A_C_albicans_SC5314	345562	348762	C101700WA	ARP8	7.14806e-05
Ca22chr1A_C_albicans_SC5314	345500	346000	2	Ca22chr1A_C_albicans_SC5314	345562	348762	C101700WA	ARP8	3.57403e-05
Ca22chr1A_C_albicans_SC5314	352000	352500	8	Ca22chr1A_C_albicans_SC5314	351098	353101	C101710WA	NoInfo	0.000142961
Ca22chr1A_C_albicans_SC5314	353000	353500	6	Ca22chr1A_C_albicans_SC5314	351098	353101	C101710WA	NoInfo	0.000107221
Ca22chr1A_C_albicans_SC5314	351500	352000	3	Ca22chr1A_C_albicans_SC5314	351098	353101	C101710WA	NoInfo	5.36104e-05
Ca22chr1A_C_albicans_SC5314	352500	353000	2	Ca22chr1A_C_albicans_SC5314	351098	353101	C101710WA	NoInfo	3.57403e-05
Ca22chr1A_C_albicans_SC5314	353500	354000	57	Ca22chr1A_C_albicans_SC5314	353541	353627	C101720CA	NoInfo	0.0010186
Ca22chr1A_C_albicans_SC5314	354000	354500	258	Ca22chr1A_C_albicans_SC5314	354206	354278	C101730WA	tA(AGC)3	0.0046105
Ca22chr1A_C_albicans_SC5314	358500	359000	1	Ca22chr1A_C_albicans_SC5314	357079	359466	C101740WA	CTN1	1.78701e-05
Ca22chr1A_C_albicans_SC5314	359000	359500	1	Ca22chr1A_C_albicans_SC5314	357079	359466	C101740WA	CTN1	1.78701e-05
Ca22chr1A_C_albicans_SC5314	361000	361500	7	Ca22chr1A_C_albicans_SC5314	361029	362930	C101750WA	NoInfo	0.000125091
Ca22chr1A_C_albicans_SC5314	362500	363000	2	Ca22chr1A_C_albicans_SC5314	361029	362930	C101750WA	NoInfo	3.57403e-05
Ca22chr1A_C_albicans_SC5314	362000	362500	1	Ca22chr1A_C_albicans_SC5314	361029	362930	C101750WA	NoInfo	1.78701e-05
Ca22chr1A_C_albicans_SC5314	364000	364500	12	Ca22chr1A_C_albicans_SC5314	364172	366307	C101760WA	FGR38	0.000214442
Ca22chr1A_C_albicans_SC5314	366000	366500	2	Ca22chr1A_C_albicans_SC5314	364172	366307	C101760WA	FGR38	3.57403e-05
Ca22chr1A_C_albicans_SC5314	365500	366000	1	Ca22chr1A_C_albicans_SC5314	364172	366307	C101760WA	FGR38	1.78701e-05
Ca22chr1A_C_albicans_SC5314	367000	367500	3	Ca22chr1A_C_albicans_SC5314	366730	367860	C101770WA	MAK32	5.36104e-05
Ca22chr1A_C_albicans_SC5314	367500	368000	2	Ca22chr1A_C_albicans_SC5314	366730	367860	C101770WA	MAK32	3.57403e-05
Ca22chr1A_C_albicans_SC5314	368000	368500	10	Ca22chr1A_C_albicans_SC5314	367933	369807	C101780CA	HOL4	0.000178701
Ca22chr1A_C_albicans_SC5314	368500	369000	10	Ca22chr1A_C_albicans_SC5314	367933	369807	C101780CA	HOL4	0.000178701
Ca22chr1A_C_albicans_SC5314	369000	369500	3	Ca22chr1A_C_albicans_SC5314	367933	369807	C101780CA	HOL4	5.36104e-05
Ca22chr1A_C_albicans_SC5314	369500	370000	3	Ca22chr1A_C_albicans_SC5314	367933	369807	C101780CA	HOL4	5.36104e-05
Ca22chr1A_C_albicans_SC5314	367500	368000	2	Ca22chr1A_C_albicans_SC5314	367933	369807	C101780CA	HOL4	3.57403e-05
Ca22chr1A_C_albicans_SC5314	372000	372500	7	Ca22chr1A_C_albicans_SC5314	372225	375440	C101790WA	SWI4	0.000125091
Ca22chr1A_C_albicans_SC5314	373500	374000	4	Ca22chr1A_C_albicans_SC5314	372225	375440	C101790WA	SWI4	7.14806e-05
Ca22chr1A_C_albicans_SC5314	373000	373500	3	Ca22chr1A_C_albicans_SC5314	372225	375440	C101790WA	SWI4	5.36104e-05
Ca22chr1A_C_albicans_SC5314	374500	375000	3	Ca22chr1A_C_albicans_SC5314	372225	375440	C101790WA	SWI4	5.36104e-05
Ca22chr1A_C_albicans_SC5314	374000	374500	2	Ca22chr1A_C_albicans_SC5314	372225	375440	C101790WA	SWI4	3.57403e-05
Ca22chr1A_C_albicans_SC5314	372500	373000	1	Ca22chr1A_C_albicans_SC5314	372225	375440	C101790WA	SWI4	1.78701e-05
Ca22chr1A_C_albicans_SC5314	376000	376500	240	Ca22chr1A_C_albicans_SC5314	375835	376554	C101800WA	NoInfo	0.00428884
Ca22chr1A_C_albicans_SC5314	375500	376000	85	Ca22chr1A_C_albicans_SC5314	375835	376554	C101800WA	NoInfo	0.00151896
Ca22chr1A_C_albicans_SC5314	376500	377000	15	Ca22chr1A_C_albicans_SC5314	375835	376554	C101800WA	NoInfo	0.000268052
Ca22chr1A_C_albicans_SC5314	376500	377000	15	Ca22chr1A_C_albicans_SC5314	376645	378174	C101810CA	UGA2	0.000268052
Ca22chr1A_C_albicans_SC5314	377000	377500	8	Ca22chr1A_C_albicans_SC5314	376645	378174	C101810CA	UGA2	0.000142961
Ca22chr1A_C_albicans_SC5314	377500	378000	4	Ca22chr1A_C_albicans_SC5314	376645	378174	C101810CA	UGA2	7.14806e-05
Ca22chr1A_C_albicans_SC5314	378000	378500	1	Ca22chr1A_C_albicans_SC5314	376645	378174	C101810CA	UGA2	1.78701e-05
Ca22chr1A_C_albicans_SC5314	379500	380000	7	Ca22chr1A_C_albicans_SC5314	378463	379650	C101820CA	NoInfo	0.000125091
Ca22chr1A_C_albicans_SC5314	378000	378500	1	Ca22chr1A_C_albicans_SC5314	378463	379650	C101820CA	NoInfo	1.78701e-05
Ca22chr1A_C_albicans_SC5314	378500	379000	1	Ca22chr1A_C_albicans_SC5314	378463	379650	C101820CA	NoInfo	1.78701e-05
Ca22chr1A_C_albicans_SC5314	379000	379500	1	Ca22chr1A_C_albicans_SC5314	378463	379650	C101820CA	NoInfo	1.78701e-05
Ca22chr1A_C_albicans_SC5314	380000	380500	15	Ca22chr1A_C_albicans_SC5314	380212	380784	C101830CA	UBC8	0.000268052
Ca22chr1A_C_albicans_SC5314	380500	381000	3	Ca22chr1A_C_albicans_SC5314	380212	380784	C101830CA	UBC8	5.36104e-05
Ca22chr1A_C_albicans_SC5314	381500	382000	3	Ca22chr1A_C_albicans_SC5314	381538	382092	C101840CA	NoInfo	5.36104e-05
Ca22chr1A_C_albicans_SC5314	382000	382500	1	Ca22chr1A_C_albicans_SC5314	381538	382092	C101840CA	NoInfo	1.78701e-05
Ca22chr1A_C_albicans_SC5314	383500	384000	13	Ca22chr1A_C_albicans_SC5314	382760	383590	C101850CA	NoInfo	0.000232312
Ca22chr1A_C_albicans_SC5314	382500	383000	5	Ca22chr1A_C_albicans_SC5314	382760	383590	C101850CA	NoInfo	8.93507e-05
Ca22chr1A_C_albicans_SC5314	383000	383500	3	Ca22chr1A_C_albicans_SC5314	382760	383590	C101850CA	NoInfo	5.36104e-05
Ca22chr1A_C_albicans_SC5314	384500	385000	5533	Ca22chr1A_C_albicans_SC5314	383753	384670	C101860WA	NoInfo	0.0988755
Ca22chr1A_C_albicans_SC5314	384000	384500	24	Ca22chr1A_C_albicans_SC5314	383753	384670	C101860WA	NoInfo	0.000428884
Ca22chr1A_C_albicans_SC5314	383500	384000	13	Ca22chr1A_C_albicans_SC5314	383753	384670	C101860WA	NoInfo	0.000232312
Ca22chr1A_C_albicans_SC5314	384500	385000	5533	Ca22chr1A_C_albicans_SC5314	384790	386280	C101870CA	CYS4	0.0988755
Ca22chr1A_C_albicans_SC5314	386000	386500	75	Ca22chr1A_C_albicans_SC5314	384790	386280	C101870CA	CYS4	0.00134026
Ca22chr1A_C_albicans_SC5314	385000	385500	23	Ca22chr1A_C_albicans_SC5314	384790	386280	C101870CA	CYS4	0.000411013
Ca22chr1A_C_albicans_SC5314	385500	386000	13	Ca22chr1A_C_albicans_SC5314	384790	386280	C101870CA	CYS4	0.000232312
Ca22chr1A_C_albicans_SC5314	386500	387000	4	Ca22chr1A_C_albicans_SC5314	386597	388924	C101880CA	PTR3	7.14806e-05
Ca22chr1A_C_albicans_SC5314	387500	388000	2	Ca22chr1A_C_albicans_SC5314	386597	388924	C101880CA	PTR3	3.57403e-05
Ca22chr1A_C_albicans_SC5314	387000	387500	1	Ca22chr1A_C_albicans_SC5314	386597	388924	C101880CA	PTR3	1.78701e-05
Ca22chr1A_C_albicans_SC5314	389000	389500	15	Ca22chr1A_C_albicans_SC5314	389271	390800	C101890CA	NoInfo	0.000268052
Ca22chr1A_C_albicans_SC5314	389500	390000	9	Ca22chr1A_C_albicans_SC5314	389271	390800	C101890CA	NoInfo	0.000160831
Ca22chr1A_C_albicans_SC5314	390000	390500	2	Ca22chr1A_C_albicans_SC5314	389271	390800	C101890CA	NoInfo	3.57403e-05
Ca22chr1A_C_albicans_SC5314	391000	391500	101	Ca22chr1A_C_albicans_SC5314	391247	392764	C101900CA	NoInfo	0.00180489
Ca22chr1A_C_albicans_SC5314	392500	393000	6	Ca22chr1A_C_albicans_SC5314	391247	392764	C101900CA	NoInfo	0.000107221
Ca22chr1A_C_albicans_SC5314	391500	392000	3	Ca22chr1A_C_albicans_SC5314	391247	392764	C101900CA	NoInfo	5.36104e-05
Ca22chr1A_C_albicans_SC5314	392000	392500	1	Ca22chr1A_C_albicans_SC5314	391247	392764	C101900CA	NoInfo	1.78701e-05
Ca22chr1A_C_albicans_SC5314	393500	394000	19	Ca22chr1A_C_albicans_SC5314	393296	394360	C101910WA	NoInfo	0.000339533
Ca22chr1A_C_albicans_SC5314	394000	394500	16	Ca22chr1A_C_albicans_SC5314	393296	394360	C101910WA	NoInfo	0.000285922
Ca22chr1A_C_albicans_SC5314	393000	393500	15	Ca22chr1A_C_albicans_SC5314	393296	394360	C101910WA	NoInfo	0.000268052
Ca22chr1A_C_albicans_SC5314	396000	396500	14	Ca22chr1A_C_albicans_SC5314	395587	399411	C101920WA	ROA1	0.000250182
Ca22chr1A_C_albicans_SC5314	397500	398000	13	Ca22chr1A_C_albicans_SC5314	395587	399411	C101920WA	ROA1	0.000232312
Ca22chr1A_C_albicans_SC5314	397000	397500	12	Ca22chr1A_C_albicans_SC5314	395587	399411	C101920WA	ROA1	0.000214442
Ca22chr1A_C_albicans_SC5314	395500	396000	10	Ca22chr1A_C_albicans_SC5314	395587	399411	C101920WA	ROA1	0.000178701
Ca22chr1A_C_albicans_SC5314	398000	398500	9	Ca22chr1A_C_albicans_SC5314	395587	399411	C101920WA	ROA1	0.000160831
Ca22chr1A_C_albicans_SC5314	396500	397000	3	Ca22chr1A_C_albicans_SC5314	395587	399411	C101920WA	ROA1	5.36104e-05
Ca22chr1A_C_albicans_SC5314	399000	399500	3	Ca22chr1A_C_albicans_SC5314	395587	399411	C101920WA	ROA1	5.36104e-05
Ca22chr1A_C_albicans_SC5314	401000	401500	8	Ca22chr1A_C_albicans_SC5314	400591	401977	C101930WA	NoInfo	0.000142961
Ca22chr1A_C_albicans_SC5314	401500	402000	4	Ca22chr1A_C_albicans_SC5314	400591	401977	C101930WA	NoInfo	7.14806e-05
Ca22chr1A_C_albicans_SC5314	400500	401000	2	Ca22chr1A_C_albicans_SC5314	400591	401977	C101930WA	NoInfo	3.57403e-05
Ca22chr1A_C_albicans_SC5314	402500	403000	9	Ca22chr1A_C_albicans_SC5314	402263	402769	C101940CA	NoInfo	0.000160831
Ca22chr1A_C_albicans_SC5314	402000	402500	6	Ca22chr1A_C_albicans_SC5314	402263	402769	C101940CA	NoInfo	0.000107221
Ca22chr1A_C_albicans_SC5314	403500	404000	332	Ca22chr1A_C_albicans_SC5314	403144	403689	C101950CA	NoInfo	0.00593289
Ca22chr1A_C_albicans_SC5314	403000	403500	3	Ca22chr1A_C_albicans_SC5314	403144	403689	C101950CA	NoInfo	5.36104e-05
Ca22chr1A_C_albicans_SC5314	405500	406000	1	Ca22chr1A_C_albicans_SC5314	405749	406027	C101970WA	NoInfo	1.78701e-05
Ca22chr1A_C_albicans_SC5314	406000	406500	1	Ca22chr1A_C_albicans_SC5314	405749	406027	C101970WA	NoInfo	1.78701e-05
Ca22chr1A_C_albicans_SC5314	407500	408000	84	Ca22chr1A_C_albicans_SC5314	406673	408310	C101980WA	HGT1	0.00150109
Ca22chr1A_C_albicans_SC5314	406500	407000	57	Ca22chr1A_C_albicans_SC5314	406673	408310	C101980WA	HGT1	0.0010186
Ca22chr1A_C_albicans_SC5314	407000	407500	56	Ca22chr1A_C_albicans_SC5314	406673	408310	C101980WA	HGT1	0.00100073
Ca22chr1A_C_albicans_SC5314	408000	408500	30	Ca22chr1A_C_albicans_SC5314	406673	408310	C101980WA	HGT1	0.000536104
Ca22chr1A_C_albicans_SC5314	413500	414000	10	Ca22chr1A_C_albicans_SC5314	412817	413818	C102000WA	NoInfo	0.000178701
Ca22chr1A_C_albicans_SC5314	413000	413500	4	Ca22chr1A_C_albicans_SC5314	412817	413818	C102000WA	NoInfo	7.14806e-05
Ca22chr1A_C_albicans_SC5314	414000	414500	5	Ca22chr1A_C_albicans_SC5314	414090	416273	C102010CA	ZCF24	8.93507e-05
Ca22chr1A_C_albicans_SC5314	414500	415000	5	Ca22chr1A_C_albicans_SC5314	414090	416273	C102010CA	ZCF24	8.93507e-05
Ca22chr1A_C_albicans_SC5314	416000	416500	3	Ca22chr1A_C_albicans_SC5314	414090	416273	C102010CA	ZCF24	5.36104e-05
Ca22chr1A_C_albicans_SC5314	417000	417500	175	Ca22chr1A_C_albicans_SC5314	416452	417075	C102020WA	NoInfo	0.00312728
Ca22chr1A_C_albicans_SC5314	416500	417000	5	Ca22chr1A_C_albicans_SC5314	416452	417075	C102020WA	NoInfo	8.93507e-05
Ca22chr1A_C_albicans_SC5314	416000	416500	3	Ca22chr1A_C_albicans_SC5314	416452	417075	C102020WA	NoInfo	5.36104e-05
Ca22chr1A_C_albicans_SC5314	417000	417500	175	Ca22chr1A_C_albicans_SC5314	417078	417521	C102030CA	NoInfo	0.00312728
Ca22chr1A_C_albicans_SC5314	417500	418000	71	Ca22chr1A_C_albicans_SC5314	417078	417521	C102030CA	NoInfo	0.00126878
Ca22chr1A_C_albicans_SC5314	418500	419000	4	Ca22chr1A_C_albicans_SC5314	418019	420493	C102040CA	NoInfo	7.14806e-05
Ca22chr1A_C_albicans_SC5314	419500	420000	4	Ca22chr1A_C_albicans_SC5314	418019	420493	C102040CA	NoInfo	7.14806e-05
Ca22chr1A_C_albicans_SC5314	419000	419500	3	Ca22chr1A_C_albicans_SC5314	418019	420493	C102040CA	NoInfo	5.36104e-05
Ca22chr1A_C_albicans_SC5314	420000	420500	2	Ca22chr1A_C_albicans_SC5314	418019	420493	C102040CA	NoInfo	3.57403e-05
Ca22chr1A_C_albicans_SC5314	418000	418500	1	Ca22chr1A_C_albicans_SC5314	418019	420493	C102040CA	NoInfo	1.78701e-05
Ca22chr1A_C_albicans_SC5314	421000	421500	7	Ca22chr1A_C_albicans_SC5314	421264	423846	C102050CA	PHO91	0.000125091
Ca22chr1A_C_albicans_SC5314	421500	422000	4	Ca22chr1A_C_albicans_SC5314	421264	423846	C102050CA	PHO91	7.14806e-05
Ca22chr1A_C_albicans_SC5314	422000	422500	4	Ca22chr1A_C_albicans_SC5314	421264	423846	C102050CA	PHO91	7.14806e-05
Ca22chr1A_C_albicans_SC5314	423000	423500	4	Ca22chr1A_C_albicans_SC5314	421264	423846	C102050CA	PHO91	7.14806e-05
Ca22chr1A_C_albicans_SC5314	422500	423000	1	Ca22chr1A_C_albicans_SC5314	421264	423846	C102050CA	PHO91	1.78701e-05
Ca22chr1A_C_albicans_SC5314	423500	424000	1	Ca22chr1A_C_albicans_SC5314	421264	423846	C102050CA	PHO91	1.78701e-05
Ca22chr1A_C_albicans_SC5314	426000	426500	8	Ca22chr1A_C_albicans_SC5314	425985	426615	C102060WA	NoInfo	0.000142961
Ca22chr1A_C_albicans_SC5314	426500	427000	7	Ca22chr1A_C_albicans_SC5314	425985	426615	C102060WA	NoInfo	0.000125091
Ca22chr1A_C_albicans_SC5314	425500	426000	6	Ca22chr1A_C_albicans_SC5314	425985	426615	C102060WA	NoInfo	0.000107221
Ca22chr1A_C_albicans_SC5314	428500	429000	1	Ca22chr1A_C_albicans_SC5314	427843	428838	C102070WA	HSP31	1.78701e-05
Ca22chr1A_C_albicans_SC5314	430000	430500	632	Ca22chr1A_C_albicans_SC5314	429371	430510	C102080WA	SET6	0.0112939
Ca22chr1A_C_albicans_SC5314	430500	431000	446	Ca22chr1A_C_albicans_SC5314	429371	430510	C102080WA	SET6	0.00797009
Ca22chr1A_C_albicans_SC5314	429000	429500	5	Ca22chr1A_C_albicans_SC5314	429371	430510	C102080WA	SET6	8.93507e-05
Ca22chr1A_C_albicans_SC5314	429500	430000	5	Ca22chr1A_C_albicans_SC5314	429371	430510	C102080WA	SET6	8.93507e-05
Ca22chr1A_C_albicans_SC5314	430500	431000	446	Ca22chr1A_C_albicans_SC5314	430507	431994	C102090CA	NoInfo	0.00797009
Ca22chr1A_C_albicans_SC5314	431500	432000	1	Ca22chr1A_C_albicans_SC5314	430507	431994	C102090CA	NoInfo	1.78701e-05
Ca22chr1A_C_albicans_SC5314	433000	433500	45	Ca22chr1A_C_albicans_SC5314	432225	433841	C102100WA	NoInfo	0.000804157
Ca22chr1A_C_albicans_SC5314	433500	434000	8	Ca22chr1A_C_albicans_SC5314	432225	433841	C102100WA	NoInfo	0.000142961
Ca22chr1A_C_albicans_SC5314	432500	433000	1	Ca22chr1A_C_albicans_SC5314	432225	433841	C102100WA	NoInfo	1.78701e-05
Ca22chr1A_C_albicans_SC5314	434500	435000	48	Ca22chr1A_C_albicans_SC5314	434412	436049	C102110CA	HGT2	0.000857767
Ca22chr1A_C_albicans_SC5314	435000	435500	16	Ca22chr1A_C_albicans_SC5314	434412	436049	C102110CA	HGT2	0.000285922
Ca22chr1A_C_albicans_SC5314	435500	436000	6	Ca22chr1A_C_albicans_SC5314	434412	436049	C102110CA	HGT2	0.000107221
Ca22chr1A_C_albicans_SC5314	434000	434500	3	Ca22chr1A_C_albicans_SC5314	434412	436049	C102110CA	HGT2	5.36104e-05
Ca22chr1A_C_albicans_SC5314	436000	436500	1	Ca22chr1A_C_albicans_SC5314	434412	436049	C102110CA	HGT2	1.78701e-05
Ca22chr1A_C_albicans_SC5314	442000	442500	39	Ca22chr1A_C_albicans_SC5314	442448	444235	C102120CA	SHA3	0.000696936
Ca22chr1A_C_albicans_SC5314	443000	443500	28	Ca22chr1A_C_albicans_SC5314	442448	444235	C102120CA	SHA3	0.000500364
Ca22chr1A_C_albicans_SC5314	443500	444000	20	Ca22chr1A_C_albicans_SC5314	442448	444235	C102120CA	SHA3	0.000357403
Ca22chr1A_C_albicans_SC5314	442500	443000	15	Ca22chr1A_C_albicans_SC5314	442448	444235	C102120CA	SHA3	0.000268052
Ca22chr1A_C_albicans_SC5314	444000	444500	2	Ca22chr1A_C_albicans_SC5314	442448	444235	C102120CA	SHA3	3.57403e-05
Ca22chr1A_C_albicans_SC5314	449000	449500	5	Ca22chr1A_C_albicans_SC5314	449253	450800	C102130CA	GAL1	8.93507e-05
Ca22chr1A_C_albicans_SC5314	449500	450000	3	Ca22chr1A_C_albicans_SC5314	449253	450800	C102130CA	GAL1	5.36104e-05
Ca22chr1A_C_albicans_SC5314	451500	452000	3	Ca22chr1A_C_albicans_SC5314	451280	451624	C102140CA	NoInfo	5.36104e-05
Ca22chr1A_C_albicans_SC5314	451000	451500	1	Ca22chr1A_C_albicans_SC5314	451280	451624	C102140CA	NoInfo	1.78701e-05
Ca22chr1A_C_albicans_SC5314	452500	453000	19	Ca22chr1A_C_albicans_SC5314	452164	454191	C102150WA	GAL10	0.000339533
Ca22chr1A_C_albicans_SC5314	453000	453500	14	Ca22chr1A_C_albicans_SC5314	452164	454191	C102150WA	GAL10	0.000250182
Ca22chr1A_C_albicans_SC5314	453500	454000	9	Ca22chr1A_C_albicans_SC5314	452164	454191	C102150WA	GAL10	0.000160831
Ca22chr1A_C_albicans_SC5314	452000	452500	7	Ca22chr1A_C_albicans_SC5314	452164	454191	C102150WA	GAL10	0.000125091
Ca22chr1A_C_albicans_SC5314	454000	454500	6	Ca22chr1A_C_albicans_SC5314	452164	454191	C102150WA	GAL10	0.000107221
Ca22chr1A_C_albicans_SC5314	454500	455000	14	Ca22chr1A_C_albicans_SC5314	454396	454902	C102160WA	NoInfo	0.000250182
Ca22chr1A_C_albicans_SC5314	454000	454500	6	Ca22chr1A_C_albicans_SC5314	454396	454902	C102160WA	NoInfo	0.000107221
Ca22chr1A_C_albicans_SC5314	455000	455500	21	Ca22chr1A_C_albicans_SC5314	454861	455823	C102170CA	GAL102	0.000375273
Ca22chr1A_C_albicans_SC5314	454500	455000	14	Ca22chr1A_C_albicans_SC5314	454861	455823	C102170CA	GAL102	0.000250182
Ca22chr1A_C_albicans_SC5314	457500	458000	19	Ca22chr1A_C_albicans_SC5314	456751	457911	C102180WA	GAL7	0.000339533
Ca22chr1A_C_albicans_SC5314	456500	457000	6	Ca22chr1A_C_albicans_SC5314	456751	457911	C102180WA	GAL7	0.000107221
Ca22chr1A_C_albicans_SC5314	457000	457500	5	Ca22chr1A_C_albicans_SC5314	456751	457911	C102180WA	GAL7	8.93507e-05
Ca22chr1A_C_albicans_SC5314	459000	459500	32	Ca22chr1A_C_albicans_SC5314	458366	459304	C102190WA	ABP140	0.000571845
Ca22chr1A_C_albicans_SC5314	458500	459000	22	Ca22chr1A_C_albicans_SC5314	458366	459304	C102190WA	ABP140	0.000393143
Ca22chr1A_C_albicans_SC5314	458000	458500	18	Ca22chr1A_C_albicans_SC5314	458366	459304	C102190WA	ABP140	0.000321663
Ca22chr1A_C_albicans_SC5314	459000	459500	32	Ca22chr1A_C_albicans_SC5314	459294	460130	C102200CA	NoInfo	0.000571845
Ca22chr1A_C_albicans_SC5314	459500	460000	4	Ca22chr1A_C_albicans_SC5314	459294	460130	C102200CA	NoInfo	7.14806e-05
Ca22chr1A_C_albicans_SC5314	460000	460500	3	Ca22chr1A_C_albicans_SC5314	459294	460130	C102200CA	NoInfo	5.36104e-05
Ca22chr1A_C_albicans_SC5314	462500	463000	560	Ca22chr1A_C_albicans_SC5314	461070	462782	C102210WA	NoInfo	0.0100073
Ca22chr1A_C_albicans_SC5314	462000	462500	18	Ca22chr1A_C_albicans_SC5314	461070	462782	C102210WA	NoInfo	0.000321663
Ca22chr1A_C_albicans_SC5314	461500	462000	7	Ca22chr1A_C_albicans_SC5314	461070	462782	C102210WA	NoInfo	0.000125091
Ca22chr1A_C_albicans_SC5314	461000	461500	2	Ca22chr1A_C_albicans_SC5314	461070	462782	C102210WA	NoInfo	3.57403e-05
Ca22chr1A_C_albicans_SC5314	462500	463000	560	Ca22chr1A_C_albicans_SC5314	462849	463859	C102220CA	NoInfo	0.0100073
Ca22chr1A_C_albicans_SC5314	463000	463500	112	Ca22chr1A_C_albicans_SC5314	462849	463859	C102220CA	NoInfo	0.00200146
Ca22chr1A_C_albicans_SC5314	463500	464000	51	Ca22chr1A_C_albicans_SC5314	462849	463859	C102220CA	NoInfo	0.000911378
Ca22chr1A_C_albicans_SC5314	467500	468000	11	Ca22chr1A_C_albicans_SC5314	465637	467649	C102230WA	(SEP7)	0.000196572
Ca22chr1A_C_albicans_SC5314	467000	467500	7	Ca22chr1A_C_albicans_SC5314	465637	467649	C102230WA	(SEP7)	0.000125091
Ca22chr1A_C_albicans_SC5314	465500	466000	6	Ca22chr1A_C_albicans_SC5314	465637	467649	C102230WA	(SEP7)	0.000107221
Ca22chr1A_C_albicans_SC5314	466000	466500	1	Ca22chr1A_C_albicans_SC5314	465637	467649	C102230WA	(SEP7)	1.78701e-05
Ca22chr1A_C_albicans_SC5314	471500	472000	67	Ca22chr1A_C_albicans_SC5314	469116	471743	C102240WA	NoInfo	0.0011973
Ca22chr1A_C_albicans_SC5314	471000	471500	17	Ca22chr1A_C_albicans_SC5314	469116	471743	C102240WA	NoInfo	0.000303793
Ca22chr1A_C_albicans_SC5314	469000	469500	12	Ca22chr1A_C_albicans_SC5314	469116	471743	C102240WA	NoInfo	0.000214442
Ca22chr1A_C_albicans_SC5314	469500	470000	5	Ca22chr1A_C_albicans_SC5314	469116	471743	C102240WA	NoInfo	8.93507e-05
Ca22chr1A_C_albicans_SC5314	470500	471000	5	Ca22chr1A_C_albicans_SC5314	469116	471743	C102240WA	NoInfo	8.93507e-05
Ca22chr1A_C_albicans_SC5314	470000	470500	4	Ca22chr1A_C_albicans_SC5314	469116	471743	C102240WA	NoInfo	7.14806e-05
Ca22chr1A_C_albicans_SC5314	474500	475000	235	Ca22chr1A_C_albicans_SC5314	474919	475644	C102250WA	CWH8	0.00419949
Ca22chr1A_C_albicans_SC5314	475000	475500	82	Ca22chr1A_C_albicans_SC5314	474919	475644	C102250WA	CWH8	0.00146535
Ca22chr1A_C_albicans_SC5314	475500	476000	45	Ca22chr1A_C_albicans_SC5314	474919	475644	C102250WA	CWH8	0.000804157
Ca22chr1A_C_albicans_SC5314	477000	477500	52	Ca22chr1A_C_albicans_SC5314	475896	477035	C102260CA	AGE3	0.000929248
Ca22chr1A_C_albicans_SC5314	475500	476000	45	Ca22chr1A_C_albicans_SC5314	475896	477035	C102260CA	AGE3	0.000804157
Ca22chr1A_C_albicans_SC5314	476500	477000	16	Ca22chr1A_C_albicans_SC5314	475896	477035	C102260CA	AGE3	0.000285922
Ca22chr1A_C_albicans_SC5314	476000	476500	10	Ca22chr1A_C_albicans_SC5314	475896	477035	C102260CA	AGE3	0.000178701
Ca22chr1A_C_albicans_SC5314	481500	482000	14	Ca22chr1A_C_albicans_SC5314	478626	481568	C102280CA	PSY2	0.000250182
Ca22chr1A_C_albicans_SC5314	478500	479000	5	Ca22chr1A_C_albicans_SC5314	478626	481568	C102280CA	PSY2	8.93507e-05
Ca22chr1A_C_albicans_SC5314	479000	479500	1	Ca22chr1A_C_albicans_SC5314	478626	481568	C102280CA	PSY2	1.78701e-05
Ca22chr1A_C_albicans_SC5314	480000	480500	1	Ca22chr1A_C_albicans_SC5314	478626	481568	C102280CA	PSY2	1.78701e-05
Ca22chr1A_C_albicans_SC5314	482000	482500	24	Ca22chr1A_C_albicans_SC5314	482379	483590	C102290CA	NoInfo	0.000428884
Ca22chr1A_C_albicans_SC5314	482500	483000	4	Ca22chr1A_C_albicans_SC5314	482379	483590	C102290CA	NoInfo	7.14806e-05
Ca22chr1A_C_albicans_SC5314	483000	483500	4	Ca22chr1A_C_albicans_SC5314	482379	483590	C102290CA	NoInfo	7.14806e-05
Ca22chr1A_C_albicans_SC5314	484000	484500	818	Ca22chr1A_C_albicans_SC5314	483698	484063	C102300WA	NoInfo	0.0146178
Ca22chr1A_C_albicans_SC5314	484000	484500	818	Ca22chr1A_C_albicans_SC5314	484174	484539	C102310CA	NoInfo	0.0146178
Ca22chr1A_C_albicans_SC5314	484500	485000	16	Ca22chr1A_C_albicans_SC5314	484174	484539	C102310CA	NoInfo	0.000285922
Ca22chr1A_C_albicans_SC5314	485000	485500	18	Ca22chr1A_C_albicans_SC5314	484846	486477	C102320CA	NoInfo	0.000321663
Ca22chr1A_C_albicans_SC5314	484500	485000	16	Ca22chr1A_C_albicans_SC5314	484846	486477	C102320CA	NoInfo	0.000285922
Ca22chr1A_C_albicans_SC5314	485500	486000	2	Ca22chr1A_C_albicans_SC5314	484846	486477	C102320CA	NoInfo	3.57403e-05
Ca22chr1A_C_albicans_SC5314	486000	486500	1	Ca22chr1A_C_albicans_SC5314	484846	486477	C102320CA	NoInfo	1.78701e-05
Ca22chr1A_C_albicans_SC5314	488000	488500	59	Ca22chr1A_C_albicans_SC5314	487350	488196	C102330CA	NoInfo	0.00105434
Ca22chr1A_C_albicans_SC5314	487500	488000	50	Ca22chr1A_C_albicans_SC5314	487350	488196	C102330CA	NoInfo	0.000893507
Ca22chr1A_C_albicans_SC5314	487000	487500	39	Ca22chr1A_C_albicans_SC5314	487350	488196	C102330CA	NoInfo	0.000696936
Ca22chr1A_C_albicans_SC5314	488500	489000	460	Ca22chr1A_C_albicans_SC5314	488645	488749	C102340CA	tR(CCG)1	0.00822027
Ca22chr1A_C_albicans_SC5314	489000	489500	13	Ca22chr1A_C_albicans_SC5314	489332	490138	C102350WA	TIM21	0.000232312
Ca22chr1A_C_albicans_SC5314	490000	490500	12	Ca22chr1A_C_albicans_SC5314	489332	490138	C102350WA	TIM21	0.000214442
Ca22chr1A_C_albicans_SC5314	489500	490000	7	Ca22chr1A_C_albicans_SC5314	489332	490138	C102350WA	TIM21	0.000125091
Ca22chr1A_C_albicans_SC5314	490000	490500	12	Ca22chr1A_C_albicans_SC5314	490252	492177	C102360CA	PGA5	0.000214442
Ca22chr1A_C_albicans_SC5314	492000	492500	12	Ca22chr1A_C_albicans_SC5314	490252	492177	C102360CA	PGA5	0.000214442
Ca22chr1A_C_albicans_SC5314	491000	491500	1	Ca22chr1A_C_albicans_SC5314	490252	492177	C102360CA	PGA5	1.78701e-05
Ca22chr1A_C_albicans_SC5314	494000	494500	10	Ca22chr1A_C_albicans_SC5314	492588	496217	C102370CA	NoInfo	0.000178701
Ca22chr1A_C_albicans_SC5314	492500	493000	9	Ca22chr1A_C_albicans_SC5314	492588	496217	C102370CA	NoInfo	0.000160831
Ca22chr1A_C_albicans_SC5314	493000	493500	7	Ca22chr1A_C_albicans_SC5314	492588	496217	C102370CA	NoInfo	0.000125091
Ca22chr1A_C_albicans_SC5314	493500	494000	7	Ca22chr1A_C_albicans_SC5314	492588	496217	C102370CA	NoInfo	0.000125091
Ca22chr1A_C_albicans_SC5314	496000	496500	6	Ca22chr1A_C_albicans_SC5314	492588	496217	C102370CA	NoInfo	0.000107221
Ca22chr1A_C_albicans_SC5314	495500	496000	5	Ca22chr1A_C_albicans_SC5314	492588	496217	C102370CA	NoInfo	8.93507e-05
Ca22chr1A_C_albicans_SC5314	494500	495000	3	Ca22chr1A_C_albicans_SC5314	492588	496217	C102370CA	NoInfo	5.36104e-05
Ca22chr1A_C_albicans_SC5314	498000	498500	25	Ca22chr1A_C_albicans_SC5314	498351	498953	C102380CA	NoInfo	0.000446754
Ca22chr1A_C_albicans_SC5314	498500	499000	6	Ca22chr1A_C_albicans_SC5314	498351	498953	C102380CA	NoInfo	0.000107221
Ca22chr1A_C_albicans_SC5314	501000	501500	15	Ca22chr1A_C_albicans_SC5314	499217	501709	C102390WA	NoInfo	0.000268052
Ca22chr1A_C_albicans_SC5314	499000	499500	12	Ca22chr1A_C_albicans_SC5314	499217	501709	C102390WA	NoInfo	0.000214442
Ca22chr1A_C_albicans_SC5314	500500	501000	7	Ca22chr1A_C_albicans_SC5314	499217	501709	C102390WA	NoInfo	0.000125091
Ca22chr1A_C_albicans_SC5314	500000	500500	4	Ca22chr1A_C_albicans_SC5314	499217	501709	C102390WA	NoInfo	7.14806e-05
Ca22chr1A_C_albicans_SC5314	501500	502000	4	Ca22chr1A_C_albicans_SC5314	499217	501709	C102390WA	NoInfo	7.14806e-05
Ca22chr1A_C_albicans_SC5314	499500	500000	3	Ca22chr1A_C_albicans_SC5314	499217	501709	C102390WA	NoInfo	5.36104e-05
Ca22chr1A_C_albicans_SC5314	503000	503500	10	Ca22chr1A_C_albicans_SC5314	502050	503384	C102400CA	MNN11	0.000178701
Ca22chr1A_C_albicans_SC5314	502500	503000	3	Ca22chr1A_C_albicans_SC5314	502050	503384	C102400CA	MNN11	5.36104e-05
Ca22chr1A_C_albicans_SC5314	502000	502500	1	Ca22chr1A_C_albicans_SC5314	502050	503384	C102400CA	MNN11	1.78701e-05
Ca22chr1A_C_albicans_SC5314	504000	504500	47	Ca22chr1A_C_albicans_SC5314	504151	505224	C102410CA	NoInfo	0.000839897
Ca22chr1A_C_albicans_SC5314	504500	505000	11	Ca22chr1A_C_albicans_SC5314	504151	505224	C102410CA	NoInfo	0.000196572
Ca22chr1A_C_albicans_SC5314	505000	505500	9	Ca22chr1A_C_albicans_SC5314	504151	505224	C102410CA	NoInfo	0.000160831
Ca22chr1A_C_albicans_SC5314	509500	510000	32	Ca22chr1A_C_albicans_SC5314	505969	511662	C102420CA	GSC1	0.000571845
Ca22chr1A_C_albicans_SC5314	506000	506500	28	Ca22chr1A_C_albicans_SC5314	505969	511662	C102420CA	GSC1	0.000500364
Ca22chr1A_C_albicans_SC5314	506500	507000	22	Ca22chr1A_C_albicans_SC5314	505969	511662	C102420CA	GSC1	0.000393143
Ca22chr1A_C_albicans_SC5314	508500	509000	22	Ca22chr1A_C_albicans_SC5314	505969	511662	C102420CA	GSC1	0.000393143
Ca22chr1A_C_albicans_SC5314	509000	509500	15	Ca22chr1A_C_albicans_SC5314	505969	511662	C102420CA	GSC1	0.000268052
Ca22chr1A_C_albicans_SC5314	510500	511000	15	Ca22chr1A_C_albicans_SC5314	505969	511662	C102420CA	GSC1	0.000268052
Ca22chr1A_C_albicans_SC5314	505500	506000	14	Ca22chr1A_C_albicans_SC5314	505969	511662	C102420CA	GSC1	0.000250182
Ca22chr1A_C_albicans_SC5314	511000	511500	12	Ca22chr1A_C_albicans_SC5314	505969	511662	C102420CA	GSC1	0.000214442
Ca22chr1A_C_albicans_SC5314	507000	507500	11	Ca22chr1A_C_albicans_SC5314	505969	511662	C102420CA	GSC1	0.000196572
Ca22chr1A_C_albicans_SC5314	507500	508000	11	Ca22chr1A_C_albicans_SC5314	505969	511662	C102420CA	GSC1	0.000196572
Ca22chr1A_C_albicans_SC5314	510000	510500	9	Ca22chr1A_C_albicans_SC5314	505969	511662	C102420CA	GSC1	0.000160831
Ca22chr1A_C_albicans_SC5314	508000	508500	7	Ca22chr1A_C_albicans_SC5314	505969	511662	C102420CA	GSC1	0.000125091
Ca22chr1A_C_albicans_SC5314	511500	512000	5	Ca22chr1A_C_albicans_SC5314	505969	511662	C102420CA	GSC1	8.93507e-05
Ca22chr1A_C_albicans_SC5314	515500	516000	14	Ca22chr1A_C_albicans_SC5314	515594	517525	C102430CA	NoInfo	0.000250182
Ca22chr1A_C_albicans_SC5314	516500	517000	7	Ca22chr1A_C_albicans_SC5314	515594	517525	C102430CA	NoInfo	0.000125091
Ca22chr1A_C_albicans_SC5314	516000	516500	5	Ca22chr1A_C_albicans_SC5314	515594	517525	C102430CA	NoInfo	8.93507e-05
Ca22chr1A_C_albicans_SC5314	517000	517500	4	Ca22chr1A_C_albicans_SC5314	515594	517525	C102430CA	NoInfo	7.14806e-05
Ca22chr1A_C_albicans_SC5314	517500	518000	4	Ca22chr1A_C_albicans_SC5314	515594	517525	C102430CA	NoInfo	7.14806e-05
Ca22chr1A_C_albicans_SC5314	519000	519500	2	Ca22chr1A_C_albicans_SC5314	518168	519169	C102440CA	NoInfo	3.57403e-05
Ca22chr1A_C_albicans_SC5314	518000	518500	1	Ca22chr1A_C_albicans_SC5314	518168	519169	C102440CA	NoInfo	1.78701e-05
Ca22chr1A_C_albicans_SC5314	520000	520500	270	Ca22chr1A_C_albicans_SC5314	520056	520586	C102450CA	NoInfo	0.00482494
Ca22chr1A_C_albicans_SC5314	520500	521000	4	Ca22chr1A_C_albicans_SC5314	520056	520586	C102450CA	NoInfo	7.14806e-05
Ca22chr1A_C_albicans_SC5314	521500	522000	121	Ca22chr1A_C_albicans_SC5314	521288	521950	C102460WA	RPL10	0.00216229
Ca22chr1A_C_albicans_SC5314	521000	521500	109	Ca22chr1A_C_albicans_SC5314	521288	521950	C102460WA	RPL10	0.00194785
Ca22chr1A_C_albicans_SC5314	524500	525000	1267	Ca22chr1A_C_albicans_SC5314	523976	524734	C102480WA	PMM1	0.0226415
Ca22chr1A_C_albicans_SC5314	524000	524500	11	Ca22chr1A_C_albicans_SC5314	523976	524734	C102480WA	PMM1	0.000196572
Ca22chr1A_C_albicans_SC5314	523500	524000	7	Ca22chr1A_C_albicans_SC5314	523976	524734	C102480WA	PMM1	0.000125091
Ca22chr1A_C_albicans_SC5314	524500	525000	1267	Ca22chr1A_C_albicans_SC5314	524841	526862	C102490CA	NoInfo	0.0226415
Ca22chr1A_C_albicans_SC5314	525000	525500	8	Ca22chr1A_C_albicans_SC5314	524841	526862	C102490CA	NoInfo	0.000142961
Ca22chr1A_C_albicans_SC5314	525500	526000	3	Ca22chr1A_C_albicans_SC5314	524841	526862	C102490CA	NoInfo	5.36104e-05
Ca22chr1A_C_albicans_SC5314	526000	526500	1	Ca22chr1A_C_albicans_SC5314	524841	526862	C102490CA	NoInfo	1.78701e-05
Ca22chr1A_C_albicans_SC5314	527000	527500	5	Ca22chr1A_C_albicans_SC5314	527100	527726	C102500WA	NoInfo	8.93507e-05
Ca22chr1A_C_albicans_SC5314	527500	528000	2	Ca22chr1A_C_albicans_SC5314	527100	527726	C102500WA	NoInfo	3.57403e-05
Ca22chr1A_C_albicans_SC5314	528000	528500	15	Ca22chr1A_C_albicans_SC5314	528029	528760	C102510WA	NoInfo	0.000268052
Ca22chr1A_C_albicans_SC5314	528500	529000	1	Ca22chr1A_C_albicans_SC5314	528029	528760	C102510WA	NoInfo	1.78701e-05
Ca22chr1A_C_albicans_SC5314	536500	537000	1214	Ca22chr1A_C_albicans_SC5314	536532	536604	C102540CA	tR(UCU)4	0.0216944
Ca22chr1A_C_albicans_SC5314	536500	537000	1214	Ca22chr1A_C_albicans_SC5314	536928	537227	C102560WA	NoInfo	0.0216944
Ca22chr1A_C_albicans_SC5314	537500	538000	8	Ca22chr1A_C_albicans_SC5314	537385	539079	C102570CA	PUT4	0.000142961
Ca22chr1A_C_albicans_SC5314	541500	542000	25	Ca22chr1A_C_albicans_SC5314	540001	541512	C102580WA	HNM4	0.000446754
Ca22chr1A_C_albicans_SC5314	540500	541000	6	Ca22chr1A_C_albicans_SC5314	540001	541512	C102580WA	HNM4	0.000107221
Ca22chr1A_C_albicans_SC5314	541000	541500	1	Ca22chr1A_C_albicans_SC5314	540001	541512	C102580WA	HNM4	1.78701e-05
Ca22chr1A_C_albicans_SC5314	542000	542500	34	Ca22chr1A_C_albicans_SC5314	541722	542600	C102590CA	SNZ1	0.000607585
Ca22chr1A_C_albicans_SC5314	542500	543000	33	Ca22chr1A_C_albicans_SC5314	541722	542600	C102590CA	SNZ1	0.000589715
Ca22chr1A_C_albicans_SC5314	541500	542000	25	Ca22chr1A_C_albicans_SC5314	541722	542600	C102590CA	SNZ1	0.000446754
Ca22chr1A_C_albicans_SC5314	549000	549500	66	Ca22chr1A_C_albicans_SC5314	545022	549395	C102610WA	IML1	0.00117943
Ca22chr1A_C_albicans_SC5314	548000	548500	4	Ca22chr1A_C_albicans_SC5314	545022	549395	C102610WA	IML1	7.14806e-05
Ca22chr1A_C_albicans_SC5314	545000	545500	2	Ca22chr1A_C_albicans_SC5314	545022	549395	C102610WA	IML1	3.57403e-05
Ca22chr1A_C_albicans_SC5314	546000	546500	2	Ca22chr1A_C_albicans_SC5314	545022	549395	C102610WA	IML1	3.57403e-05
Ca22chr1A_C_albicans_SC5314	548500	549000	2	Ca22chr1A_C_albicans_SC5314	545022	549395	C102610WA	IML1	3.57403e-05
Ca22chr1A_C_albicans_SC5314	545500	546000	1	Ca22chr1A_C_albicans_SC5314	545022	549395	C102610WA	IML1	1.78701e-05
Ca22chr1A_C_albicans_SC5314	549500	550000	122	Ca22chr1A_C_albicans_SC5314	549494	550573	C102620CA	HOM6	0.00218016
Ca22chr1A_C_albicans_SC5314	550000	550500	93	Ca22chr1A_C_albicans_SC5314	549494	550573	C102620CA	HOM6	0.00166192
Ca22chr1A_C_albicans_SC5314	549000	549500	66	Ca22chr1A_C_albicans_SC5314	549494	550573	C102620CA	HOM6	0.00117943
Ca22chr1A_C_albicans_SC5314	550500	551000	31	Ca22chr1A_C_albicans_SC5314	549494	550573	C102620CA	HOM6	0.000553975
Ca22chr1A_C_albicans_SC5314	550500	551000	31	Ca22chr1A_C_albicans_SC5314	550937	552376	C102630CA	EXG2	0.000553975
Ca22chr1A_C_albicans_SC5314	551000	551500	1	Ca22chr1A_C_albicans_SC5314	550937	552376	C102630CA	EXG2	1.78701e-05
Ca22chr1A_C_albicans_SC5314	553000	553500	28	Ca22chr1A_C_albicans_SC5314	552858	553373	C102640CA	TOM20	0.000500364
Ca22chr1A_C_albicans_SC5314	552500	553000	17	Ca22chr1A_C_albicans_SC5314	552858	553373	C102640CA	TOM20	0.000303793
Ca22chr1A_C_albicans_SC5314	554000	554500	139	Ca22chr1A_C_albicans_SC5314	553758	554360	C102650WA	NoInfo	0.00248395
Ca22chr1A_C_albicans_SC5314	553500	554000	2	Ca22chr1A_C_albicans_SC5314	553758	554360	C102650WA	NoInfo	3.57403e-05
Ca22chr1A_C_albicans_SC5314	554500	555000	356	Ca22chr1A_C_albicans_SC5314	554577	555404	C102660CA	MGM101	0.00636177
Ca22chr1A_C_albicans_SC5314	555000	555500	4	Ca22chr1A_C_albicans_SC5314	554577	555404	C102660CA	MGM101	7.14806e-05
Ca22chr1A_C_albicans_SC5314	555500	556000	1	Ca22chr1A_C_albicans_SC5314	555675	558101	C102670CA	NoInfo	1.78701e-05
Ca22chr1A_C_albicans_SC5314	559000	559500	3	Ca22chr1A_C_albicans_SC5314	558921	561449	C102680CA	NoInfo	5.36104e-05
Ca22chr1A_C_albicans_SC5314	558500	559000	2	Ca22chr1A_C_albicans_SC5314	558921	561449	C102680CA	NoInfo	3.57403e-05
Ca22chr1A_C_albicans_SC5314	564000	564500	55	Ca22chr1A_C_albicans_SC5314	564255	564428	C102700CA	NoInfo	0.000982858
Ca22chr1A_C_albicans_SC5314	565500	566000	87	Ca22chr1A_C_albicans_SC5314	565683	567173	C102710WA	FRS2	0.0015547
Ca22chr1A_C_albicans_SC5314	566000	566500	39	Ca22chr1A_C_albicans_SC5314	565683	567173	C102710WA	FRS2	0.000696936
Ca22chr1A_C_albicans_SC5314	567000	567500	24	Ca22chr1A_C_albicans_SC5314	565683	567173	C102710WA	FRS2	0.000428884
Ca22chr1A_C_albicans_SC5314	566500	567000	5	Ca22chr1A_C_albicans_SC5314	565683	567173	C102710WA	FRS2	8.93507e-05
Ca22chr1A_C_albicans_SC5314	567000	567500	24	Ca22chr1A_C_albicans_SC5314	567442	568635	C102720WA	NoInfo	0.000428884
Ca22chr1A_C_albicans_SC5314	567500	568000	5	Ca22chr1A_C_albicans_SC5314	567442	568635	C102720WA	NoInfo	8.93507e-05
Ca22chr1A_C_albicans_SC5314	568000	568500	1	Ca22chr1A_C_albicans_SC5314	567442	568635	C102720WA	NoInfo	1.78701e-05
Ca22chr1A_C_albicans_SC5314	568500	569000	1	Ca22chr1A_C_albicans_SC5314	567442	568635	C102720WA	NoInfo	1.78701e-05
Ca22chr1A_C_albicans_SC5314	575000	575500	49	Ca22chr1A_C_albicans_SC5314	574220	575107	C102730WA	NoInfo	0.000875637
Ca22chr1A_C_albicans_SC5314	574500	575000	29	Ca22chr1A_C_albicans_SC5314	574220	575107	C102730WA	NoInfo	0.000518234
Ca22chr1A_C_albicans_SC5314	574000	574500	2	Ca22chr1A_C_albicans_SC5314	574220	575107	C102730WA	NoInfo	3.57403e-05
Ca22chr1A_C_albicans_SC5314	575000	575500	49	Ca22chr1A_C_albicans_SC5314	575478	576398	C102740CA	NoInfo	0.000875637
Ca22chr1A_C_albicans_SC5314	575500	576000	1	Ca22chr1A_C_albicans_SC5314	575478	576398	C102740CA	NoInfo	1.78701e-05
Ca22chr1A_C_albicans_SC5314	576500	577000	5	Ca22chr1A_C_albicans_SC5314	576658	579045	C102750CA	RSC2	8.93507e-05
Ca22chr1A_C_albicans_SC5314	578000	578500	3	Ca22chr1A_C_albicans_SC5314	576658	579045	C102750CA	RSC2	5.36104e-05
Ca22chr1A_C_albicans_SC5314	577500	578000	2	Ca22chr1A_C_albicans_SC5314	576658	579045	C102750CA	RSC2	3.57403e-05
Ca22chr1A_C_albicans_SC5314	578500	579000	2	Ca22chr1A_C_albicans_SC5314	576658	579045	C102750CA	RSC2	3.57403e-05
Ca22chr1A_C_albicans_SC5314	577000	577500	1	Ca22chr1A_C_albicans_SC5314	576658	579045	C102750CA	RSC2	1.78701e-05
Ca22chr1A_C_albicans_SC5314	580500	581000	15	Ca22chr1A_C_albicans_SC5314	579750	580802	C102760WA	NoInfo	0.000268052
Ca22chr1A_C_albicans_SC5314	580000	580500	13	Ca22chr1A_C_albicans_SC5314	579750	580802	C102760WA	NoInfo	0.000232312
Ca22chr1A_C_albicans_SC5314	579500	580000	4	Ca22chr1A_C_albicans_SC5314	579750	580802	C102760WA	NoInfo	7.14806e-05
Ca22chr1A_C_albicans_SC5314	581000	581500	33	Ca22chr1A_C_albicans_SC5314	581212	581508	C102770WA	NoInfo	0.000589715
Ca22chr1A_C_albicans_SC5314	581500	582000	8	Ca22chr1A_C_albicans_SC5314	581212	581508	C102770WA	NoInfo	0.000142961
Ca22chr1A_C_albicans_SC5314	582500	583000	21	Ca22chr1A_C_albicans_SC5314	581844	582602	C102780WA	NoInfo	0.000375273
Ca22chr1A_C_albicans_SC5314	582000	582500	18	Ca22chr1A_C_albicans_SC5314	581844	582602	C102780WA	NoInfo	0.000321663
Ca22chr1A_C_albicans_SC5314	581500	582000	8	Ca22chr1A_C_albicans_SC5314	581844	582602	C102780WA	NoInfo	0.000142961
Ca22chr1A_C_albicans_SC5314	582500	583000	21	Ca22chr1A_C_albicans_SC5314	582899	583951	C102790WA	TIF34	0.000375273
Ca22chr1A_C_albicans_SC5314	583000	583500	13	Ca22chr1A_C_albicans_SC5314	582899	583951	C102790WA	TIF34	0.000232312
Ca22chr1A_C_albicans_SC5314	583500	584000	3	Ca22chr1A_C_albicans_SC5314	582899	583951	C102790WA	TIF34	5.36104e-05
Ca22chr1A_C_albicans_SC5314	584000	584500	5	Ca22chr1A_C_albicans_SC5314	584332	584934	C102800WA	NoInfo	8.93507e-05
Ca22chr1A_C_albicans_SC5314	592500	593000	15	Ca22chr1A_C_albicans_SC5314	588902	593116	C102820WA	LYS2	0.000268052
Ca22chr1A_C_albicans_SC5314	593000	593500	10	Ca22chr1A_C_albicans_SC5314	588902	593116	C102820WA	LYS2	0.000178701
Ca22chr1A_C_albicans_SC5314	591500	592000	7	Ca22chr1A_C_albicans_SC5314	588902	593116	C102820WA	LYS2	0.000125091
Ca22chr1A_C_albicans_SC5314	591000	591500	5	Ca22chr1A_C_albicans_SC5314	588902	593116	C102820WA	LYS2	8.93507e-05
Ca22chr1A_C_albicans_SC5314	592000	592500	4	Ca22chr1A_C_albicans_SC5314	588902	593116	C102820WA	LYS2	7.14806e-05
Ca22chr1A_C_albicans_SC5314	588500	589000	3	Ca22chr1A_C_albicans_SC5314	588902	593116	C102820WA	LYS2	5.36104e-05
Ca22chr1A_C_albicans_SC5314	589000	589500	3	Ca22chr1A_C_albicans_SC5314	588902	593116	C102820WA	LYS2	5.36104e-05
Ca22chr1A_C_albicans_SC5314	590000	590500	3	Ca22chr1A_C_albicans_SC5314	588902	593116	C102820WA	LYS2	5.36104e-05
Ca22chr1A_C_albicans_SC5314	589500	590000	2	Ca22chr1A_C_albicans_SC5314	588902	593116	C102820WA	LYS2	3.57403e-05
Ca22chr1A_C_albicans_SC5314	595000	595500	4	Ca22chr1A_C_albicans_SC5314	593697	595466	C102830WA	NoInfo	7.14806e-05
Ca22chr1A_C_albicans_SC5314	593500	594000	3	Ca22chr1A_C_albicans_SC5314	593697	595466	C102830WA	NoInfo	5.36104e-05
Ca22chr1A_C_albicans_SC5314	594000	594500	3	Ca22chr1A_C_albicans_SC5314	593697	595466	C102830WA	NoInfo	5.36104e-05
Ca22chr1A_C_albicans_SC5314	594500	595000	2	Ca22chr1A_C_albicans_SC5314	593697	595466	C102830WA	NoInfo	3.57403e-05
Ca22chr1A_C_albicans_SC5314	598000	598500	5	Ca22chr1A_C_albicans_SC5314	598018	599733	C102840WA	PDE2	8.93507e-05
Ca22chr1A_C_albicans_SC5314	599500	600000	5	Ca22chr1A_C_albicans_SC5314	598018	599733	C102840WA	PDE2	8.93507e-05
Ca22chr1A_C_albicans_SC5314	599000	599500	3	Ca22chr1A_C_albicans_SC5314	598018	599733	C102840WA	PDE2	5.36104e-05
Ca22chr1A_C_albicans_SC5314	598500	599000	2	Ca22chr1A_C_albicans_SC5314	598018	599733	C102840WA	PDE2	3.57403e-05
Ca22chr1A_C_albicans_SC5314	602500	603000	112	Ca22chr1A_C_albicans_SC5314	600683	602722	C102850WA	NoInfo	0.00200146
Ca22chr1A_C_albicans_SC5314	602000	602500	42	Ca22chr1A_C_albicans_SC5314	600683	602722	C102850WA	NoInfo	0.000750546
Ca22chr1A_C_albicans_SC5314	600500	601000	32	Ca22chr1A_C_albicans_SC5314	600683	602722	C102850WA	NoInfo	0.000571845
Ca22chr1A_C_albicans_SC5314	601500	602000	26	Ca22chr1A_C_albicans_SC5314	600683	602722	C102850WA	NoInfo	0.000464624
Ca22chr1A_C_albicans_SC5314	601000	601500	19	Ca22chr1A_C_albicans_SC5314	600683	602722	C102850WA	NoInfo	0.000339533
Ca22chr1A_C_albicans_SC5314	603500	604000	10	Ca22chr1A_C_albicans_SC5314	603130	603732	C102860CA	YKT6	0.000178701
Ca22chr1A_C_albicans_SC5314	603000	603500	4	Ca22chr1A_C_albicans_SC5314	603130	603732	C102860CA	YKT6	7.14806e-05
Ca22chr1A_C_albicans_SC5314	605500	606000	15	Ca22chr1A_C_albicans_SC5314	604676	605542	C102870WA	YPT7	0.000268052
Ca22chr1A_C_albicans_SC5314	604500	605000	4	Ca22chr1A_C_albicans_SC5314	604676	605542	C102870WA	YPT7	7.14806e-05
Ca22chr1A_C_albicans_SC5314	605000	605500	2	Ca22chr1A_C_albicans_SC5314	604676	605542	C102870WA	YPT7	3.57403e-05
Ca22chr1A_C_albicans_SC5314	606000	606500	154	Ca22chr1A_C_albicans_SC5314	605725	606483	C102880CA	MIA40	0.002752
Ca22chr1A_C_albicans_SC5314	605500	606000	15	Ca22chr1A_C_albicans_SC5314	605725	606483	C102880CA	MIA40	0.000268052
Ca22chr1A_C_albicans_SC5314	607500	608000	96	Ca22chr1A_C_albicans_SC5314	607149	607523	C102890CA	NoInfo	0.00171553
Ca22chr1A_C_albicans_SC5314	607000	607500	16	Ca22chr1A_C_albicans_SC5314	607149	607523	C102890CA	NoInfo	0.000285922
Ca22chr1A_C_albicans_SC5314	608000	608500	122	Ca22chr1A_C_albicans_SC5314	607807	609984	C102900CA	NoInfo	0.00218016
Ca22chr1A_C_albicans_SC5314	607500	608000	96	Ca22chr1A_C_albicans_SC5314	607807	609984	C102900CA	NoInfo	0.00171553
Ca22chr1A_C_albicans_SC5314	608500	609000	20	Ca22chr1A_C_albicans_SC5314	607807	609984	C102900CA	NoInfo	0.000357403
Ca22chr1A_C_albicans_SC5314	609000	609500	3	Ca22chr1A_C_albicans_SC5314	607807	609984	C102900CA	NoInfo	5.36104e-05
Ca22chr1A_C_albicans_SC5314	609500	610000	2	Ca22chr1A_C_albicans_SC5314	607807	609984	C102900CA	NoInfo	3.57403e-05
Ca22chr1A_C_albicans_SC5314	610000	610500	3	Ca22chr1A_C_albicans_SC5314	610205	611635	C102910CA	NoInfo	5.36104e-05
Ca22chr1A_C_albicans_SC5314	610500	611000	2	Ca22chr1A_C_albicans_SC5314	610205	611635	C102910CA	NoInfo	3.57403e-05
Ca22chr1A_C_albicans_SC5314	613000	613500	222	Ca22chr1A_C_albicans_SC5314	611934	613046	C102920WA	CDC73	0.00396717
Ca22chr1A_C_albicans_SC5314	612500	613000	4	Ca22chr1A_C_albicans_SC5314	611934	613046	C102920WA	CDC73	7.14806e-05
Ca22chr1A_C_albicans_SC5314	613000	613500	222	Ca22chr1A_C_albicans_SC5314	613106	614473	C102930CA	MST1	0.00396717
Ca22chr1A_C_albicans_SC5314	613500	614000	17	Ca22chr1A_C_albicans_SC5314	613106	614473	C102930CA	MST1	0.000303793
Ca22chr1A_C_albicans_SC5314	614000	614500	5	Ca22chr1A_C_albicans_SC5314	613106	614473	C102930CA	MST1	8.93507e-05
Ca22chr1A_C_albicans_SC5314	614500	615000	399	Ca22chr1A_C_albicans_SC5314	614701	615219	C102940CA	NoInfo	0.00713019
Ca22chr1A_C_albicans_SC5314	615000	615500	249	Ca22chr1A_C_albicans_SC5314	614701	615219	C102940CA	NoInfo	0.00444967
Ca22chr1A_C_albicans_SC5314	615000	615500	249	Ca22chr1A_C_albicans_SC5314	615467	615844	C102950WA	NoInfo	0.00444967
Ca22chr1A_C_albicans_SC5314	615500	616000	207	Ca22chr1A_C_albicans_SC5314	615467	615844	C102950WA	NoInfo	0.00369912
Ca22chr1A_C_albicans_SC5314	616000	616500	472	Ca22chr1A_C_albicans_SC5314	615939	617726	C102960CA	NoInfo	0.00843471
Ca22chr1A_C_albicans_SC5314	615500	616000	207	Ca22chr1A_C_albicans_SC5314	615939	617726	C102960CA	NoInfo	0.00369912
Ca22chr1A_C_albicans_SC5314	617500	618000	4	Ca22chr1A_C_albicans_SC5314	615939	617726	C102960CA	NoInfo	7.14806e-05
Ca22chr1A_C_albicans_SC5314	617000	617500	3	Ca22chr1A_C_albicans_SC5314	615939	617726	C102960CA	NoInfo	5.36104e-05
Ca22chr1A_C_albicans_SC5314	616500	617000	2	Ca22chr1A_C_albicans_SC5314	615939	617726	C102960CA	NoInfo	3.57403e-05
Ca22chr1A_C_albicans_SC5314	619000	619500	38	Ca22chr1A_C_albicans_SC5314	618379	619644	C102970WA	NoInfo	0.000679066
Ca22chr1A_C_albicans_SC5314	619500	620000	20	Ca22chr1A_C_albicans_SC5314	618379	619644	C102970WA	NoInfo	0.000357403
Ca22chr1A_C_albicans_SC5314	618500	619000	10	Ca22chr1A_C_albicans_SC5314	618379	619644	C102970WA	NoInfo	0.000178701
Ca22chr1A_C_albicans_SC5314	618000	618500	2	Ca22chr1A_C_albicans_SC5314	618379	619644	C102970WA	NoInfo	3.57403e-05
Ca22chr1A_C_albicans_SC5314	621000	621500	2	Ca22chr1A_C_albicans_SC5314	620103	621131	C102980WA	GOR1	3.57403e-05
Ca22chr1A_C_albicans_SC5314	620000	620500	1	Ca22chr1A_C_albicans_SC5314	620103	621131	C102980WA	GOR1	1.78701e-05
Ca22chr1A_C_albicans_SC5314	622000	622500	4	Ca22chr1A_C_albicans_SC5314	622222	623538	C102990CA	XOG1	7.14806e-05
Ca22chr1A_C_albicans_SC5314	622500	623000	3	Ca22chr1A_C_albicans_SC5314	622222	623538	C102990CA	XOG1	5.36104e-05
Ca22chr1A_C_albicans_SC5314	623000	623500	1	Ca22chr1A_C_albicans_SC5314	622222	623538	C102990CA	XOG1	1.78701e-05
Ca22chr1A_C_albicans_SC5314	623500	624000	1	Ca22chr1A_C_albicans_SC5314	622222	623538	C102990CA	XOG1	1.78701e-05
Ca22chr1A_C_albicans_SC5314	628500	629000	71	Ca22chr1A_C_albicans_SC5314	628046	629806	C103000WA	HOL1	0.00126878
Ca22chr1A_C_albicans_SC5314	629000	629500	70	Ca22chr1A_C_albicans_SC5314	628046	629806	C103000WA	HOL1	0.00125091
Ca22chr1A_C_albicans_SC5314	629500	630000	49	Ca22chr1A_C_albicans_SC5314	628046	629806	C103000WA	HOL1	0.000875637
Ca22chr1A_C_albicans_SC5314	628000	628500	39	Ca22chr1A_C_albicans_SC5314	628046	629806	C103000WA	HOL1	0.000696936
Ca22chr1A_C_albicans_SC5314	630500	631000	890	Ca22chr1A_C_albicans_SC5314	630193	630513	C103010WA	RPP1A	0.0159044
Ca22chr1A_C_albicans_SC5314	630000	630500	418	Ca22chr1A_C_albicans_SC5314	630193	630513	C103010WA	RPP1A	0.00746972
Ca22chr1A_C_albicans_SC5314	631000	631500	241	Ca22chr1A_C_albicans_SC5314	631014	631622	C103020CA	RPL13	0.00430671
Ca22chr1A_C_albicans_SC5314	631500	632000	31	Ca22chr1A_C_albicans_SC5314	631014	631622	C103020CA	RPL13	0.000553975
Ca22chr1A_C_albicans_SC5314	632500	633000	97	Ca22chr1A_C_albicans_SC5314	632083	632838	C103030WA	RPS16A	0.0017334
Ca22chr1A_C_albicans_SC5314	632000	632500	44	Ca22chr1A_C_albicans_SC5314	632083	632838	C103030WA	RPS16A	0.000786287
Ca22chr1A_C_albicans_SC5314	634000	634500	306	Ca22chr1A_C_albicans_SC5314	633766	634524	C103040WA	NoInfo	0.00546827
Ca22chr1A_C_albicans_SC5314	633500	634000	107	Ca22chr1A_C_albicans_SC5314	633766	634524	C103040WA	NoInfo	0.00191211
Ca22chr1A_C_albicans_SC5314	634500	635000	36	Ca22chr1A_C_albicans_SC5314	633766	634524	C103040WA	NoInfo	0.000643325
Ca22chr1A_C_albicans_SC5314	638000	638500	149	Ca22chr1A_C_albicans_SC5314	635104	638259	C103050WA	NoInfo	0.00266265
Ca22chr1A_C_albicans_SC5314	637500	638000	26	Ca22chr1A_C_albicans_SC5314	635104	638259	C103050WA	NoInfo	0.000464624
Ca22chr1A_C_albicans_SC5314	637000	637500	8	Ca22chr1A_C_albicans_SC5314	635104	638259	C103050WA	NoInfo	0.000142961
Ca22chr1A_C_albicans_SC5314	636000	636500	7	Ca22chr1A_C_albicans_SC5314	635104	638259	C103050WA	NoInfo	0.000125091
Ca22chr1A_C_albicans_SC5314	635000	635500	5	Ca22chr1A_C_albicans_SC5314	635104	638259	C103050WA	NoInfo	8.93507e-05
Ca22chr1A_C_albicans_SC5314	636500	637000	5	Ca22chr1A_C_albicans_SC5314	635104	638259	C103050WA	NoInfo	8.93507e-05
Ca22chr1A_C_albicans_SC5314	635500	636000	2	Ca22chr1A_C_albicans_SC5314	635104	638259	C103050WA	NoInfo	3.57403e-05
Ca22chr1A_C_albicans_SC5314	638000	638500	149	Ca22chr1A_C_albicans_SC5314	638337	638966	C103060CA	TSR2	0.00266265
Ca22chr1A_C_albicans_SC5314	638500	639000	75	Ca22chr1A_C_albicans_SC5314	638337	638966	C103060CA	TSR2	0.00134026
Ca22chr1A_C_albicans_SC5314	639000	639500	18	Ca22chr1A_C_albicans_SC5314	639143	641560	C103070CA	ORC1	0.000321663
Ca22chr1A_C_albicans_SC5314	641500	642000	16	Ca22chr1A_C_albicans_SC5314	639143	641560	C103070CA	ORC1	0.000285922
Ca22chr1A_C_albicans_SC5314	641000	641500	14	Ca22chr1A_C_albicans_SC5314	639143	641560	C103070CA	ORC1	0.000250182
Ca22chr1A_C_albicans_SC5314	639500	640000	11	Ca22chr1A_C_albicans_SC5314	639143	641560	C103070CA	ORC1	0.000196572
Ca22chr1A_C_albicans_SC5314	640000	640500	3	Ca22chr1A_C_albicans_SC5314	639143	641560	C103070CA	ORC1	5.36104e-05
Ca22chr1A_C_albicans_SC5314	640500	641000	2	Ca22chr1A_C_albicans_SC5314	639143	641560	C103070CA	ORC1	3.57403e-05
Ca22chr1A_C_albicans_SC5314	641500	642000	16	Ca22chr1A_C_albicans_SC5314	641962	642642	C103080CA	TEM1	0.000285922
Ca22chr1A_C_albicans_SC5314	642000	642500	7	Ca22chr1A_C_albicans_SC5314	641962	642642	C103080CA	TEM1	0.000125091
Ca22chr1A_C_albicans_SC5314	643500	644000	166	Ca22chr1A_C_albicans_SC5314	643226	643996	C103090WA	RPS1	0.00296644
Ca22chr1A_C_albicans_SC5314	643000	643500	57	Ca22chr1A_C_albicans_SC5314	643226	643996	C103090WA	RPS1	0.0010186
Ca22chr1A_C_albicans_SC5314	649500	650000	13	Ca22chr1A_C_albicans_SC5314	645104	649550	C103100WA	NoInfo	0.000232312
Ca22chr1A_C_albicans_SC5314	647500	648000	8	Ca22chr1A_C_albicans_SC5314	645104	649550	C103100WA	NoInfo	0.000142961
Ca22chr1A_C_albicans_SC5314	645500	646000	7	Ca22chr1A_C_albicans_SC5314	645104	649550	C103100WA	NoInfo	0.000125091
Ca22chr1A_C_albicans_SC5314	648000	648500	7	Ca22chr1A_C_albicans_SC5314	645104	649550	C103100WA	NoInfo	0.000125091
Ca22chr1A_C_albicans_SC5314	649000	649500	7	Ca22chr1A_C_albicans_SC5314	645104	649550	C103100WA	NoInfo	0.000125091
Ca22chr1A_C_albicans_SC5314	648500	649000	5	Ca22chr1A_C_albicans_SC5314	645104	649550	C103100WA	NoInfo	8.93507e-05
Ca22chr1A_C_albicans_SC5314	646500	647000	4	Ca22chr1A_C_albicans_SC5314	645104	649550	C103100WA	NoInfo	7.14806e-05
Ca22chr1A_C_albicans_SC5314	645000	645500	3	Ca22chr1A_C_albicans_SC5314	645104	649550	C103100WA	NoInfo	5.36104e-05
Ca22chr1A_C_albicans_SC5314	646000	646500	3	Ca22chr1A_C_albicans_SC5314	645104	649550	C103100WA	NoInfo	5.36104e-05
Ca22chr1A_C_albicans_SC5314	647000	647500	2	Ca22chr1A_C_albicans_SC5314	645104	649550	C103100WA	NoInfo	3.57403e-05
Ca22chr1A_C_albicans_SC5314	650500	651000	104	Ca22chr1A_C_albicans_SC5314	650064	650956	C103110WA	RPL6	0.0018585
Ca22chr1A_C_albicans_SC5314	650000	650500	34	Ca22chr1A_C_albicans_SC5314	650064	650956	C103110WA	RPL6	0.000607585
Ca22chr1A_C_albicans_SC5314	653000	653500	12	Ca22chr1A_C_albicans_SC5314	651902	653134	C103120WA	NoInfo	0.000214442
Ca22chr1A_C_albicans_SC5314	652000	652500	6	Ca22chr1A_C_albicans_SC5314	651902	653134	C103120WA	NoInfo	0.000107221
Ca22chr1A_C_albicans_SC5314	651500	652000	3	Ca22chr1A_C_albicans_SC5314	651902	653134	C103120WA	NoInfo	5.36104e-05
Ca22chr1A_C_albicans_SC5314	652500	653000	2	Ca22chr1A_C_albicans_SC5314	651902	653134	C103120WA	NoInfo	3.57403e-05
Ca22chr1A_C_albicans_SC5314	653000	653500	12	Ca22chr1A_C_albicans_SC5314	653447	655201	C103130CA	GGA2	0.000214442
Ca22chr1A_C_albicans_SC5314	654000	654500	5	Ca22chr1A_C_albicans_SC5314	653447	655201	C103130CA	GGA2	8.93507e-05
Ca22chr1A_C_albicans_SC5314	654500	655000	4	Ca22chr1A_C_albicans_SC5314	653447	655201	C103130CA	GGA2	7.14806e-05
Ca22chr1A_C_albicans_SC5314	655000	655500	4	Ca22chr1A_C_albicans_SC5314	653447	655201	C103130CA	GGA2	7.14806e-05
Ca22chr1A_C_albicans_SC5314	653500	654000	3	Ca22chr1A_C_albicans_SC5314	653447	655201	C103130CA	GGA2	5.36104e-05
Ca22chr1A_C_albicans_SC5314	656000	656500	18	Ca22chr1A_C_albicans_SC5314	655798	656274	C103140WA	NoInfo	0.000321663
Ca22chr1A_C_albicans_SC5314	655500	656000	1	Ca22chr1A_C_albicans_SC5314	655798	656274	C103140WA	NoInfo	1.78701e-05
Ca22chr1A_C_albicans_SC5314	656000	656500	18	Ca22chr1A_C_albicans_SC5314	656446	657201	C103150CA	NoInfo	0.000321663
Ca22chr1A_C_albicans_SC5314	656500	657000	4	Ca22chr1A_C_albicans_SC5314	656446	657201	C103150CA	NoInfo	7.14806e-05
Ca22chr1A_C_albicans_SC5314	657000	657500	1	Ca22chr1A_C_albicans_SC5314	656446	657201	C103150CA	NoInfo	1.78701e-05
Ca22chr1A_C_albicans_SC5314	657500	658000	2	Ca22chr1A_C_albicans_SC5314	657572	658543	C103160CA	COQ4	3.57403e-05
Ca22chr1A_C_albicans_SC5314	658000	658500	2	Ca22chr1A_C_albicans_SC5314	657572	658543	C103160CA	COQ4	3.57403e-05
Ca22chr1A_C_albicans_SC5314	658500	659000	1	Ca22chr1A_C_albicans_SC5314	657572	658543	C103160CA	COQ4	1.78701e-05
Ca22chr1A_C_albicans_SC5314	660500	661000	10	Ca22chr1A_C_albicans_SC5314	658804	660771	C103170CA	NoInfo	0.000178701
Ca22chr1A_C_albicans_SC5314	658500	659000	1	Ca22chr1A_C_albicans_SC5314	658804	660771	C103170CA	NoInfo	1.78701e-05
Ca22chr1A_C_albicans_SC5314	661500	662000	22	Ca22chr1A_C_albicans_SC5314	660929	661792	C103180WA	NoInfo	0.000393143
Ca22chr1A_C_albicans_SC5314	661000	661500	11	Ca22chr1A_C_albicans_SC5314	660929	661792	C103180WA	NoInfo	0.000196572
Ca22chr1A_C_albicans_SC5314	660500	661000	10	Ca22chr1A_C_albicans_SC5314	660929	661792	C103180WA	NoInfo	0.000178701
Ca22chr1A_C_albicans_SC5314	662000	662500	74	Ca22chr1A_C_albicans_SC5314	662177	664336	C103190CA	ECM33	0.00132239
Ca22chr1A_C_albicans_SC5314	662500	663000	65	Ca22chr1A_C_albicans_SC5314	662177	664336	C103190CA	ECM33	0.00116156
Ca22chr1A_C_albicans_SC5314	663000	663500	48	Ca22chr1A_C_albicans_SC5314	662177	664336	C103190CA	ECM33	0.000857767
Ca22chr1A_C_albicans_SC5314	664000	664500	38	Ca22chr1A_C_albicans_SC5314	662177	664336	C103190CA	ECM33	0.000679066
Ca22chr1A_C_albicans_SC5314	663500	664000	5	Ca22chr1A_C_albicans_SC5314	662177	664336	C103190CA	ECM33	8.93507e-05
Ca22chr1A_C_albicans_SC5314	668500	669000	3	Ca22chr1A_C_albicans_SC5314	668763	671960	C103200CA	ARO80	5.36104e-05
Ca22chr1A_C_albicans_SC5314	669500	670000	3	Ca22chr1A_C_albicans_SC5314	668763	671960	C103200CA	ARO80	5.36104e-05
Ca22chr1A_C_albicans_SC5314	671500	672000	1	Ca22chr1A_C_albicans_SC5314	668763	671960	C103200CA	ARO80	1.78701e-05
Ca22chr1A_C_albicans_SC5314	673000	673500	4	Ca22chr1A_C_albicans_SC5314	672483	673838	C103210CA	CDC12	7.14806e-05
Ca22chr1A_C_albicans_SC5314	672500	673000	3	Ca22chr1A_C_albicans_SC5314	672483	673838	C103210CA	CDC12	5.36104e-05
Ca22chr1A_C_albicans_SC5314	672000	672500	2	Ca22chr1A_C_albicans_SC5314	672483	673838	C103210CA	CDC12	3.57403e-05
Ca22chr1A_C_albicans_SC5314	673500	674000	1	Ca22chr1A_C_albicans_SC5314	672483	673838	C103210CA	CDC12	1.78701e-05
Ca22chr1A_C_albicans_SC5314	675000	675500	22	Ca22chr1A_C_albicans_SC5314	675074	675868	C103220CA	BMH1	0.000393143
Ca22chr1A_C_albicans_SC5314	675500	676000	18	Ca22chr1A_C_albicans_SC5314	675074	675868	C103220CA	BMH1	0.000321663
Ca22chr1A_C_albicans_SC5314	678000	678500	25	Ca22chr1A_C_albicans_SC5314	677396	679090	C103230CA	ARX1	0.000446754
Ca22chr1A_C_albicans_SC5314	679000	679500	16	Ca22chr1A_C_albicans_SC5314	677396	679090	C103230CA	ARX1	0.000285922
Ca22chr1A_C_albicans_SC5314	677500	678000	9	Ca22chr1A_C_albicans_SC5314	677396	679090	C103230CA	ARX1	0.000160831
Ca22chr1A_C_albicans_SC5314	678500	679000	8	Ca22chr1A_C_albicans_SC5314	677396	679090	C103230CA	ARX1	0.000142961
Ca22chr1A_C_albicans_SC5314	677000	677500	4	Ca22chr1A_C_albicans_SC5314	677396	679090	C103230CA	ARX1	7.14806e-05
Ca22chr1A_C_albicans_SC5314	679500	680000	108	Ca22chr1A_C_albicans_SC5314	679785	680210	C103240WA	NoInfo	0.00192998
Ca22chr1A_C_albicans_SC5314	680000	680500	67	Ca22chr1A_C_albicans_SC5314	679785	680210	C103240WA	NoInfo	0.0011973
Ca22chr1A_C_albicans_SC5314	680000	680500	67	Ca22chr1A_C_albicans_SC5314	680242	681462	C103250CA	SPP1	0.0011973
Ca22chr1A_C_albicans_SC5314	680500	681000	4	Ca22chr1A_C_albicans_SC5314	680242	681462	C103250CA	SPP1	7.14806e-05
Ca22chr1A_C_albicans_SC5314	681000	681500	2	Ca22chr1A_C_albicans_SC5314	680242	681462	C103250CA	SPP1	3.57403e-05
Ca22chr1A_C_albicans_SC5314	683500	684000	17	Ca22chr1A_C_albicans_SC5314	681644	683680	C103260WA	NoInfo	0.000303793
Ca22chr1A_C_albicans_SC5314	681500	682000	1	Ca22chr1A_C_albicans_SC5314	681644	683680	C103260WA	NoInfo	1.78701e-05
Ca22chr1A_C_albicans_SC5314	682000	682500	1	Ca22chr1A_C_albicans_SC5314	681644	683680	C103260WA	NoInfo	1.78701e-05
Ca22chr1A_C_albicans_SC5314	682500	683000	1	Ca22chr1A_C_albicans_SC5314	681644	683680	C103260WA	NoInfo	1.78701e-05
Ca22chr1A_C_albicans_SC5314	683000	683500	1	Ca22chr1A_C_albicans_SC5314	681644	683680	C103260WA	NoInfo	1.78701e-05
Ca22chr1A_C_albicans_SC5314	683500	684000	17	Ca22chr1A_C_albicans_SC5314	683901	685105	C103270WA	NoInfo	0.000303793
Ca22chr1A_C_albicans_SC5314	684500	685000	17	Ca22chr1A_C_albicans_SC5314	683901	685105	C103270WA	NoInfo	0.000303793
Ca22chr1A_C_albicans_SC5314	685000	685500	11	Ca22chr1A_C_albicans_SC5314	683901	685105	C103270WA	NoInfo	0.000196572
Ca22chr1A_C_albicans_SC5314	684000	684500	8	Ca22chr1A_C_albicans_SC5314	683901	685105	C103270WA	NoInfo	0.000142961
Ca22chr1A_C_albicans_SC5314	686000	686500	14	Ca22chr1A_C_albicans_SC5314	685412	686344	C103280WA	NoInfo	0.000250182
Ca22chr1A_C_albicans_SC5314	685000	685500	11	Ca22chr1A_C_albicans_SC5314	685412	686344	C103280WA	NoInfo	0.000196572
Ca22chr1A_C_albicans_SC5314	685500	686000	7	Ca22chr1A_C_albicans_SC5314	685412	686344	C103280WA	NoInfo	0.000125091
Ca22chr1A_C_albicans_SC5314	688500	689000	49	Ca22chr1A_C_albicans_SC5314	686628	688511	C103290WA	NGG1	0.000875637
Ca22chr1A_C_albicans_SC5314	688000	688500	19	Ca22chr1A_C_albicans_SC5314	686628	688511	C103290WA	NGG1	0.000339533
Ca22chr1A_C_albicans_SC5314	687500	688000	10	Ca22chr1A_C_albicans_SC5314	686628	688511	C103290WA	NGG1	0.000178701
Ca22chr1A_C_albicans_SC5314	686500	687000	9	Ca22chr1A_C_albicans_SC5314	686628	688511	C103290WA	NGG1	0.000160831
Ca22chr1A_C_albicans_SC5314	687000	687500	4	Ca22chr1A_C_albicans_SC5314	686628	688511	C103290WA	NGG1	7.14806e-05
Ca22chr1A_C_albicans_SC5314	688500	689000	49	Ca22chr1A_C_albicans_SC5314	688617	690020	C103300CA	MAS1	0.000875637
Ca22chr1A_C_albicans_SC5314	689000	689500	12	Ca22chr1A_C_albicans_SC5314	688617	690020	C103300CA	MAS1	0.000214442
Ca22chr1A_C_albicans_SC5314	689500	690000	8	Ca22chr1A_C_albicans_SC5314	688617	690020	C103300CA	MAS1	0.000142961
Ca22chr1A_C_albicans_SC5314	690000	690500	3	Ca22chr1A_C_albicans_SC5314	688617	690020	C103300CA	MAS1	5.36104e-05
Ca22chr1A_C_albicans_SC5314	691500	692000	21	Ca22chr1A_C_albicans_SC5314	690480	691616	C103310WA	NoInfo	0.000375273
Ca22chr1A_C_albicans_SC5314	690500	691000	8	Ca22chr1A_C_albicans_SC5314	690480	691616	C103310WA	NoInfo	0.000142961
Ca22chr1A_C_albicans_SC5314	691000	691500	6	Ca22chr1A_C_albicans_SC5314	690480	691616	C103310WA	NoInfo	0.000107221
Ca22chr1A_C_albicans_SC5314	690000	690500	3	Ca22chr1A_C_albicans_SC5314	690480	691616	C103310WA	NoInfo	5.36104e-05
Ca22chr1A_C_albicans_SC5314	691500	692000	21	Ca22chr1A_C_albicans_SC5314	691821	693329	C103320CA	EHD3	0.000375273
Ca22chr1A_C_albicans_SC5314	693000	693500	8	Ca22chr1A_C_albicans_SC5314	691821	693329	C103320CA	EHD3	0.000142961
Ca22chr1A_C_albicans_SC5314	692000	692500	4	Ca22chr1A_C_albicans_SC5314	691821	693329	C103320CA	EHD3	7.14806e-05
Ca22chr1A_C_albicans_SC5314	692500	693000	4	Ca22chr1A_C_albicans_SC5314	691821	693329	C103320CA	EHD3	7.14806e-05
Ca22chr1A_C_albicans_SC5314	695500	696000	6	Ca22chr1A_C_albicans_SC5314	694143	695732	C103330CA	NoInfo	0.000107221
Ca22chr1A_C_albicans_SC5314	694500	695000	3	Ca22chr1A_C_albicans_SC5314	694143	695732	C103330CA	NoInfo	5.36104e-05
Ca22chr1A_C_albicans_SC5314	695000	695500	3	Ca22chr1A_C_albicans_SC5314	694143	695732	C103330CA	NoInfo	5.36104e-05
Ca22chr1A_C_albicans_SC5314	694000	694500	2	Ca22chr1A_C_albicans_SC5314	694143	695732	C103330CA	NoInfo	3.57403e-05
Ca22chr1A_C_albicans_SC5314	696000	696500	11	Ca22chr1A_C_albicans_SC5314	696019	696900	C103340CA	SEC62	0.000196572
Ca22chr1A_C_albicans_SC5314	696500	697000	11	Ca22chr1A_C_albicans_SC5314	696019	696900	C103340CA	SEC62	0.000196572
Ca22chr1A_C_albicans_SC5314	697500	698000	23	Ca22chr1A_C_albicans_SC5314	697530	699398	C103350CA	RLI1	0.000411013
Ca22chr1A_C_albicans_SC5314	699000	699500	23	Ca22chr1A_C_albicans_SC5314	697530	699398	C103350CA	RLI1	0.000411013
Ca22chr1A_C_albicans_SC5314	698500	699000	17	Ca22chr1A_C_albicans_SC5314	697530	699398	C103350CA	RLI1	0.000303793
Ca22chr1A_C_albicans_SC5314	698000	698500	2	Ca22chr1A_C_albicans_SC5314	697530	699398	C103350CA	RLI1	3.57403e-05
Ca22chr1A_C_albicans_SC5314	705500	706000	140	Ca22chr1A_C_albicans_SC5314	701716	705948	C103360WA	NoInfo	0.00250182
Ca22chr1A_C_albicans_SC5314	705000	705500	8	Ca22chr1A_C_albicans_SC5314	701716	705948	C103360WA	NoInfo	0.000142961
Ca22chr1A_C_albicans_SC5314	704500	705000	7	Ca22chr1A_C_albicans_SC5314	701716	705948	C103360WA	NoInfo	0.000125091
Ca22chr1A_C_albicans_SC5314	703500	704000	6	Ca22chr1A_C_albicans_SC5314	701716	705948	C103360WA	NoInfo	0.000107221
Ca22chr1A_C_albicans_SC5314	702500	703000	5	Ca22chr1A_C_albicans_SC5314	701716	705948	C103360WA	NoInfo	8.93507e-05
Ca22chr1A_C_albicans_SC5314	701500	702000	3	Ca22chr1A_C_albicans_SC5314	701716	705948	C103360WA	NoInfo	5.36104e-05
Ca22chr1A_C_albicans_SC5314	704000	704500	2	Ca22chr1A_C_albicans_SC5314	701716	705948	C103360WA	NoInfo	3.57403e-05
Ca22chr1A_C_albicans_SC5314	702000	702500	1	Ca22chr1A_C_albicans_SC5314	701716	705948	C103360WA	NoInfo	1.78701e-05
Ca22chr1A_C_albicans_SC5314	706500	707000	49	Ca22chr1A_C_albicans_SC5314	706488	708377	C103370WA	NoInfo	0.000875637
Ca22chr1A_C_albicans_SC5314	708000	708500	43	Ca22chr1A_C_albicans_SC5314	706488	708377	C103370WA	NoInfo	0.000768416
Ca22chr1A_C_albicans_SC5314	707500	708000	24	Ca22chr1A_C_albicans_SC5314	706488	708377	C103370WA	NoInfo	0.000428884
Ca22chr1A_C_albicans_SC5314	707000	707500	22	Ca22chr1A_C_albicans_SC5314	706488	708377	C103370WA	NoInfo	0.000393143
Ca22chr1A_C_albicans_SC5314	706000	706500	17	Ca22chr1A_C_albicans_SC5314	706488	708377	C103370WA	NoInfo	0.000303793
Ca22chr1A_C_albicans_SC5314	712000	712500	16	Ca22chr1A_C_albicans_SC5314	709461	712127	C103380WA	TPS2	0.000285922
Ca22chr1A_C_albicans_SC5314	711500	712000	12	Ca22chr1A_C_albicans_SC5314	709461	712127	C103380WA	TPS2	0.000214442
Ca22chr1A_C_albicans_SC5314	710000	710500	7	Ca22chr1A_C_albicans_SC5314	709461	712127	C103380WA	TPS2	0.000125091
Ca22chr1A_C_albicans_SC5314	709500	710000	6	Ca22chr1A_C_albicans_SC5314	709461	712127	C103380WA	TPS2	0.000107221
Ca22chr1A_C_albicans_SC5314	709000	709500	4	Ca22chr1A_C_albicans_SC5314	709461	712127	C103380WA	TPS2	7.14806e-05
Ca22chr1A_C_albicans_SC5314	710500	711000	4	Ca22chr1A_C_albicans_SC5314	709461	712127	C103380WA	TPS2	7.14806e-05
Ca22chr1A_C_albicans_SC5314	711000	711500	2	Ca22chr1A_C_albicans_SC5314	709461	712127	C103380WA	TPS2	3.57403e-05
Ca22chr1A_C_albicans_SC5314	714000	714500	29	Ca22chr1A_C_albicans_SC5314	712967	714244	C103390WA	EHT1	0.000518234
Ca22chr1A_C_albicans_SC5314	713500	714000	10	Ca22chr1A_C_albicans_SC5314	712967	714244	C103390WA	EHT1	0.000178701
Ca22chr1A_C_albicans_SC5314	713000	713500	3	Ca22chr1A_C_albicans_SC5314	712967	714244	C103390WA	EHT1	5.36104e-05
Ca22chr1A_C_albicans_SC5314	712500	713000	2	Ca22chr1A_C_albicans_SC5314	712967	714244	C103390WA	EHT1	3.57403e-05
Ca22chr1A_C_albicans_SC5314	717000	717500	38	Ca22chr1A_C_albicans_SC5314	715541	717490	C103400WA	NoInfo	0.000679066
Ca22chr1A_C_albicans_SC5314	715500	716000	15	Ca22chr1A_C_albicans_SC5314	715541	717490	C103400WA	NoInfo	0.000268052
Ca22chr1A_C_albicans_SC5314	716500	717000	10	Ca22chr1A_C_albicans_SC5314	715541	717490	C103400WA	NoInfo	0.000178701
Ca22chr1A_C_albicans_SC5314	717500	718000	2	Ca22chr1A_C_albicans_SC5314	717686	718510	C103410WA	NoInfo	3.57403e-05
Ca22chr1A_C_albicans_SC5314	718000	718500	2	Ca22chr1A_C_albicans_SC5314	717686	718510	C103410WA	NoInfo	3.57403e-05
Ca22chr1A_C_albicans_SC5314	719000	719500	407	Ca22chr1A_C_albicans_SC5314	719205	719309	C103420WA	tN(GUU)3	0.00727315
Ca22chr1A_C_albicans_SC5314	720500	721000	25	Ca22chr1A_C_albicans_SC5314	719613	720668	C103430WA	NoInfo	0.000446754
Ca22chr1A_C_albicans_SC5314	719500	720000	8	Ca22chr1A_C_albicans_SC5314	719613	720668	C103430WA	NoInfo	0.000142961
Ca22chr1A_C_albicans_SC5314	720000	720500	2	Ca22chr1A_C_albicans_SC5314	719613	720668	C103430WA	NoInfo	3.57403e-05
Ca22chr1A_C_albicans_SC5314	721000	721500	53	Ca22chr1A_C_albicans_SC5314	721115	722551	C103440CA	NoInfo	0.000947118
Ca22chr1A_C_albicans_SC5314	721500	722000	14	Ca22chr1A_C_albicans_SC5314	721115	722551	C103440CA	NoInfo	0.000250182
Ca22chr1A_C_albicans_SC5314	722000	722500	6	Ca22chr1A_C_albicans_SC5314	721115	722551	C103440CA	NoInfo	0.000107221
Ca22chr1A_C_albicans_SC5314	722500	723000	5	Ca22chr1A_C_albicans_SC5314	721115	722551	C103440CA	NoInfo	8.93507e-05
Ca22chr1A_C_albicans_SC5314	723000	723500	15	Ca22chr1A_C_albicans_SC5314	723114	726743	C103450CA	NoInfo	0.000268052
Ca22chr1A_C_albicans_SC5314	723500	724000	5	Ca22chr1A_C_albicans_SC5314	723114	726743	C103450CA	NoInfo	8.93507e-05
Ca22chr1A_C_albicans_SC5314	725000	725500	4	Ca22chr1A_C_albicans_SC5314	723114	726743	C103450CA	NoInfo	7.14806e-05
Ca22chr1A_C_albicans_SC5314	724500	725000	2	Ca22chr1A_C_albicans_SC5314	723114	726743	C103450CA	NoInfo	3.57403e-05
Ca22chr1A_C_albicans_SC5314	725500	726000	1	Ca22chr1A_C_albicans_SC5314	723114	726743	C103450CA	NoInfo	1.78701e-05
Ca22chr1A_C_albicans_SC5314	730000	730500	7	Ca22chr1A_C_albicans_SC5314	727114	730086	C103460CA	NoInfo	0.000125091
Ca22chr1A_C_albicans_SC5314	729500	730000	4	Ca22chr1A_C_albicans_SC5314	727114	730086	C103460CA	NoInfo	7.14806e-05
Ca22chr1A_C_albicans_SC5314	727500	728000	3	Ca22chr1A_C_albicans_SC5314	727114	730086	C103460CA	NoInfo	5.36104e-05
Ca22chr1A_C_albicans_SC5314	727000	727500	1	Ca22chr1A_C_albicans_SC5314	727114	730086	C103460CA	NoInfo	1.78701e-05
Ca22chr1A_C_albicans_SC5314	728000	728500	1	Ca22chr1A_C_albicans_SC5314	727114	730086	C103460CA	NoInfo	1.78701e-05
Ca22chr1A_C_albicans_SC5314	728500	729000	1	Ca22chr1A_C_albicans_SC5314	727114	730086	C103460CA	NoInfo	1.78701e-05
Ca22chr1A_C_albicans_SC5314	729000	729500	1	Ca22chr1A_C_albicans_SC5314	727114	730086	C103460CA	NoInfo	1.78701e-05
Ca22chr1A_C_albicans_SC5314	735000	735500	10	Ca22chr1A_C_albicans_SC5314	732768	735644	C103480CA	AGE1	0.000178701
Ca22chr1A_C_albicans_SC5314	732500	733000	4	Ca22chr1A_C_albicans_SC5314	732768	735644	C103480CA	AGE1	7.14806e-05
Ca22chr1A_C_albicans_SC5314	733000	733500	2	Ca22chr1A_C_albicans_SC5314	732768	735644	C103480CA	AGE1	3.57403e-05
Ca22chr1A_C_albicans_SC5314	733500	734000	1	Ca22chr1A_C_albicans_SC5314	732768	735644	C103480CA	AGE1	1.78701e-05
Ca22chr1A_C_albicans_SC5314	734000	734500	1	Ca22chr1A_C_albicans_SC5314	732768	735644	C103480CA	AGE1	1.78701e-05
Ca22chr1A_C_albicans_SC5314	734500	735000	1	Ca22chr1A_C_albicans_SC5314	732768	735644	C103480CA	AGE1	1.78701e-05
Ca22chr1A_C_albicans_SC5314	735500	736000	1	Ca22chr1A_C_albicans_SC5314	732768	735644	C103480CA	AGE1	1.78701e-05
Ca22chr1A_C_albicans_SC5314	737000	737500	15	Ca22chr1A_C_albicans_SC5314	736791	737672	C103490WA	NoInfo	0.000268052
Ca22chr1A_C_albicans_SC5314	737500	738000	10	Ca22chr1A_C_albicans_SC5314	736791	737672	C103490WA	NoInfo	0.000178701
Ca22chr1A_C_albicans_SC5314	736500	737000	3	Ca22chr1A_C_albicans_SC5314	736791	737672	C103490WA	NoInfo	5.36104e-05
Ca22chr1A_C_albicans_SC5314	738500	739000	222	Ca22chr1A_C_albicans_SC5314	738229	738852	C103500WA	YPT1	0.00396717
Ca22chr1A_C_albicans_SC5314	738000	738500	11	Ca22chr1A_C_albicans_SC5314	738229	738852	C103500WA	YPT1	0.000196572
Ca22chr1A_C_albicans_SC5314	739000	739500	809	Ca22chr1A_C_albicans_SC5314	739135	739680	C103510CA	NoInfo	0.014457
Ca22chr1A_C_albicans_SC5314	739500	740000	25	Ca22chr1A_C_albicans_SC5314	739135	739680	C103510CA	NoInfo	0.000446754
Ca22chr1A_C_albicans_SC5314	741000	741500	29	Ca22chr1A_C_albicans_SC5314	740588	742033	C103520WA	RPN3	0.000518234
Ca22chr1A_C_albicans_SC5314	741500	742000	27	Ca22chr1A_C_albicans_SC5314	740588	742033	C103520WA	RPN3	0.000482494
Ca22chr1A_C_albicans_SC5314	742000	742500	7	Ca22chr1A_C_albicans_SC5314	740588	742033	C103520WA	RPN3	0.000125091
Ca22chr1A_C_albicans_SC5314	740500	741000	1	Ca22chr1A_C_albicans_SC5314	740588	742033	C103520WA	RPN3	1.78701e-05
Ca22chr1A_C_albicans_SC5314	743500	744000	68	Ca22chr1A_C_albicans_SC5314	742220	743984	C103530WA	MED17	0.00121517
Ca22chr1A_C_albicans_SC5314	742000	742500	7	Ca22chr1A_C_albicans_SC5314	742220	743984	C103530WA	MED17	0.000125091
Ca22chr1A_C_albicans_SC5314	743000	743500	6	Ca22chr1A_C_albicans_SC5314	742220	743984	C103530WA	MED17	0.000107221
Ca22chr1A_C_albicans_SC5314	742500	743000	3	Ca22chr1A_C_albicans_SC5314	742220	743984	C103530WA	MED17	5.36104e-05
Ca22chr1A_C_albicans_SC5314	744000	744500	31	Ca22chr1A_C_albicans_SC5314	744051	744458	C103540CA	NoInfo	0.000553975
Ca22chr1A_C_albicans_SC5314	744500	745000	25	Ca22chr1A_C_albicans_SC5314	744891	746333	C103550CA	COQ6	0.000446754
Ca22chr1A_C_albicans_SC5314	745000	745500	12	Ca22chr1A_C_albicans_SC5314	744891	746333	C103550CA	COQ6	0.000214442
Ca22chr1A_C_albicans_SC5314	745500	746000	5	Ca22chr1A_C_albicans_SC5314	744891	746333	C103550CA	COQ6	8.93507e-05
Ca22chr1A_C_albicans_SC5314	746000	746500	4	Ca22chr1A_C_albicans_SC5314	744891	746333	C103550CA	COQ6	7.14806e-05
Ca22chr1A_C_albicans_SC5314	746500	747000	79	Ca22chr1A_C_albicans_SC5314	746720	747754	C103560CA	SUA71	0.00141174
Ca22chr1A_C_albicans_SC5314	747500	748000	37	Ca22chr1A_C_albicans_SC5314	746720	747754	C103560CA	SUA71	0.000661196
Ca22chr1A_C_albicans_SC5314	747000	747500	25	Ca22chr1A_C_albicans_SC5314	746720	747754	C103560CA	SUA71	0.000446754
Ca22chr1A_C_albicans_SC5314	748000	748500	209	Ca22chr1A_C_albicans_SC5314	748226	748341	C103570CA	tL(UAA)3	0.00373486
Ca22chr1A_C_albicans_SC5314	750000	750500	276	Ca22chr1A_C_albicans_SC5314	749583	750410	C103600WA	NoInfo	0.00493216
Ca22chr1A_C_albicans_SC5314	749500	750000	12	Ca22chr1A_C_albicans_SC5314	749583	750410	C103600WA	NoInfo	0.000214442
Ca22chr1A_C_albicans_SC5314	750500	751000	325	Ca22chr1A_C_albicans_SC5314	750533	751084	C103610CA	IMP1	0.0058078
Ca22chr1A_C_albicans_SC5314	751000	751500	31	Ca22chr1A_C_albicans_SC5314	750533	751084	C103610CA	IMP1	0.000553975
Ca22chr1A_C_albicans_SC5314	752000	752500	379	Ca22chr1A_C_albicans_SC5314	751389	752110	C103620CA	NoInfo	0.00677279
Ca22chr1A_C_albicans_SC5314	751500	752000	45	Ca22chr1A_C_albicans_SC5314	751389	752110	C103620CA	NoInfo	0.000804157
Ca22chr1A_C_albicans_SC5314	751000	751500	31	Ca22chr1A_C_albicans_SC5314	751389	752110	C103620CA	NoInfo	0.000553975
Ca22chr1A_C_albicans_SC5314	756000	756500	25	Ca22chr1A_C_albicans_SC5314	752775	756314	C103630WA	NoInfo	0.000446754
Ca22chr1A_C_albicans_SC5314	755500	756000	2	Ca22chr1A_C_albicans_SC5314	752775	756314	C103630WA	NoInfo	3.57403e-05
Ca22chr1A_C_albicans_SC5314	753500	754000	1	Ca22chr1A_C_albicans_SC5314	752775	756314	C103630WA	NoInfo	1.78701e-05
Ca22chr1A_C_albicans_SC5314	754000	754500	1	Ca22chr1A_C_albicans_SC5314	752775	756314	C103630WA	NoInfo	1.78701e-05
Ca22chr1A_C_albicans_SC5314	754500	755000	1	Ca22chr1A_C_albicans_SC5314	752775	756314	C103630WA	NoInfo	1.78701e-05
Ca22chr1A_C_albicans_SC5314	755000	755500	1	Ca22chr1A_C_albicans_SC5314	752775	756314	C103630WA	NoInfo	1.78701e-05
Ca22chr1A_C_albicans_SC5314	756500	757000	41	Ca22chr1A_C_albicans_SC5314	756361	757074	C103640CA	HFL1	0.000732676
Ca22chr1A_C_albicans_SC5314	756000	756500	25	Ca22chr1A_C_albicans_SC5314	756361	757074	C103640CA	HFL1	0.000446754
Ca22chr1A_C_albicans_SC5314	757000	757500	5	Ca22chr1A_C_albicans_SC5314	756361	757074	C103640CA	HFL1	8.93507e-05
Ca22chr1A_C_albicans_SC5314	757500	758000	6	Ca22chr1A_C_albicans_SC5314	757289	757795	C103650CA	MRPL27	0.000107221
Ca22chr1A_C_albicans_SC5314	757000	757500	5	Ca22chr1A_C_albicans_SC5314	757289	757795	C103650CA	MRPL27	8.93507e-05
Ca22chr1A_C_albicans_SC5314	758000	758500	54	Ca22chr1A_C_albicans_SC5314	758284	758523	C103660WA	NoInfo	0.000964988
Ca22chr1A_C_albicans_SC5314	758500	759000	22	Ca22chr1A_C_albicans_SC5314	758284	758523	C103660WA	NoInfo	0.000393143
Ca22chr1A_C_albicans_SC5314	758500	759000	22	Ca22chr1A_C_albicans_SC5314	758553	759638	C103670CA	DAO1	0.000393143
Ca22chr1A_C_albicans_SC5314	759000	759500	4	Ca22chr1A_C_albicans_SC5314	758553	759638	C103670CA	DAO1	7.14806e-05
Ca22chr1A_C_albicans_SC5314	759500	760000	2	Ca22chr1A_C_albicans_SC5314	758553	759638	C103670CA	DAO1	3.57403e-05
Ca22chr1A_C_albicans_SC5314	761500	762000	34	Ca22chr1A_C_albicans_SC5314	761416	764853	C103680WA	ENG1	0.000607585
Ca22chr1A_C_albicans_SC5314	761000	761500	23	Ca22chr1A_C_albicans_SC5314	761416	764853	C103680WA	ENG1	0.000411013
Ca22chr1A_C_albicans_SC5314	764500	765000	7	Ca22chr1A_C_albicans_SC5314	761416	764853	C103680WA	ENG1	0.000125091
Ca22chr1A_C_albicans_SC5314	764000	764500	5	Ca22chr1A_C_albicans_SC5314	761416	764853	C103680WA	ENG1	8.93507e-05
Ca22chr1A_C_albicans_SC5314	762000	762500	4	Ca22chr1A_C_albicans_SC5314	761416	764853	C103680WA	ENG1	7.14806e-05
Ca22chr1A_C_albicans_SC5314	762500	763000	3	Ca22chr1A_C_albicans_SC5314	761416	764853	C103680WA	ENG1	5.36104e-05
Ca22chr1A_C_albicans_SC5314	763000	763500	3	Ca22chr1A_C_albicans_SC5314	761416	764853	C103680WA	ENG1	5.36104e-05
Ca22chr1A_C_albicans_SC5314	763500	764000	2	Ca22chr1A_C_albicans_SC5314	761416	764853	C103680WA	ENG1	3.57403e-05
Ca22chr1A_C_albicans_SC5314	766500	767000	142	Ca22chr1A_C_albicans_SC5314	765465	766517	C103690WA	NoInfo	0.00253756
Ca22chr1A_C_albicans_SC5314	766000	766500	10	Ca22chr1A_C_albicans_SC5314	765465	766517	C103690WA	NoInfo	0.000178701
Ca22chr1A_C_albicans_SC5314	765500	766000	6	Ca22chr1A_C_albicans_SC5314	765465	766517	C103690WA	NoInfo	0.000107221
Ca22chr1A_C_albicans_SC5314	765000	765500	4	Ca22chr1A_C_albicans_SC5314	765465	766517	C103690WA	NoInfo	7.14806e-05
Ca22chr1A_C_albicans_SC5314	766500	767000	142	Ca22chr1A_C_albicans_SC5314	766633	766720	C103700CA	tT(CGU)1	0.00253756
Ca22chr1A_C_albicans_SC5314	767500	768000	14	Ca22chr1A_C_albicans_SC5314	767067	770930	C103710CA	MSB1	0.000250182
Ca22chr1A_C_albicans_SC5314	767000	767500	6	Ca22chr1A_C_albicans_SC5314	767067	770930	C103710CA	MSB1	0.000107221
Ca22chr1A_C_albicans_SC5314	768000	768500	4	Ca22chr1A_C_albicans_SC5314	767067	770930	C103710CA	MSB1	7.14806e-05
Ca22chr1A_C_albicans_SC5314	768500	769000	1	Ca22chr1A_C_albicans_SC5314	767067	770930	C103710CA	MSB1	1.78701e-05
Ca22chr1A_C_albicans_SC5314	769000	769500	1	Ca22chr1A_C_albicans_SC5314	767067	770930	C103710CA	MSB1	1.78701e-05
Ca22chr1A_C_albicans_SC5314	774000	774500	2	Ca22chr1A_C_albicans_SC5314	773999	775771	C103720CA	NoInfo	3.57403e-05
Ca22chr1A_C_albicans_SC5314	775500	776000	2	Ca22chr1A_C_albicans_SC5314	773999	775771	C103720CA	NoInfo	3.57403e-05
Ca22chr1A_C_albicans_SC5314	775000	775500	1	Ca22chr1A_C_albicans_SC5314	773999	775771	C103720CA	NoInfo	1.78701e-05
Ca22chr1A_C_albicans_SC5314	778500	779000	4	Ca22chr1A_C_albicans_SC5314	776730	778577	C103730CA	MNS1	7.14806e-05
Ca22chr1A_C_albicans_SC5314	778000	778500	3	Ca22chr1A_C_albicans_SC5314	776730	778577	C103730CA	MNS1	5.36104e-05
Ca22chr1A_C_albicans_SC5314	776500	777000	2	Ca22chr1A_C_albicans_SC5314	776730	778577	C103730CA	MNS1	3.57403e-05
Ca22chr1A_C_albicans_SC5314	777000	777500	1	Ca22chr1A_C_albicans_SC5314	776730	778577	C103730CA	MNS1	1.78701e-05
Ca22chr1A_C_albicans_SC5314	783500	784000	20	Ca22chr1A_C_albicans_SC5314	781112	783955	C103740WA	WAR1	0.000357403
Ca22chr1A_C_albicans_SC5314	783000	783500	19	Ca22chr1A_C_albicans_SC5314	781112	783955	C103740WA	WAR1	0.000339533
Ca22chr1A_C_albicans_SC5314	781000	781500	6	Ca22chr1A_C_albicans_SC5314	781112	783955	C103740WA	WAR1	0.000107221
Ca22chr1A_C_albicans_SC5314	782000	782500	3	Ca22chr1A_C_albicans_SC5314	781112	783955	C103740WA	WAR1	5.36104e-05
Ca22chr1A_C_albicans_SC5314	782500	783000	2	Ca22chr1A_C_albicans_SC5314	781112	783955	C103740WA	WAR1	3.57403e-05
Ca22chr1A_C_albicans_SC5314	785000	785500	27	Ca22chr1A_C_albicans_SC5314	784461	785012	C103750WA	NoInfo	0.000482494
Ca22chr1A_C_albicans_SC5314	784000	784500	6	Ca22chr1A_C_albicans_SC5314	784461	785012	C103750WA	NoInfo	0.000107221
Ca22chr1A_C_albicans_SC5314	784500	785000	4	Ca22chr1A_C_albicans_SC5314	784461	785012	C103750WA	NoInfo	7.14806e-05
Ca22chr1A_C_albicans_SC5314	785000	785500	27	Ca22chr1A_C_albicans_SC5314	785087	786874	C103760CA	STR2	0.000482494
Ca22chr1A_C_albicans_SC5314	785500	786000	6	Ca22chr1A_C_albicans_SC5314	785087	786874	C103760CA	STR2	0.000107221
Ca22chr1A_C_albicans_SC5314	786000	786500	5	Ca22chr1A_C_albicans_SC5314	785087	786874	C103760CA	STR2	8.93507e-05
Ca22chr1A_C_albicans_SC5314	788500	789000	12	Ca22chr1A_C_albicans_SC5314	788296	790142	C103770WA	SKO1	0.000214442
Ca22chr1A_C_albicans_SC5314	790000	790500	8	Ca22chr1A_C_albicans_SC5314	788296	790142	C103770WA	SKO1	0.000142961
Ca22chr1A_C_albicans_SC5314	789000	789500	5	Ca22chr1A_C_albicans_SC5314	788296	790142	C103770WA	SKO1	8.93507e-05
Ca22chr1A_C_albicans_SC5314	789500	790000	3	Ca22chr1A_C_albicans_SC5314	788296	790142	C103770WA	SKO1	5.36104e-05
Ca22chr1A_C_albicans_SC5314	793500	794000	93	Ca22chr1A_C_albicans_SC5314	790364	793585	C103780CA	HMG1	0.00166192
Ca22chr1A_C_albicans_SC5314	793000	793500	16	Ca22chr1A_C_albicans_SC5314	790364	793585	C103780CA	HMG1	0.000285922
Ca22chr1A_C_albicans_SC5314	790500	791000	14	Ca22chr1A_C_albicans_SC5314	790364	793585	C103780CA	HMG1	0.000250182
Ca22chr1A_C_albicans_SC5314	791000	791500	9	Ca22chr1A_C_albicans_SC5314	790364	793585	C103780CA	HMG1	0.000160831
Ca22chr1A_C_albicans_SC5314	791500	792000	9	Ca22chr1A_C_albicans_SC5314	790364	793585	C103780CA	HMG1	0.000160831
Ca22chr1A_C_albicans_SC5314	790000	790500	8	Ca22chr1A_C_albicans_SC5314	790364	793585	C103780CA	HMG1	0.000142961
Ca22chr1A_C_albicans_SC5314	792500	793000	8	Ca22chr1A_C_albicans_SC5314	790364	793585	C103780CA	HMG1	0.000142961
Ca22chr1A_C_albicans_SC5314	792000	792500	4	Ca22chr1A_C_albicans_SC5314	790364	793585	C103780CA	HMG1	7.14806e-05
Ca22chr1A_C_albicans_SC5314	795500	796000	15	Ca22chr1A_C_albicans_SC5314	795543	796823	C103790CA	NoInfo	0.000268052
Ca22chr1A_C_albicans_SC5314	796000	796500	8	Ca22chr1A_C_albicans_SC5314	795543	796823	C103790CA	NoInfo	0.000142961
Ca22chr1A_C_albicans_SC5314	796500	797000	1	Ca22chr1A_C_albicans_SC5314	795543	796823	C103790CA	NoInfo	1.78701e-05
Ca22chr1A_C_albicans_SC5314	798000	798500	18	Ca22chr1A_C_albicans_SC5314	797157	798089	C103800WA	RPP1	0.000321663
Ca22chr1A_C_albicans_SC5314	797000	797500	4	Ca22chr1A_C_albicans_SC5314	797157	798089	C103800WA	RPP1	7.14806e-05
Ca22chr1A_C_albicans_SC5314	798000	798500	18	Ca22chr1A_C_albicans_SC5314	798181	799359	C103810CA	ELA1	0.000321663
Ca22chr1A_C_albicans_SC5314	798500	799000	12	Ca22chr1A_C_albicans_SC5314	798181	799359	C103810CA	ELA1	0.000214442
Ca22chr1A_C_albicans_SC5314	799000	799500	1	Ca22chr1A_C_albicans_SC5314	798181	799359	C103810CA	ELA1	1.78701e-05
Ca22chr1A_C_albicans_SC5314	802500	803000	23	Ca22chr1A_C_albicans_SC5314	801727	802836	C103820WA	PDR16	0.000411013
Ca22chr1A_C_albicans_SC5314	802000	802500	2	Ca22chr1A_C_albicans_SC5314	801727	802836	C103820WA	PDR16	3.57403e-05
Ca22chr1A_C_albicans_SC5314	801500	802000	1	Ca22chr1A_C_albicans_SC5314	801727	802836	C103820WA	PDR16	1.78701e-05
Ca22chr1A_C_albicans_SC5314	804000	804500	3	Ca22chr1A_C_albicans_SC5314	804198	804467	C103840WA	NoInfo	5.36104e-05
Ca22chr1A_C_albicans_SC5314	810500	811000	27	Ca22chr1A_C_albicans_SC5314	806466	811433	C103860CA	BNI4	0.000482494
Ca22chr1A_C_albicans_SC5314	807500	808000	18	Ca22chr1A_C_albicans_SC5314	806466	811433	C103860CA	BNI4	0.000321663
Ca22chr1A_C_albicans_SC5314	806500	807000	16	Ca22chr1A_C_albicans_SC5314	806466	811433	C103860CA	BNI4	0.000285922
Ca22chr1A_C_albicans_SC5314	811000	811500	14	Ca22chr1A_C_albicans_SC5314	806466	811433	C103860CA	BNI4	0.000250182
Ca22chr1A_C_albicans_SC5314	807000	807500	6	Ca22chr1A_C_albicans_SC5314	806466	811433	C103860CA	BNI4	0.000107221
Ca22chr1A_C_albicans_SC5314	809000	809500	5	Ca22chr1A_C_albicans_SC5314	806466	811433	C103860CA	BNI4	8.93507e-05
Ca22chr1A_C_albicans_SC5314	808000	808500	4	Ca22chr1A_C_albicans_SC5314	806466	811433	C103860CA	BNI4	7.14806e-05
Ca22chr1A_C_albicans_SC5314	808500	809000	4	Ca22chr1A_C_albicans_SC5314	806466	811433	C103860CA	BNI4	7.14806e-05
Ca22chr1A_C_albicans_SC5314	810000	810500	3	Ca22chr1A_C_albicans_SC5314	806466	811433	C103860CA	BNI4	5.36104e-05
Ca22chr1A_C_albicans_SC5314	806000	806500	2	Ca22chr1A_C_albicans_SC5314	806466	811433	C103860CA	BNI4	3.57403e-05
Ca22chr1A_C_albicans_SC5314	814500	815000	6	Ca22chr1A_C_albicans_SC5314	813869	815560	C103870CA	NoInfo	0.000107221
Ca22chr1A_C_albicans_SC5314	815000	815500	3	Ca22chr1A_C_albicans_SC5314	813869	815560	C103870CA	NoInfo	5.36104e-05
Ca22chr1A_C_albicans_SC5314	813500	814000	2	Ca22chr1A_C_albicans_SC5314	813869	815560	C103870CA	NoInfo	3.57403e-05
Ca22chr1A_C_albicans_SC5314	815500	816000	2	Ca22chr1A_C_albicans_SC5314	813869	815560	C103870CA	NoInfo	3.57403e-05
Ca22chr1A_C_albicans_SC5314	814000	814500	1	Ca22chr1A_C_albicans_SC5314	813869	815560	C103870CA	NoInfo	1.78701e-05
Ca22chr1A_C_albicans_SC5314	824500	825000	1	Ca22chr1A_C_albicans_SC5314	823543	824613	C103890WA	NoInfo	1.78701e-05
Ca22chr1A_C_albicans_SC5314	825500	826000	51	Ca22chr1A_C_albicans_SC5314	825308	825823	C103900WA	SEN15	0.000911378
Ca22chr1A_C_albicans_SC5314	825000	825500	12	Ca22chr1A_C_albicans_SC5314	825308	825823	C103900WA	SEN15	0.000214442
Ca22chr1A_C_albicans_SC5314	825500	826000	51	Ca22chr1A_C_albicans_SC5314	825919	827970	C103910CA	NoInfo	0.000911378
Ca22chr1A_C_albicans_SC5314	826000	826500	25	Ca22chr1A_C_albicans_SC5314	825919	827970	C103910CA	NoInfo	0.000446754
Ca22chr1A_C_albicans_SC5314	826500	827000	2	Ca22chr1A_C_albicans_SC5314	825919	827970	C103910CA	NoInfo	3.57403e-05
Ca22chr1A_C_albicans_SC5314	827000	827500	2	Ca22chr1A_C_albicans_SC5314	825919	827970	C103910CA	NoInfo	3.57403e-05
Ca22chr1A_C_albicans_SC5314	827500	828000	2	Ca22chr1A_C_albicans_SC5314	825919	827970	C103910CA	NoInfo	3.57403e-05
Ca22chr1A_C_albicans_SC5314	829500	830000	10	Ca22chr1A_C_albicans_SC5314	828496	830040	C103920CA	NoInfo	0.000178701
Ca22chr1A_C_albicans_SC5314	830000	830500	5	Ca22chr1A_C_albicans_SC5314	828496	830040	C103920CA	NoInfo	8.93507e-05
Ca22chr1A_C_albicans_SC5314	828000	828500	3	Ca22chr1A_C_albicans_SC5314	828496	830040	C103920CA	NoInfo	5.36104e-05
Ca22chr1A_C_albicans_SC5314	828500	829000	1	Ca22chr1A_C_albicans_SC5314	828496	830040	C103920CA	NoInfo	1.78701e-05
Ca22chr1A_C_albicans_SC5314	831500	832000	7	Ca22chr1A_C_albicans_SC5314	830273	831781	C103930WA	NUE2	0.000125091
Ca22chr1A_C_albicans_SC5314	830000	830500	5	Ca22chr1A_C_albicans_SC5314	830273	831781	C103930WA	NUE2	8.93507e-05
Ca22chr1A_C_albicans_SC5314	830500	831000	5	Ca22chr1A_C_albicans_SC5314	830273	831781	C103930WA	NUE2	8.93507e-05
Ca22chr1A_C_albicans_SC5314	831000	831500	2	Ca22chr1A_C_albicans_SC5314	830273	831781	C103930WA	NUE2	3.57403e-05
Ca22chr1A_C_albicans_SC5314	832500	833000	135	Ca22chr1A_C_albicans_SC5314	832111	832620	C103940WA	NoInfo	0.00241247
Ca22chr1A_C_albicans_SC5314	832000	832500	27	Ca22chr1A_C_albicans_SC5314	832111	832620	C103940WA	NoInfo	0.000482494
Ca22chr1A_C_albicans_SC5314	833000	833500	33	Ca22chr1A_C_albicans_SC5314	833227	833766	C103950CA	NoInfo	0.000589715
Ca22chr1A_C_albicans_SC5314	833500	834000	15	Ca22chr1A_C_albicans_SC5314	833227	833766	C103950CA	NoInfo	0.000268052
Ca22chr1A_C_albicans_SC5314	836500	837000	7	Ca22chr1A_C_albicans_SC5314	834229	836838	C103960CA	NoInfo	0.000125091
Ca22chr1A_C_albicans_SC5314	834500	835000	5	Ca22chr1A_C_albicans_SC5314	834229	836838	C103960CA	NoInfo	8.93507e-05
Ca22chr1A_C_albicans_SC5314	835000	835500	3	Ca22chr1A_C_albicans_SC5314	834229	836838	C103960CA	NoInfo	5.36104e-05
Ca22chr1A_C_albicans_SC5314	834000	834500	1	Ca22chr1A_C_albicans_SC5314	834229	836838	C103960CA	NoInfo	1.78701e-05
Ca22chr1A_C_albicans_SC5314	835500	836000	1	Ca22chr1A_C_albicans_SC5314	834229	836838	C103960CA	NoInfo	1.78701e-05
Ca22chr1A_C_albicans_SC5314	836000	836500	1	Ca22chr1A_C_albicans_SC5314	834229	836838	C103960CA	NoInfo	1.78701e-05
Ca22chr1A_C_albicans_SC5314	837000	837500	264	Ca22chr1A_C_albicans_SC5314	837444	837761	C103970WA	NoInfo	0.00471772
Ca22chr1A_C_albicans_SC5314	837500	838000	2	Ca22chr1A_C_albicans_SC5314	837444	837761	C103970WA	NoInfo	3.57403e-05
Ca22chr1A_C_albicans_SC5314	838000	838500	5	Ca22chr1A_C_albicans_SC5314	838231	838758	C103980WA	SPC19	8.93507e-05
Ca22chr1A_C_albicans_SC5314	838500	839000	5	Ca22chr1A_C_albicans_SC5314	838231	838758	C103980WA	SPC19	8.93507e-05
Ca22chr1A_C_albicans_SC5314	839000	839500	8	Ca22chr1A_C_albicans_SC5314	839278	840204	C103990WA	NoInfo	0.000142961
Ca22chr1A_C_albicans_SC5314	839500	840000	3	Ca22chr1A_C_albicans_SC5314	839278	840204	C103990WA	NoInfo	5.36104e-05
Ca22chr1A_C_albicans_SC5314	840000	840500	3	Ca22chr1A_C_albicans_SC5314	839278	840204	C103990WA	NoInfo	5.36104e-05
Ca22chr1A_C_albicans_SC5314	841000	841500	13	Ca22chr1A_C_albicans_SC5314	840359	841801	C104000CA	KTR4	0.000232312
Ca22chr1A_C_albicans_SC5314	841500	842000	8	Ca22chr1A_C_albicans_SC5314	840359	841801	C104000CA	KTR4	0.000142961
Ca22chr1A_C_albicans_SC5314	840000	840500	3	Ca22chr1A_C_albicans_SC5314	840359	841801	C104000CA	KTR4	5.36104e-05
Ca22chr1A_C_albicans_SC5314	842500	843000	1	Ca22chr1A_C_albicans_SC5314	842768	843802	C104010CA	NoInfo	1.78701e-05
Ca22chr1A_C_albicans_SC5314	844500	845000	3	Ca22chr1A_C_albicans_SC5314	844770	845783	C104020CA	CSH1	5.36104e-05
Ca22chr1A_C_albicans_SC5314	845000	845500	2	Ca22chr1A_C_albicans_SC5314	844770	845783	C104020CA	CSH1	3.57403e-05
Ca22chr1A_C_albicans_SC5314	848500	849000	93	Ca22chr1A_C_albicans_SC5314	846649	848745	C104030WA	NoInfo	0.00166192
Ca22chr1A_C_albicans_SC5314	847500	848000	3	Ca22chr1A_C_albicans_SC5314	846649	848745	C104030WA	NoInfo	5.36104e-05
Ca22chr1A_C_albicans_SC5314	847000	847500	2	Ca22chr1A_C_albicans_SC5314	846649	848745	C104030WA	NoInfo	3.57403e-05
Ca22chr1A_C_albicans_SC5314	848500	849000	93	Ca22chr1A_C_albicans_SC5314	848808	850970	C104040CA	NoInfo	0.00166192
Ca22chr1A_C_albicans_SC5314	849500	850000	2	Ca22chr1A_C_albicans_SC5314	848808	850970	C104040CA	NoInfo	3.57403e-05
Ca22chr1A_C_albicans_SC5314	850000	850500	2	Ca22chr1A_C_albicans_SC5314	848808	850970	C104040CA	NoInfo	3.57403e-05
Ca22chr1A_C_albicans_SC5314	849000	849500	1	Ca22chr1A_C_albicans_SC5314	848808	850970	C104040CA	NoInfo	1.78701e-05
Ca22chr1A_C_albicans_SC5314	850500	851000	1	Ca22chr1A_C_albicans_SC5314	848808	850970	C104040CA	NoInfo	1.78701e-05
Ca22chr1A_C_albicans_SC5314	854000	854500	2	Ca22chr1A_C_albicans_SC5314	853943	855709	C104060WA	IFI3	3.57403e-05
Ca22chr1A_C_albicans_SC5314	854500	855000	2	Ca22chr1A_C_albicans_SC5314	853943	855709	C104060WA	IFI3	3.57403e-05
Ca22chr1A_C_albicans_SC5314	855000	855500	1	Ca22chr1A_C_albicans_SC5314	853943	855709	C104060WA	IFI3	1.78701e-05
Ca22chr1A_C_albicans_SC5314	855500	856000	1	Ca22chr1A_C_albicans_SC5314	853943	855709	C104060WA	IFI3	1.78701e-05
Ca22chr1A_C_albicans_SC5314	857000	857500	8	Ca22chr1A_C_albicans_SC5314	855857	857047	C104070CA	BET4	0.000142961
Ca22chr1A_C_albicans_SC5314	856000	856500	2	Ca22chr1A_C_albicans_SC5314	855857	857047	C104070CA	BET4	3.57403e-05
Ca22chr1A_C_albicans_SC5314	855500	856000	1	Ca22chr1A_C_albicans_SC5314	855857	857047	C104070CA	BET4	1.78701e-05
Ca22chr1A_C_albicans_SC5314	856500	857000	1	Ca22chr1A_C_albicans_SC5314	855857	857047	C104070CA	BET4	1.78701e-05
Ca22chr1A_C_albicans_SC5314	857500	858000	53	Ca22chr1A_C_albicans_SC5314	857251	857895	C104080WA	MAD2	0.000947118
Ca22chr1A_C_albicans_SC5314	857000	857500	8	Ca22chr1A_C_albicans_SC5314	857251	857895	C104080WA	MAD2	0.000142961
Ca22chr1A_C_albicans_SC5314	857500	858000	53	Ca22chr1A_C_albicans_SC5314	857906	859393	C104090CA	NoInfo	0.000947118
Ca22chr1A_C_albicans_SC5314	858000	858500	14	Ca22chr1A_C_albicans_SC5314	857906	859393	C104090CA	NoInfo	0.000250182
Ca22chr1A_C_albicans_SC5314	859000	859500	10	Ca22chr1A_C_albicans_SC5314	857906	859393	C104090CA	NoInfo	0.000178701
Ca22chr1A_C_albicans_SC5314	858500	859000	5	Ca22chr1A_C_albicans_SC5314	857906	859393	C104090CA	NoInfo	8.93507e-05
Ca22chr1A_C_albicans_SC5314	860000	860500	353	Ca22chr1A_C_albicans_SC5314	859621	860469	C104100CA	POR1	0.00630816
Ca22chr1A_C_albicans_SC5314	859500	860000	340	Ca22chr1A_C_albicans_SC5314	859621	860469	C104100CA	POR1	0.00607585
Ca22chr1A_C_albicans_SC5314	862500	863000	24	Ca22chr1A_C_albicans_SC5314	862034	862951	C104110WA	NoInfo	0.000428884
Ca22chr1A_C_albicans_SC5314	862000	862500	20	Ca22chr1A_C_albicans_SC5314	862034	862951	C104110WA	NoInfo	0.000357403
Ca22chr1A_C_albicans_SC5314	864000	864500	190	Ca22chr1A_C_albicans_SC5314	863013	864074	C104120CA	NoInfo	0.00339533
Ca22chr1A_C_albicans_SC5314	863500	864000	83	Ca22chr1A_C_albicans_SC5314	863013	864074	C104120CA	NoInfo	0.00148322
Ca22chr1A_C_albicans_SC5314	863000	863500	27	Ca22chr1A_C_albicans_SC5314	863013	864074	C104120CA	NoInfo	0.000482494
Ca22chr1A_C_albicans_SC5314	864000	864500	190	Ca22chr1A_C_albicans_SC5314	864122	866671	C104130WA	ERB1	0.00339533
Ca22chr1A_C_albicans_SC5314	866000	866500	10	Ca22chr1A_C_albicans_SC5314	864122	866671	C104130WA	ERB1	0.000178701
Ca22chr1A_C_albicans_SC5314	865500	866000	6	Ca22chr1A_C_albicans_SC5314	864122	866671	C104130WA	ERB1	0.000107221
Ca22chr1A_C_albicans_SC5314	864500	865000	4	Ca22chr1A_C_albicans_SC5314	864122	866671	C104130WA	ERB1	7.14806e-05
Ca22chr1A_C_albicans_SC5314	865000	865500	3	Ca22chr1A_C_albicans_SC5314	864122	866671	C104130WA	ERB1	5.36104e-05
Ca22chr1A_C_albicans_SC5314	866500	867000	2	Ca22chr1A_C_albicans_SC5314	864122	866671	C104130WA	ERB1	3.57403e-05
Ca22chr1A_C_albicans_SC5314	867000	867500	3	Ca22chr1A_C_albicans_SC5314	867380	868414	C104140WA	IFD6	5.36104e-05
Ca22chr1A_C_albicans_SC5314	867500	868000	1	Ca22chr1A_C_albicans_SC5314	867380	868414	C104140WA	IFD6	1.78701e-05
Ca22chr1A_C_albicans_SC5314	869000	869500	10	Ca22chr1A_C_albicans_SC5314	868503	869087	C104150CA	NoInfo	0.000178701
Ca22chr1A_C_albicans_SC5314	868500	869000	1	Ca22chr1A_C_albicans_SC5314	868503	869087	C104150CA	NoInfo	1.78701e-05
Ca22chr1A_C_albicans_SC5314	869500	870000	15	Ca22chr1A_C_albicans_SC5314	869423	870325	C104160CA	NoInfo	0.000268052
Ca22chr1A_C_albicans_SC5314	870000	870500	12	Ca22chr1A_C_albicans_SC5314	869423	870325	C104160CA	NoInfo	0.000214442
Ca22chr1A_C_albicans_SC5314	869000	869500	10	Ca22chr1A_C_albicans_SC5314	869423	870325	C104160CA	NoInfo	0.000178701
Ca22chr1A_C_albicans_SC5314	870500	871000	108	Ca22chr1A_C_albicans_SC5314	870671	871066	C104170CA	HTA2	0.00192998
Ca22chr1A_C_albicans_SC5314	871000	871500	9	Ca22chr1A_C_albicans_SC5314	870671	871066	C104170CA	HTA2	0.000160831
Ca22chr1A_C_albicans_SC5314	872000	872500	117	Ca22chr1A_C_albicans_SC5314	871931	872323	C104180WA	NoInfo	0.00209081
Ca22chr1A_C_albicans_SC5314	871500	872000	4	Ca22chr1A_C_albicans_SC5314	871931	872323	C104180WA	NoInfo	7.14806e-05
Ca22chr1A_C_albicans_SC5314	872500	873000	35	Ca22chr1A_C_albicans_SC5314	872592	873764	C104190CA	NoInfo	0.000625455
Ca22chr1A_C_albicans_SC5314	873000	873500	27	Ca22chr1A_C_albicans_SC5314	872592	873764	C104190CA	NoInfo	0.000482494
Ca22chr1A_C_albicans_SC5314	873500	874000	19	Ca22chr1A_C_albicans_SC5314	872592	873764	C104190CA	NoInfo	0.000339533
Ca22chr1A_C_albicans_SC5314	874500	875000	14	Ca22chr1A_C_albicans_SC5314	874582	875391	C104200CA	NoInfo	0.000250182
Ca22chr1A_C_albicans_SC5314	875000	875500	8	Ca22chr1A_C_albicans_SC5314	874582	875391	C104200CA	NoInfo	0.000142961
Ca22chr1A_C_albicans_SC5314	877500	878000	8	Ca22chr1A_C_albicans_SC5314	876392	877791	C104210CA	CDC3	0.000142961
Ca22chr1A_C_albicans_SC5314	876500	877000	2	Ca22chr1A_C_albicans_SC5314	876392	877791	C104210CA	CDC3	3.57403e-05
Ca22chr1A_C_albicans_SC5314	877000	877500	2	Ca22chr1A_C_albicans_SC5314	876392	877791	C104210CA	CDC3	3.57403e-05
Ca22chr1A_C_albicans_SC5314	876000	876500	1	Ca22chr1A_C_albicans_SC5314	876392	877791	C104210CA	CDC3	1.78701e-05
Ca22chr1A_C_albicans_SC5314	879000	879500	49	Ca22chr1A_C_albicans_SC5314	878742	879311	C104220CA	NoInfo	0.000875637
Ca22chr1A_C_albicans_SC5314	878500	879000	8	Ca22chr1A_C_albicans_SC5314	878742	879311	C104220CA	NoInfo	0.000142961
Ca22chr1A_C_albicans_SC5314	880500	881000	74	Ca22chr1A_C_albicans_SC5314	879636	880616	C104230WA	RPN13	0.00132239
Ca22chr1A_C_albicans_SC5314	879500	880000	42	Ca22chr1A_C_albicans_SC5314	879636	880616	C104230WA	RPN13	0.000750546
Ca22chr1A_C_albicans_SC5314	880000	880500	33	Ca22chr1A_C_albicans_SC5314	879636	880616	C104230WA	RPN13	0.000589715
Ca22chr1A_C_albicans_SC5314	880500	881000	74	Ca22chr1A_C_albicans_SC5314	880940	881257	C104240CA	HHF1	0.00132239
Ca22chr1A_C_albicans_SC5314	881000	881500	40	Ca22chr1A_C_albicans_SC5314	880940	881257	C104240CA	HHF1	0.000714806
Ca22chr1A_C_albicans_SC5314	881000	881500	40	Ca22chr1A_C_albicans_SC5314	881368	881877	C104250CA	NoInfo	0.000714806
Ca22chr1A_C_albicans_SC5314	882500	883000	28	Ca22chr1A_C_albicans_SC5314	882165	882575	C104260WA	HHT21	0.000500364
Ca22chr1A_C_albicans_SC5314	882000	882500	18	Ca22chr1A_C_albicans_SC5314	882165	882575	C104260WA	HHT21	0.000321663
Ca22chr1A_C_albicans_SC5314	882500	883000	28	Ca22chr1A_C_albicans_SC5314	882919	884154	C104270CA	NoInfo	0.000500364
Ca22chr1A_C_albicans_SC5314	883000	883500	8	Ca22chr1A_C_albicans_SC5314	882919	884154	C104270CA	NoInfo	0.000142961
Ca22chr1A_C_albicans_SC5314	883500	884000	6	Ca22chr1A_C_albicans_SC5314	882919	884154	C104270CA	NoInfo	0.000107221
Ca22chr1A_C_albicans_SC5314	884000	884500	4	Ca22chr1A_C_albicans_SC5314	882919	884154	C104270CA	NoInfo	7.14806e-05
Ca22chr1A_C_albicans_SC5314	885500	886000	29	Ca22chr1A_C_albicans_SC5314	884550	885734	C104280CA	NoInfo	0.000518234
Ca22chr1A_C_albicans_SC5314	885000	885500	11	Ca22chr1A_C_albicans_SC5314	884550	885734	C104280CA	NoInfo	0.000196572
Ca22chr1A_C_albicans_SC5314	884500	885000	4	Ca22chr1A_C_albicans_SC5314	884550	885734	C104280CA	NoInfo	7.14806e-05
Ca22chr1A_C_albicans_SC5314	888500	889000	621	Ca22chr1A_C_albicans_SC5314	886010	889117	C104290CA	ACS2	0.0110974
Ca22chr1A_C_albicans_SC5314	889000	889500	84	Ca22chr1A_C_albicans_SC5314	886010	889117	C104290CA	ACS2	0.00150109
Ca22chr1A_C_albicans_SC5314	887500	888000	43	Ca22chr1A_C_albicans_SC5314	886010	889117	C104290CA	ACS2	0.000768416
Ca22chr1A_C_albicans_SC5314	886000	886500	37	Ca22chr1A_C_albicans_SC5314	886010	889117	C104290CA	ACS2	0.000661196
Ca22chr1A_C_albicans_SC5314	888000	888500	28	Ca22chr1A_C_albicans_SC5314	886010	889117	C104290CA	ACS2	0.000500364
Ca22chr1A_C_albicans_SC5314	886500	887000	22	Ca22chr1A_C_albicans_SC5314	886010	889117	C104290CA	ACS2	0.000393143
Ca22chr1A_C_albicans_SC5314	887000	887500	20	Ca22chr1A_C_albicans_SC5314	886010	889117	C104290CA	ACS2	0.000357403
Ca22chr1A_C_albicans_SC5314	890000	890500	80	Ca22chr1A_C_albicans_SC5314	890373	892310	C104300CA	SSA2	0.00142961
Ca22chr1A_C_albicans_SC5314	891500	892000	50	Ca22chr1A_C_albicans_SC5314	890373	892310	C104300CA	SSA2	0.000893507
Ca22chr1A_C_albicans_SC5314	891000	891500	49	Ca22chr1A_C_albicans_SC5314	890373	892310	C104300CA	SSA2	0.000875637
Ca22chr1A_C_albicans_SC5314	892000	892500	46	Ca22chr1A_C_albicans_SC5314	890373	892310	C104300CA	SSA2	0.000822027
Ca22chr1A_C_albicans_SC5314	890500	891000	25	Ca22chr1A_C_albicans_SC5314	890373	892310	C104300CA	SSA2	0.000446754
Ca22chr1A_C_albicans_SC5314	893000	893500	37	Ca22chr1A_C_albicans_SC5314	892910	893674	C104310CA	GIG1	0.000661196
Ca22chr1A_C_albicans_SC5314	892500	893000	1	Ca22chr1A_C_albicans_SC5314	892910	893674	C104310CA	GIG1	1.78701e-05
Ca22chr1A_C_albicans_SC5314	893500	894000	1	Ca22chr1A_C_albicans_SC5314	892910	893674	C104310CA	GIG1	1.78701e-05
Ca22chr1A_C_albicans_SC5314	895000	895500	5	Ca22chr1A_C_albicans_SC5314	895092	895877	C104320WA	GPM2	8.93507e-05
Ca22chr1A_C_albicans_SC5314	895500	896000	4	Ca22chr1A_C_albicans_SC5314	895092	895877	C104320WA	GPM2	7.14806e-05
Ca22chr1A_C_albicans_SC5314	898000	898500	6	Ca22chr1A_C_albicans_SC5314	897942	899552	C104330WA	RPN4	0.000107221
Ca22chr1A_C_albicans_SC5314	898500	899000	2	Ca22chr1A_C_albicans_SC5314	897942	899552	C104330WA	RPN4	3.57403e-05
Ca22chr1A_C_albicans_SC5314	899000	899500	2	Ca22chr1A_C_albicans_SC5314	897942	899552	C104330WA	RPN4	3.57403e-05
Ca22chr1A_C_albicans_SC5314	899500	900000	2	Ca22chr1A_C_albicans_SC5314	897942	899552	C104330WA	RPN4	3.57403e-05
Ca22chr1A_C_albicans_SC5314	900000	900500	13	Ca22chr1A_C_albicans_SC5314	899992	900945	C104340CA	NoInfo	0.000232312
Ca22chr1A_C_albicans_SC5314	900500	901000	7	Ca22chr1A_C_albicans_SC5314	899992	900945	C104340CA	NoInfo	0.000125091
Ca22chr1A_C_albicans_SC5314	899500	900000	2	Ca22chr1A_C_albicans_SC5314	899992	900945	C104340CA	NoInfo	3.57403e-05
Ca22chr1A_C_albicans_SC5314	902000	902500	2	Ca22chr1A_C_albicans_SC5314	901560	903929	C104350CA	NoInfo	3.57403e-05
Ca22chr1A_C_albicans_SC5314	901500	902000	1	Ca22chr1A_C_albicans_SC5314	901560	903929	C104350CA	NoInfo	1.78701e-05
Ca22chr1A_C_albicans_SC5314	902500	903000	1	Ca22chr1A_C_albicans_SC5314	901560	903929	C104350CA	NoInfo	1.78701e-05
Ca22chr1A_C_albicans_SC5314	905500	906000	17	Ca22chr1A_C_albicans_SC5314	905274	905525	C104360CA	NoInfo	0.000303793
Ca22chr1A_C_albicans_SC5314	905000	905500	7	Ca22chr1A_C_albicans_SC5314	905274	905525	C104360CA	NoInfo	0.000125091
Ca22chr1A_C_albicans_SC5314	905500	906000	17	Ca22chr1A_C_albicans_SC5314	905958	906560	C104370CA	NoInfo	0.000303793
Ca22chr1A_C_albicans_SC5314	906000	906500	15	Ca22chr1A_C_albicans_SC5314	905958	906560	C104370CA	NoInfo	0.000268052
Ca22chr1A_C_albicans_SC5314	906500	907000	3	Ca22chr1A_C_albicans_SC5314	905958	906560	C104370CA	NoInfo	5.36104e-05
Ca22chr1A_C_albicans_SC5314	908000	908500	856	Ca22chr1A_C_albicans_SC5314	907132	908076	C104380WA	SIT4	0.0152968
Ca22chr1A_C_albicans_SC5314	907500	908000	15	Ca22chr1A_C_albicans_SC5314	907132	908076	C104380WA	SIT4	0.000268052
Ca22chr1A_C_albicans_SC5314	907000	907500	6	Ca22chr1A_C_albicans_SC5314	907132	908076	C104380WA	SIT4	0.000107221
Ca22chr1A_C_albicans_SC5314	908500	909000	1265	Ca22chr1A_C_albicans_SC5314	908570	910795	C104390CA	NOP4	0.0226057
Ca22chr1A_C_albicans_SC5314	910500	911000	30	Ca22chr1A_C_albicans_SC5314	908570	910795	C104390CA	NOP4	0.000536104
Ca22chr1A_C_albicans_SC5314	910000	910500	9	Ca22chr1A_C_albicans_SC5314	908570	910795	C104390CA	NOP4	0.000160831
Ca22chr1A_C_albicans_SC5314	909000	909500	4	Ca22chr1A_C_albicans_SC5314	908570	910795	C104390CA	NOP4	7.14806e-05
Ca22chr1A_C_albicans_SC5314	909500	910000	4	Ca22chr1A_C_albicans_SC5314	908570	910795	C104390CA	NOP4	7.14806e-05
Ca22chr1A_C_albicans_SC5314	911000	911500	19	Ca22chr1A_C_albicans_SC5314	911109	914328	C104400CA	APE2	0.000339533
Ca22chr1A_C_albicans_SC5314	912000	912500	19	Ca22chr1A_C_albicans_SC5314	911109	914328	C104400CA	APE2	0.000339533
Ca22chr1A_C_albicans_SC5314	912500	913000	19	Ca22chr1A_C_albicans_SC5314	911109	914328	C104400CA	APE2	0.000339533
Ca22chr1A_C_albicans_SC5314	913500	914000	14	Ca22chr1A_C_albicans_SC5314	911109	914328	C104400CA	APE2	0.000250182
Ca22chr1A_C_albicans_SC5314	913000	913500	12	Ca22chr1A_C_albicans_SC5314	911109	914328	C104400CA	APE2	0.000214442
Ca22chr1A_C_albicans_SC5314	914000	914500	3	Ca22chr1A_C_albicans_SC5314	911109	914328	C104400CA	APE2	5.36104e-05
Ca22chr1A_C_albicans_SC5314	911500	912000	2	Ca22chr1A_C_albicans_SC5314	911109	914328	C104400CA	APE2	3.57403e-05
Ca22chr1A_C_albicans_SC5314	915000	915500	23	Ca22chr1A_C_albicans_SC5314	914539	915072	C104410CA	ESS1	0.000411013
Ca22chr1A_C_albicans_SC5314	914500	915000	21	Ca22chr1A_C_albicans_SC5314	914539	915072	C104410CA	ESS1	0.000375273
Ca22chr1A_C_albicans_SC5314	915500	916000	25	Ca22chr1A_C_albicans_SC5314	915265	916104	C104420CA	URA6	0.000446754
Ca22chr1A_C_albicans_SC5314	915000	915500	23	Ca22chr1A_C_albicans_SC5314	915265	916104	C104420CA	URA6	0.000411013
Ca22chr1A_C_albicans_SC5314	916000	916500	14	Ca22chr1A_C_albicans_SC5314	915265	916104	C104420CA	URA6	0.000250182
Ca22chr1A_C_albicans_SC5314	917000	917500	26	Ca22chr1A_C_albicans_SC5314	916437	917263	C104430CA	NoInfo	0.000464624
Ca22chr1A_C_albicans_SC5314	916000	916500	14	Ca22chr1A_C_albicans_SC5314	916437	917263	C104430CA	NoInfo	0.000250182
Ca22chr1A_C_albicans_SC5314	916500	917000	8	Ca22chr1A_C_albicans_SC5314	916437	917263	C104430CA	NoInfo	0.000142961
Ca22chr1A_C_albicans_SC5314	917000	917500	26	Ca22chr1A_C_albicans_SC5314	916801	917169	C104440WA	NoInfo	0.000464624
Ca22chr1A_C_albicans_SC5314	916500	917000	8	Ca22chr1A_C_albicans_SC5314	916801	917169	C104440WA	NoInfo	0.000142961
Ca22chr1A_C_albicans_SC5314	917000	917500	26	Ca22chr1A_C_albicans_SC5314	917491	918323	C104450CA	FMA1	0.000464624
Ca22chr1A_C_albicans_SC5314	917500	918000	16	Ca22chr1A_C_albicans_SC5314	917491	918323	C104450CA	FMA1	0.000285922
Ca22chr1A_C_albicans_SC5314	918000	918500	7	Ca22chr1A_C_albicans_SC5314	917491	918323	C104450CA	FMA1	0.000125091
Ca22chr1A_C_albicans_SC5314	919000	919500	9	Ca22chr1A_C_albicans_SC5314	918745	919554	C104460CA	NoInfo	0.000160831
Ca22chr1A_C_albicans_SC5314	918500	919000	2	Ca22chr1A_C_albicans_SC5314	918745	919554	C104460CA	NoInfo	3.57403e-05
Ca22chr1A_C_albicans_SC5314	919500	920000	1	Ca22chr1A_C_albicans_SC5314	918745	919554	C104460CA	NoInfo	1.78701e-05
Ca22chr1A_C_albicans_SC5314	920000	920500	5	Ca22chr1A_C_albicans_SC5314	920167	920688	C104470CA	NoInfo	8.93507e-05
Ca22chr1A_C_albicans_SC5314	921500	922000	12	Ca22chr1A_C_albicans_SC5314	921715	925908	C104480CA	TUS1	0.000214442
Ca22chr1A_C_albicans_SC5314	922000	922500	8	Ca22chr1A_C_albicans_SC5314	921715	925908	C104480CA	TUS1	0.000142961
Ca22chr1A_C_albicans_SC5314	925000	925500	5	Ca22chr1A_C_albicans_SC5314	921715	925908	C104480CA	TUS1	8.93507e-05
Ca22chr1A_C_albicans_SC5314	923500	924000	4	Ca22chr1A_C_albicans_SC5314	921715	925908	C104480CA	TUS1	7.14806e-05
Ca22chr1A_C_albicans_SC5314	922500	923000	2	Ca22chr1A_C_albicans_SC5314	921715	925908	C104480CA	TUS1	3.57403e-05
Ca22chr1A_C_albicans_SC5314	924000	924500	2	Ca22chr1A_C_albicans_SC5314	921715	925908	C104480CA	TUS1	3.57403e-05
Ca22chr1A_C_albicans_SC5314	924500	925000	2	Ca22chr1A_C_albicans_SC5314	921715	925908	C104480CA	TUS1	3.57403e-05
Ca22chr1A_C_albicans_SC5314	923000	923500	1	Ca22chr1A_C_albicans_SC5314	921715	925908	C104480CA	TUS1	1.78701e-05
Ca22chr1A_C_albicans_SC5314	925500	926000	1	Ca22chr1A_C_albicans_SC5314	921715	925908	C104480CA	TUS1	1.78701e-05
Ca22chr1A_C_albicans_SC5314	927000	927500	3	Ca22chr1A_C_albicans_SC5314	926875	927996	C104490WA	NoInfo	5.36104e-05
Ca22chr1A_C_albicans_SC5314	927500	928000	2	Ca22chr1A_C_albicans_SC5314	926875	927996	C104490WA	NoInfo	3.57403e-05
Ca22chr1A_C_albicans_SC5314	926500	927000	1	Ca22chr1A_C_albicans_SC5314	926875	927996	C104490WA	NoInfo	1.78701e-05
Ca22chr1A_C_albicans_SC5314	930500	931000	4	Ca22chr1A_C_albicans_SC5314	929091	930743	C104500WA	ICL1	7.14806e-05
Ca22chr1A_C_albicans_SC5314	932500	933000	69	Ca22chr1A_C_albicans_SC5314	931183	932622	C104510WA	NoInfo	0.00123304
Ca22chr1A_C_albicans_SC5314	932000	932500	7	Ca22chr1A_C_albicans_SC5314	931183	932622	C104510WA	NoInfo	0.000125091
Ca22chr1A_C_albicans_SC5314	931500	932000	1	Ca22chr1A_C_albicans_SC5314	931183	932622	C104510WA	NoInfo	1.78701e-05
Ca22chr1A_C_albicans_SC5314	932500	933000	69	Ca22chr1A_C_albicans_SC5314	932754	933831	C104520CA	PHO85	0.00123304
Ca22chr1A_C_albicans_SC5314	933000	933500	4	Ca22chr1A_C_albicans_SC5314	932754	933831	C104520CA	PHO85	7.14806e-05
Ca22chr1A_C_albicans_SC5314	933500	934000	4	Ca22chr1A_C_albicans_SC5314	932754	933831	C104520CA	PHO85	7.14806e-05
Ca22chr1A_C_albicans_SC5314	934000	934500	4	Ca22chr1A_C_albicans_SC5314	934147	935706	C104530CA	NoInfo	7.14806e-05
Ca22chr1A_C_albicans_SC5314	935500	936000	3	Ca22chr1A_C_albicans_SC5314	934147	935706	C104530CA	NoInfo	5.36104e-05
Ca22chr1A_C_albicans_SC5314	934500	935000	1	Ca22chr1A_C_albicans_SC5314	934147	935706	C104530CA	NoInfo	1.78701e-05
Ca22chr1A_C_albicans_SC5314	935000	935500	1	Ca22chr1A_C_albicans_SC5314	934147	935706	C104530CA	NoInfo	1.78701e-05
Ca22chr1A_C_albicans_SC5314	936000	936500	2	Ca22chr1A_C_albicans_SC5314	936078	938918	C104540CA	VPS16	3.57403e-05
Ca22chr1A_C_albicans_SC5314	936500	937000	2	Ca22chr1A_C_albicans_SC5314	936078	938918	C104540CA	VPS16	3.57403e-05
Ca22chr1A_C_albicans_SC5314	938000	938500	2	Ca22chr1A_C_albicans_SC5314	936078	938918	C104540CA	VPS16	3.57403e-05
Ca22chr1A_C_albicans_SC5314	938500	939000	1	Ca22chr1A_C_albicans_SC5314	936078	938918	C104540CA	VPS16	1.78701e-05
Ca22chr1A_C_albicans_SC5314	939000	939500	1	Ca22chr1A_C_albicans_SC5314	939165	939467	C104550WA	ELC1	1.78701e-05
Ca22chr1A_C_albicans_SC5314	941500	942000	6	Ca22chr1A_C_albicans_SC5314	940013	941746	C104560WA	NoInfo	0.000107221
Ca22chr1A_C_albicans_SC5314	941000	941500	3	Ca22chr1A_C_albicans_SC5314	940013	941746	C104560WA	NoInfo	5.36104e-05
Ca22chr1A_C_albicans_SC5314	940000	940500	2	Ca22chr1A_C_albicans_SC5314	940013	941746	C104560WA	NoInfo	3.57403e-05
Ca22chr1A_C_albicans_SC5314	940500	941000	1	Ca22chr1A_C_albicans_SC5314	940013	941746	C104560WA	NoInfo	1.78701e-05
Ca22chr1A_C_albicans_SC5314	941500	942000	6	Ca22chr1A_C_albicans_SC5314	941946	943343	C104570CA	CHL4	0.000107221
Ca22chr1A_C_albicans_SC5314	943000	943500	2	Ca22chr1A_C_albicans_SC5314	941946	943343	C104570CA	CHL4	3.57403e-05
Ca22chr1A_C_albicans_SC5314	942500	943000	1	Ca22chr1A_C_albicans_SC5314	941946	943343	C104570CA	CHL4	1.78701e-05
Ca22chr1A_C_albicans_SC5314	943500	944000	4	Ca22chr1A_C_albicans_SC5314	943640	944467	C104580CA	NoInfo	7.14806e-05
Ca22chr1A_C_albicans_SC5314	944000	944500	4	Ca22chr1A_C_albicans_SC5314	943640	944467	C104580CA	NoInfo	7.14806e-05
Ca22chr1A_C_albicans_SC5314	946000	946500	40	Ca22chr1A_C_albicans_SC5314	946251	946439	C104590WA	NoInfo	0.000714806
Ca22chr1A_C_albicans_SC5314	947500	948000	20	Ca22chr1A_C_albicans_SC5314	947537	948574	C104600CA	NoInfo	0.000357403
Ca22chr1A_C_albicans_SC5314	948000	948500	16	Ca22chr1A_C_albicans_SC5314	947537	948574	C104600CA	NoInfo	0.000285922
Ca22chr1A_C_albicans_SC5314	948500	949000	1	Ca22chr1A_C_albicans_SC5314	947537	948574	C104600CA	NoInfo	1.78701e-05
Ca22chr1A_C_albicans_SC5314	951000	951500	85	Ca22chr1A_C_albicans_SC5314	949329	951471	C104610WA	ATP1	0.00151896
Ca22chr1A_C_albicans_SC5314	950500	951000	77	Ca22chr1A_C_albicans_SC5314	949329	951471	C104610WA	ATP1	0.001376
Ca22chr1A_C_albicans_SC5314	949000	949500	44	Ca22chr1A_C_albicans_SC5314	949329	951471	C104610WA	ATP1	0.000786287
Ca22chr1A_C_albicans_SC5314	950000	950500	44	Ca22chr1A_C_albicans_SC5314	949329	951471	C104610WA	ATP1	0.000786287
Ca22chr1A_C_albicans_SC5314	949500	950000	22	Ca22chr1A_C_albicans_SC5314	949329	951471	C104610WA	ATP1	0.000393143
Ca22chr1A_C_albicans_SC5314	954000	954500	77	Ca22chr1A_C_albicans_SC5314	952320	954050	C104620WA	NoInfo	0.001376
Ca22chr1A_C_albicans_SC5314	952000	952500	2	Ca22chr1A_C_albicans_SC5314	952320	954050	C104620WA	NoInfo	3.57403e-05
Ca22chr1A_C_albicans_SC5314	952500	953000	1	Ca22chr1A_C_albicans_SC5314	952320	954050	C104620WA	NoInfo	1.78701e-05
Ca22chr1A_C_albicans_SC5314	953000	953500	1	Ca22chr1A_C_albicans_SC5314	952320	954050	C104620WA	NoInfo	1.78701e-05
Ca22chr1A_C_albicans_SC5314	953500	954000	1	Ca22chr1A_C_albicans_SC5314	952320	954050	C104620WA	NoInfo	1.78701e-05
Ca22chr1A_C_albicans_SC5314	954000	954500	77	Ca22chr1A_C_albicans_SC5314	954196	957687	C104630CA	NoInfo	0.001376
Ca22chr1A_C_albicans_SC5314	955000	955500	3	Ca22chr1A_C_albicans_SC5314	954196	957687	C104630CA	NoInfo	5.36104e-05
Ca22chr1A_C_albicans_SC5314	957000	957500	2	Ca22chr1A_C_albicans_SC5314	954196	957687	C104630CA	NoInfo	3.57403e-05
Ca22chr1A_C_albicans_SC5314	957500	958000	1	Ca22chr1A_C_albicans_SC5314	954196	957687	C104630CA	NoInfo	1.78701e-05
Ca22chr1A_C_albicans_SC5314	958500	959000	6	Ca22chr1A_C_albicans_SC5314	958785	960746	C104640WA	NoInfo	0.000107221
Ca22chr1A_C_albicans_SC5314	959000	959500	1	Ca22chr1A_C_albicans_SC5314	958785	960746	C104640WA	NoInfo	1.78701e-05
Ca22chr1A_C_albicans_SC5314	963500	964000	1	Ca22chr1A_C_albicans_SC5314	961930	964107	C104650WA	DUR3	1.78701e-05
Ca22chr1A_C_albicans_SC5314	969500	970000	111	Ca22chr1A_C_albicans_SC5314	965166	970607	C104660WA	DUR1,2	0.00198359
Ca22chr1A_C_albicans_SC5314	970000	970500	88	Ca22chr1A_C_albicans_SC5314	965166	970607	C104660WA	DUR1,2	0.00157257
Ca22chr1A_C_albicans_SC5314	969000	969500	71	Ca22chr1A_C_albicans_SC5314	965166	970607	C104660WA	DUR1,2	0.00126878
Ca22chr1A_C_albicans_SC5314	968500	969000	70	Ca22chr1A_C_albicans_SC5314	965166	970607	C104660WA	DUR1,2	0.00125091
Ca22chr1A_C_albicans_SC5314	970500	971000	16	Ca22chr1A_C_albicans_SC5314	965166	970607	C104660WA	DUR1,2	0.000285922
Ca22chr1A_C_albicans_SC5314	968000	968500	11	Ca22chr1A_C_albicans_SC5314	965166	970607	C104660WA	DUR1,2	0.000196572
Ca22chr1A_C_albicans_SC5314	967000	967500	3	Ca22chr1A_C_albicans_SC5314	965166	970607	C104660WA	DUR1,2	5.36104e-05
Ca22chr1A_C_albicans_SC5314	966000	966500	2	Ca22chr1A_C_albicans_SC5314	965166	970607	C104660WA	DUR1,2	3.57403e-05
Ca22chr1A_C_albicans_SC5314	966500	967000	1	Ca22chr1A_C_albicans_SC5314	965166	970607	C104660WA	DUR1,2	1.78701e-05
Ca22chr1A_C_albicans_SC5314	970500	971000	16	Ca22chr1A_C_albicans_SC5314	970917	972158	C104670WA	HAT1	0.000285922
Ca22chr1A_C_albicans_SC5314	971500	972000	3	Ca22chr1A_C_albicans_SC5314	970917	972158	C104670WA	HAT1	5.36104e-05
Ca22chr1A_C_albicans_SC5314	972000	972500	3	Ca22chr1A_C_albicans_SC5314	970917	972158	C104670WA	HAT1	5.36104e-05
Ca22chr1A_C_albicans_SC5314	974000	974500	12	Ca22chr1A_C_albicans_SC5314	973480	974406	C104680WA	PIL1	0.000214442
Ca22chr1A_C_albicans_SC5314	973500	974000	7	Ca22chr1A_C_albicans_SC5314	973480	974406	C104680WA	PIL1	0.000125091
Ca22chr1A_C_albicans_SC5314	973000	973500	1	Ca22chr1A_C_albicans_SC5314	973480	974406	C104680WA	PIL1	1.78701e-05
Ca22chr1A_C_albicans_SC5314	974500	975000	9	Ca22chr1A_C_albicans_SC5314	974965	976872	C104690CA	NoInfo	0.000160831
Ca22chr1A_C_albicans_SC5314	975000	975500	1	Ca22chr1A_C_albicans_SC5314	974965	976872	C104690CA	NoInfo	1.78701e-05
Ca22chr1A_C_albicans_SC5314	975500	976000	1	Ca22chr1A_C_albicans_SC5314	974965	976872	C104690CA	NoInfo	1.78701e-05
Ca22chr1A_C_albicans_SC5314	976000	976500	1	Ca22chr1A_C_albicans_SC5314	974965	976872	C104690CA	NoInfo	1.78701e-05
Ca22chr1A_C_albicans_SC5314	978000	978500	5	Ca22chr1A_C_albicans_SC5314	977199	979934	C104700CA	NoInfo	8.93507e-05
Ca22chr1A_C_albicans_SC5314	980500	981000	32	Ca22chr1A_C_albicans_SC5314	980592	981179	C104710CA	NoInfo	0.000571845
Ca22chr1A_C_albicans_SC5314	981000	981500	2	Ca22chr1A_C_albicans_SC5314	980592	981179	C104710CA	NoInfo	3.57403e-05
Ca22chr1A_C_albicans_SC5314	982000	982500	48	Ca22chr1A_C_albicans_SC5314	982170	982391	C104720WA	NoInfo	0.000857767
Ca22chr1A_C_albicans_SC5314	982500	983000	12	Ca22chr1A_C_albicans_SC5314	982545	983831	C104730CA	LYS21	0.000214442
Ca22chr1A_C_albicans_SC5314	983000	983500	11	Ca22chr1A_C_albicans_SC5314	982545	983831	C104730CA	LYS21	0.000196572
Ca22chr1A_C_albicans_SC5314	983500	984000	7	Ca22chr1A_C_albicans_SC5314	982545	983831	C104730CA	LYS21	0.000125091
Ca22chr1A_C_albicans_SC5314	985500	986000	3	Ca22chr1A_C_albicans_SC5314	984729	985775	C104740WA	LPG20	5.36104e-05
Ca22chr1A_C_albicans_SC5314	984500	985000	2	Ca22chr1A_C_albicans_SC5314	984729	985775	C104740WA	LPG20	3.57403e-05
Ca22chr1A_C_albicans_SC5314	986500	987000	2	Ca22chr1A_C_albicans_SC5314	986263	987447	C104750WA	IFE1	3.57403e-05
Ca22chr1A_C_albicans_SC5314	987000	987500	2	Ca22chr1A_C_albicans_SC5314	986263	987447	C104750WA	IFE1	3.57403e-05
Ca22chr1A_C_albicans_SC5314	988500	989000	3	Ca22chr1A_C_albicans_SC5314	987525	990488	C104760CA	SYG1	5.36104e-05
Ca22chr1A_C_albicans_SC5314	988000	988500	2	Ca22chr1A_C_albicans_SC5314	987525	990488	C104760CA	SYG1	3.57403e-05
Ca22chr1A_C_albicans_SC5314	987500	988000	1	Ca22chr1A_C_albicans_SC5314	987525	990488	C104760CA	SYG1	1.78701e-05
Ca22chr1A_C_albicans_SC5314	990000	990500	1	Ca22chr1A_C_albicans_SC5314	987525	990488	C104760CA	SYG1	1.78701e-05
Ca22chr1A_C_albicans_SC5314	992500	993000	24	Ca22chr1A_C_albicans_SC5314	991622	992782	C104770CA	ERG3	0.000428884
Ca22chr1A_C_albicans_SC5314	991500	992000	15	Ca22chr1A_C_albicans_SC5314	991622	992782	C104770CA	ERG3	0.000268052
Ca22chr1A_C_albicans_SC5314	992000	992500	11	Ca22chr1A_C_albicans_SC5314	991622	992782	C104770CA	ERG3	0.000196572
Ca22chr1A_C_albicans_SC5314	994500	995000	21	Ca22chr1A_C_albicans_SC5314	994377	997034	C104780CA	NoInfo	0.000375273
[truncated: 19,688 more rows]

## Sheet: SC5314_R2
Chro_Window	Start_Window	End_Window	Number_Reads	Chro_Gene	Start_Gene	End_Gene	Gene_Name	Name	Percentage reads
Ca22chr3A_C_albicans_SC5314	1269000	1269500	327705	Ca22chr3A_C_albicans_SC5314	1269469	1269789	C305670CA	NoInfo	5.29676
Ca22chr1A_C_albicans_SC5314	18500	19000	5434	Ca22chr1A_C_albicans_SC5314	18948	19628	C100120CA	TRP1	0.0878308
Ca22chr7A_C_albicans_SC5314	143500	144000	4836	Ca22chr7A_C_albicans_SC5314	143529	143912	C700750WA	ACB1	0.0781652
Ca22chrRA_C_albicans_SC5314	561000	561500	2021	Ca22chrRA_C_albicans_SC5314	560832	561227	CR02520WA	RPC19	0.0326658
Ca22chr5A_C_albicans_SC5314	1179000	1179500	1656	Ca22chr5A_C_albicans_SC5314	1178288	1179400	C505480WA	DES1	0.0267662
Ca22chr5A_C_albicans_SC5314	554500	555000	1453	Ca22chr5A_C_albicans_SC5314	553739	554719	C502480WA	NoInfo	0.0234851
Ca22chr1A_C_albicans_SC5314	19000	19500	1304	Ca22chr1A_C_albicans_SC5314	18948	19628	C100120CA	TRP1	0.0210768
Ca22chrRA_C_albicans_SC5314	560500	561000	1263	Ca22chrRA_C_albicans_SC5314	560832	561227	CR02520WA	RPC19	0.0204141
Ca22chr1A_C_albicans_SC5314	484000	484500	963	Ca22chr1A_C_albicans_SC5314	483698	484063	C102300WA	NoInfo	0.0155652
Ca22chr6A_C_albicans_SC5314	1028500	1029000	870	Ca22chr6A_C_albicans_SC5314	1028580	1031093	C604650WA	NoInfo	0.014062
Ca22chrRA_C_albicans_SC5314	2191000	2191500	846	Ca22chrRA_C_albicans_SC5314	2190995	2191321	CR10280WA	NoInfo	0.0136741
Ca22chr3A_C_albicans_SC5314	1492500	1493000	695	Ca22chr3A_C_albicans_SC5314	1492993	1493760	C306540CA	NoInfo	0.0112334
Ca22chr7A_C_albicans_SC5314	855500	856000	651	Ca22chr7A_C_albicans_SC5314	855127	855881	C703870WA	RAD6	0.0105222
Ca22chr1A_C_albicans_SC5314	1441000	1441500	649	Ca22chr1A_C_albicans_SC5314	1441424	1442053	C106740CA	NOP6	0.0104899
Ca22chr1A_C_albicans_SC5314	2895500	2896000	647	Ca22chr1A_C_albicans_SC5314	2895365	2895955	C113280CA	NoInfo	0.0104576
Ca22chr4A_C_albicans_SC5314	800500	801000	576	Ca22chr4A_C_albicans_SC5314	800107	800601	C403770WA	NoInfo	0.00931
Ca22chr7A_C_albicans_SC5314	540500	541000	512	Ca22chr7A_C_albicans_SC5314	540438	540911	C702510WA	NoInfo	0.00827556
Ca22chr1A_C_albicans_SC5314	1972500	1973000	502	Ca22chr1A_C_albicans_SC5314	1972141	1972821	C109060CA	NoInfo	0.00811392
Ca22chrRA_C_albicans_SC5314	2235000	2235500	458	Ca22chrRA_C_albicans_SC5314	2235243	2235953	CR10520CA	SLD5	0.00740274
Ca22chrRA_C_albicans_SC5314	2249500	2250000	412	Ca22chrRA_C_albicans_SC5314	2249443	2250489	CR10600CA	NoInfo	0.00665924
Ca22chr6A_C_albicans_SC5314	937500	938000	409	Ca22chr6A_C_albicans_SC5314	937516	938199	C604260CA	NoInfo	0.00661075
Ca22chr1A_C_albicans_SC5314	3176500	3177000	382	Ca22chr1A_C_albicans_SC5314	3176297	3176611	C114480WA	NoInfo	0.00617434
Ca22chrRA_C_albicans_SC5314	623000	623500	375	Ca22chrRA_C_albicans_SC5314	622652	623521	CR02720CA	RPC31	0.0060612
Ca22chrRA_C_albicans_SC5314	622500	623000	369	Ca22chrRA_C_albicans_SC5314	622652	623521	CR02720CA	RPC31	0.00596422
Ca22chrRA_C_albicans_SC5314	2217500	2218000	367	Ca22chrRA_C_albicans_SC5314	2217315	2217947	CR10400WA	NoInfo	0.00593189
Ca22chrRA_C_albicans_SC5314	62000	62500	366	Ca22chrRA_C_albicans_SC5314	62271	62572	CR00240WA	LSM6	0.00591573
Ca22chr2A_C_albicans_SC5314	823000	823500	355	Ca22chr2A_C_albicans_SC5314	822952	824469	C203930CA	SNF6	0.00573793
Ca22chr5A_C_albicans_SC5314	766000	766500	355	Ca22chr5A_C_albicans_SC5314	766244	766900	C503390CA	FUR1	0.00573793
Ca22chr2A_C_albicans_SC5314	2203000	2203500	346	Ca22chr2A_C_albicans_SC5314	2202878	2203342	C210710WA	TIF11	0.00559247
Ca22chr5A_C_albicans_SC5314	1098000	1098500	341	Ca22chr5A_C_albicans_SC5314	1097648	1098139	C504990WA	NoInfo	0.00551165
Ca22chr4A_C_albicans_SC5314	334500	335000	314	Ca22chr4A_C_albicans_SC5314	334467	334859	C401680WA	TOA2	0.00507524
Ca22chrRA_C_albicans_SC5314	2092500	2093000	293	Ca22chrRA_C_albicans_SC5314	2092517	2095135	CR09800CA	NoInfo	0.00473582
Ca22chrRA_C_albicans_SC5314	2249000	2249500	291	Ca22chrRA_C_albicans_SC5314	2249443	2250489	CR10600CA	NoInfo	0.00470349
Ca22chr1A_C_albicans_SC5314	483500	484000	270	Ca22chr1A_C_albicans_SC5314	482379	483590	C102290CA	NoInfo	0.00436406
Ca22chr1A_C_albicans_SC5314	483500	484000	270	Ca22chr1A_C_albicans_SC5314	483698	484063	C102300WA	NoInfo	0.00436406
Ca22chr1A_C_albicans_SC5314	49000	49500	261	Ca22chr1A_C_albicans_SC5314	48513	49298	C100320WA	NoInfo	0.00421859
Ca22chr2A_C_albicans_SC5314	1849000	1849500	251	Ca22chr2A_C_albicans_SC5314	1848596	1849177	C209040WA	NoInfo	0.00405696
Ca22chr3A_C_albicans_SC5314	1402000	1402500	246	Ca22chr3A_C_albicans_SC5314	1402376	1403161	C306160CA	NoInfo	0.00397615
Ca22chr1A_C_albicans_SC5314	1623500	1624000	228	Ca22chr1A_C_albicans_SC5314	1623838	1624812	C107500CA	LHP1	0.00368521
Ca22chr1A_C_albicans_SC5314	1972000	1972500	210	Ca22chr1A_C_albicans_SC5314	1972141	1972821	C109060CA	NoInfo	0.00339427
Ca22chrRA_C_albicans_SC5314	2217000	2217500	208	Ca22chrRA_C_albicans_SC5314	2217315	2217947	CR10400WA	NoInfo	0.00336194
Ca22chr3A_C_albicans_SC5314	1457500	1458000	201	Ca22chr3A_C_albicans_SC5314	1457202	1457699	C306390WA	NoInfo	0.0032488
Ca22chr2A_C_albicans_SC5314	823500	824000	200	Ca22chr2A_C_albicans_SC5314	822952	824469	C203930CA	SNF6	0.00323264
Ca22chrRA_C_albicans_SC5314	2255000	2255500	184	Ca22chrRA_C_albicans_SC5314	2254171	2255601	CR10640WA	NoInfo	0.00297403
Ca22chrRA_C_albicans_SC5314	2254000	2254500	155	Ca22chrRA_C_albicans_SC5314	2253074	2254015	CR10630WA	NoInfo	0.0025053
Ca22chrRA_C_albicans_SC5314	2254000	2254500	155	Ca22chrRA_C_albicans_SC5314	2254171	2255601	CR10640WA	NoInfo	0.0025053
Ca22chr1A_C_albicans_SC5314	1834000	1834500	152	Ca22chr1A_C_albicans_SC5314	1834255	1835715	C108360CA	OLE1	0.00245681
Ca22chr1A_C_albicans_SC5314	2895000	2895500	147	Ca22chr1A_C_albicans_SC5314	2895365	2895955	C113280CA	NoInfo	0.00237599
Ca22chr3A_C_albicans_SC5314	785500	786000	146	Ca22chr3A_C_albicans_SC5314	785608	786459	C303730CA	PHB1	0.00235983
Ca22chrRA_C_albicans_SC5314	2254500	2255000	121	Ca22chrRA_C_albicans_SC5314	2254171	2255601	CR10640WA	NoInfo	0.00195575
Ca22chr5A_C_albicans_SC5314	142000	142500	113	Ca22chr5A_C_albicans_SC5314	141650	142261	C500620WA	NoInfo	0.00182644
Ca22chr7A_C_albicans_SC5314	855000	855500	106	Ca22chr7A_C_albicans_SC5314	855127	855881	C703870WA	RAD6	0.0017133
Ca22chr5A_C_albicans_SC5314	766500	767000	92	Ca22chr5A_C_albicans_SC5314	766244	766900	C503390CA	FUR1	0.00148701
Ca22chrRA_C_albicans_SC5314	62500	63000	87	Ca22chrRA_C_albicans_SC5314	62271	62572	CR00240WA	LSM6	0.0014062
Ca22chr1A_C_albicans_SC5314	2968000	2968500	84	Ca22chr1A_C_albicans_SC5314	2968355	2969704	C113550CA	NUP49	0.00135771
Ca22chr2A_C_albicans_SC5314	1848500	1849000	69	Ca22chr2A_C_albicans_SC5314	1848596	1849177	C209040WA	NoInfo	0.00111526
Ca22chr7A_C_albicans_SC5314	34500	35000	62	Ca22chr7A_C_albicans_SC5314	34632	35195	C700250CA	NoInfo	0.00100212
Ca22chr1A_C_albicans_SC5314	1835000	1835500	51	Ca22chr1A_C_albicans_SC5314	1834255	1835715	C108360CA	OLE1	0.000824323
Ca22chr2A_C_albicans_SC5314	822500	823000	50	Ca22chr2A_C_albicans_SC5314	822952	824469	C203930CA	SNF6	0.00080816
Ca22chr1A_C_albicans_SC5314	2968500	2969000	49	Ca22chr1A_C_albicans_SC5314	2968355	2969704	C113550CA	NUP49	0.000791997
Ca22chr1A_C_albicans_SC5314	1834500	1835000	46	Ca22chr1A_C_albicans_SC5314	1834255	1835715	C108360CA	OLE1	0.000743507
Ca22chrRA_C_albicans_SC5314	2190500	2191000	44	Ca22chrRA_C_albicans_SC5314	2190995	2191321	CR10280WA	NoInfo	0.000711181
Ca22chr3A_C_albicans_SC5314	1493000	1493500	42	Ca22chr3A_C_albicans_SC5314	1492993	1493760	C306540CA	NoInfo	0.000678854
Ca22chr1A_C_albicans_SC5314	46500	47000	40	Ca22chr1A_C_albicans_SC5314	46803	48359	C100310WA	NoInfo	0.000646528
Ca22chr1A_C_albicans_SC5314	1835500	1836000	37	Ca22chr1A_C_albicans_SC5314	1834255	1835715	C108360CA	OLE1	0.000598038
Ca22chr3A_C_albicans_SC5314	1269500	1270000	37	Ca22chr3A_C_albicans_SC5314	1269469	1269789	C305670CA	NoInfo	0.000598038
Ca22chr5A_C_albicans_SC5314	1178000	1178500	36	Ca22chr5A_C_albicans_SC5314	1178288	1179400	C505480WA	DES1	0.000581875
Ca22chr5A_C_albicans_SC5314	1178500	1179000	31	Ca22chr5A_C_albicans_SC5314	1178288	1179400	C505480WA	DES1	0.000501059
Ca22chr7A_C_albicans_SC5314	540000	540500	31	Ca22chr7A_C_albicans_SC5314	540438	540911	C702510WA	NoInfo	0.000501059
Ca22chr5A_C_albicans_SC5314	554000	554500	30	Ca22chr5A_C_albicans_SC5314	553739	554719	C502480WA	NoInfo	0.000484896
Ca22chr1A_C_albicans_SC5314	19500	20000	27	Ca22chr1A_C_albicans_SC5314	18948	19628	C100120CA	TRP1	0.000436406
Ca22chr1A_C_albicans_SC5314	1624000	1624500	24	Ca22chr1A_C_albicans_SC5314	1623838	1624812	C107500CA	LHP1	0.000387917
Ca22chr4A_C_albicans_SC5314	800000	800500	19	Ca22chr4A_C_albicans_SC5314	800107	800601	C403770WA	NoInfo	0.000307101
Ca22chr6A_C_albicans_SC5314	938000	938500	18	Ca22chr6A_C_albicans_SC5314	937516	938199	C604260CA	NoInfo	0.000290937
Ca22chr1A_C_albicans_SC5314	48500	49000	17	Ca22chr1A_C_albicans_SC5314	48513	49298	C100320WA	NoInfo	0.000274774
Ca22chr1A_C_albicans_SC5314	482000	482500	17	Ca22chr1A_C_albicans_SC5314	482379	483590	C102290CA	NoInfo	0.000274774
Ca22chr2A_C_albicans_SC5314	2202500	2203000	14	Ca22chr2A_C_albicans_SC5314	2202878	2203342	C210710WA	TIF11	0.000226285
Ca22chr1A_C_albicans_SC5314	482500	483000	13	Ca22chr1A_C_albicans_SC5314	482379	483590	C102290CA	NoInfo	0.000210122
Ca22chrRA_C_albicans_SC5314	2250000	2250500	12	Ca22chrRA_C_albicans_SC5314	2249443	2250489	CR10600CA	NoInfo	0.000193958
Ca22chr3A_C_albicans_SC5314	1402500	1403000	11	Ca22chr3A_C_albicans_SC5314	1402376	1403161	C306160CA	NoInfo	0.000177795
Ca22chr5A_C_albicans_SC5314	1097500	1098000	10	Ca22chr5A_C_albicans_SC5314	1097648	1098139	C504990WA	NoInfo	0.000161632
Ca22chr4A_C_albicans_SC5314	334000	334500	9	Ca22chr4A_C_albicans_SC5314	334467	334859	C401680WA	TOA2	0.000145469
Ca22chr4A_C_albicans_SC5314	10000	10500	8	Ca22chr4A_C_albicans_SC5314	8937	11315	C400070CA	NoInfo	0.000129306
Ca22chr5A_C_albicans_SC5314	553500	554000	8	Ca22chr5A_C_albicans_SC5314	553739	554719	C502480WA	NoInfo	0.000129306
Ca22chr6A_C_albicans_SC5314	1030000	1030500	8	Ca22chr6A_C_albicans_SC5314	1028580	1031093	C604650WA	NoInfo	0.000129306
Ca22chr3A_C_albicans_SC5314	1403000	1403500	7	Ca22chr3A_C_albicans_SC5314	1402376	1403161	C306160CA	NoInfo	0.000113142
Ca22chr3A_C_albicans_SC5314	1457000	1457500	7	Ca22chr3A_C_albicans_SC5314	1457202	1457699	C306390WA	NoInfo	0.000113142
Ca22chr1A_C_albicans_SC5314	1441500	1442000	6	Ca22chr1A_C_albicans_SC5314	1441424	1442053	C106740CA	NOP6	9.69792e-05
Ca22chr1A_C_albicans_SC5314	1624500	1625000	6	Ca22chr1A_C_albicans_SC5314	1623838	1624812	C107500CA	LHP1	9.69792e-05
Ca22chr1A_C_albicans_SC5314	2969000	2969500	6	Ca22chr1A_C_albicans_SC5314	2968355	2969704	C113550CA	NUP49	9.69792e-05
Ca22chr1A_C_albicans_SC5314	2969500	2970000	6	Ca22chr1A_C_albicans_SC5314	2968355	2969704	C113550CA	NUP49	9.69792e-05
Ca22chr3A_C_albicans_SC5314	1493500	1494000	6	Ca22chr3A_C_albicans_SC5314	1492993	1493760	C306540CA	NoInfo	9.69792e-05
Ca22chrRA_C_albicans_SC5314	2093000	2093500	6	Ca22chrRA_C_albicans_SC5314	2092517	2095135	CR09800CA	NoInfo	9.69792e-05
Ca22chr1A_C_albicans_SC5314	3176000	3176500	5	Ca22chr1A_C_albicans_SC5314	3176297	3176611	C114480WA	NoInfo	8.0816e-05
Ca22chr3A_C_albicans_SC5314	786000	786500	5	Ca22chr3A_C_albicans_SC5314	785608	786459	C303730CA	PHB1	8.0816e-05
Ca22chr6A_C_albicans_SC5314	1030500	1031000	5	Ca22chr6A_C_albicans_SC5314	1028580	1031093	C604650WA	NoInfo	8.0816e-05
Ca22chr4A_C_albicans_SC5314	10500	11000	4	Ca22chr4A_C_albicans_SC5314	8937	11315	C400070CA	NoInfo	6.46528e-05
Ca22chr7A_C_albicans_SC5314	35000	35500	4	Ca22chr7A_C_albicans_SC5314	34632	35195	C700250CA	NoInfo	6.46528e-05
Ca22chr1A_C_albicans_SC5314	1442000	1442500	3	Ca22chr1A_C_albicans_SC5314	1441424	1442053	C106740CA	NOP6	4.84896e-05
Ca22chr5A_C_albicans_SC5314	141500	142000	3	Ca22chr5A_C_albicans_SC5314	141650	142261	C500620WA	NoInfo	4.84896e-05
Ca22chr6A_C_albicans_SC5314	1029000	1029500	3	Ca22chr6A_C_albicans_SC5314	1028580	1031093	C604650WA	NoInfo	4.84896e-05
Ca22chrRA_C_albicans_SC5314	2235500	2236000	3	Ca22chrRA_C_albicans_SC5314	2235243	2235953	CR10520CA	SLD5	4.84896e-05
Ca22chrRA_C_albicans_SC5314	2253000	2253500	3	Ca22chrRA_C_albicans_SC5314	2253074	2254015	CR10630WA	NoInfo	4.84896e-05
Ca22chr1A_C_albicans_SC5314	483000	483500	2	Ca22chr1A_C_albicans_SC5314	482379	483590	C102290CA	NoInfo	3.23264e-05
Ca22chr2A_C_albicans_SC5314	1847500	1848000	2	Ca22chr2A_C_albicans_SC5314	1847640	1848216	C209030WA	NoInfo	3.23264e-05
Ca22chr4A_C_albicans_SC5314	11000	11500	2	Ca22chr4A_C_albicans_SC5314	8937	11315	C400070CA	NoInfo	3.23264e-05
Ca22chr2A_C_albicans_SC5314	1848000	1848500	1	Ca22chr2A_C_albicans_SC5314	1847640	1848216	C209030WA	NoInfo	1.61632e-05
Ca22chr6A_C_albicans_SC5314	1029500	1030000	1	Ca22chr6A_C_albicans_SC5314	1028580	1031093	C604650WA	NoInfo	1.61632e-05
Ca22chr2A_C_albicans_SC5314	1332500	1333000	73867	Ca22chr2A_C_albicans_SC5314	1332506	1332811	C206570CA	NoInfo	1.19393
Ca22chrRA_C_albicans_SC5314	1880500	1881000	3200	Ca22chrRA_C_albicans_SC5314	1880901	1880994	CR08730WA	tE(UUC)7	0.0517222
Ca22chr4A_C_albicans_SC5314	633500	634000	1033	Ca22chr4A_C_albicans_SC5314	633876	635618	C403050CA	NoInfo	0.0166966
Ca22chrRA_C_albicans_SC5314	1788500	1789000	986	Ca22chrRA_C_albicans_SC5314	1788639	1788713	CR08240WA	tK(UUU)5	0.0159369
Ca22chrRA_C_albicans_SC5314	1787500	1788000	945	Ca22chrRA_C_albicans_SC5314	1787634	1787708	CR08230CA	tK(UUU)4	0.0152742
Ca22chrRA_C_albicans_SC5314	337500	338000	702	Ca22chrRA_C_albicans_SC5314	337258	337875	CR01430WA	GPI15	0.0113466
Ca22chrRA_C_albicans_SC5314	1786500	1787000	646	Ca22chrRA_C_albicans_SC5314	1786876	1786961	CR08220CA	tK(UUU)3	0.0104414
Ca22chrRA_C_albicans_SC5314	1850500	1851000	628	Ca22chrRA_C_albicans_SC5314	1850799	1851599	CR08580CA	NoInfo	0.0101505
Ca22chr1A_C_albicans_SC5314	1113000	1113500	500	Ca22chr1A_C_albicans_SC5314	1113320	1115428	C105300CA	PRD1	0.0080816
Ca22chrRA_C_albicans_SC5314	337000	337500	393	Ca22chrRA_C_albicans_SC5314	337258	337875	CR01430WA	GPI15	0.00635214
Ca22chr6A_C_albicans_SC5314	219500	220000	314	Ca22chr6A_C_albicans_SC5314	219755	220552	C601120CA	NoInfo	0.00507524
Ca22chrRA_C_albicans_SC5314	1882500	1883000	280	Ca22chrRA_C_albicans_SC5314	1882565	1882635	CR08750CA	tG(GCC)6	0.00452569
Ca22chr3A_C_albicans_SC5314	1615000	1615500	236	Ca22chr3A_C_albicans_SC5314	1615420	1615779	C307050WA	NoInfo	0.00381451
Ca22chr7A_C_albicans_SC5314	560000	560500	211	Ca22chr7A_C_albicans_SC5314	553910	560329	C702580CA	Tca2	0.00341043
Ca22chr7A_C_albicans_SC5314	560000	560500	211	Ca22chr7A_C_albicans_SC5314	560050	560329	C702620CA	LTR(gamma-7a)	0.00341043
Ca22chr1A_C_albicans_SC5314	206500	207000	182	Ca22chr1A_C_albicans_SC5314	206477	206920	C101040WA	NoInfo	0.0029417
Ca22chrRA_C_albicans_SC5314	1841500	1842000	154	Ca22chrRA_C_albicans_SC5314	1841759	1841873	CR08530CA	tL(CAA)4	0.00248913
Ca22chr4A_C_albicans_SC5314	674000	674500	148	Ca22chr4A_C_albicans_SC5314	674267	678610	C403230CA	NoInfo	0.00239215
Ca22chrRA_C_albicans_SC5314	1813000	1813500	137	Ca22chrRA_C_albicans_SC5314	1813131	1813216	CR08390WA	tI(AAU)5	0.00221436
Ca22chrRA_C_albicans_SC5314	1019000	1019500	133	Ca22chrRA_C_albicans_SC5314	1019056	1019358	CR04680CA	NoInfo	0.0021497
Ca22chr6A_C_albicans_SC5314	410500	411000	129	Ca22chr6A_C_albicans_SC5314	409352	411181	C602000WA	PLB2	0.00208505
Ca22chr7A_C_albicans_SC5314	553500	554000	124	Ca22chr7A_C_albicans_SC5314	553910	560329	C702580CA	Tca2	0.00200424
Ca22chr7A_C_albicans_SC5314	559000	559500	122	Ca22chr7A_C_albicans_SC5314	553910	560329	C702580CA	Tca2	0.00197191
Ca22chr7A_C_albicans_SC5314	559000	559500	122	Ca22chr7A_C_albicans_SC5314	558964	559916	C702610CA	NoInfo	0.00197191
Ca22chr7A_C_albicans_SC5314	555500	556000	120	Ca22chr7A_C_albicans_SC5314	553910	560329	C702580CA	Tca2	0.00193958
Ca22chrRA_C_albicans_SC5314	1882000	1882500	118	Ca22chrRA_C_albicans_SC5314	1881722	1882402	CR08740WA	NoInfo	0.00190726
Ca22chr7A_C_albicans_SC5314	559500	560000	116	Ca22chr7A_C_albicans_SC5314	553910	560329	C702580CA	Tca2	0.00187493
Ca22chr7A_C_albicans_SC5314	559500	560000	116	Ca22chr7A_C_albicans_SC5314	558964	559916	C702610CA	NoInfo	0.00187493
Ca22chr3A_C_albicans_SC5314	1615500	1616000	115	Ca22chr3A_C_albicans_SC5314	1615420	1615779	C307050WA	NoInfo	0.00185877
Ca22chr7A_C_albicans_SC5314	554000	554500	113	Ca22chr7A_C_albicans_SC5314	553910	560329	C702580CA	Tca2	0.00182644
Ca22chr1A_C_albicans_SC5314	3187500	3188000	108	Ca22chr1A_C_albicans_SC5314	3187660	3188340	C114630CA	NoInfo	0.00174562
Ca22chr7A_C_albicans_SC5314	558000	558500	108	Ca22chr7A_C_albicans_SC5314	553910	560329	C702580CA	Tca2	0.00174562
Ca22chr2A_C_albicans_SC5314	1442500	1443000	105	Ca22chr2A_C_albicans_SC5314	1442305	1442585	C207050WA	LTR(gamma-2a)	0.00169714
Ca22chr1A_C_albicans_SC5314	477500	478000	103	Ca22chr1A_C_albicans_SC5314	477305	478183	C102270CA	NoInfo	0.00166481
Ca22chr7A_C_albicans_SC5314	555000	555500	97	Ca22chr7A_C_albicans_SC5314	553910	560329	C702580CA	Tca2	0.00156783
Ca22chr7A_C_albicans_SC5314	554500	555000	87	Ca22chr7A_C_albicans_SC5314	553910	560329	C702580CA	Tca2	0.0014062
Ca22chr6A_C_albicans_SC5314	411000	411500	83	Ca22chr6A_C_albicans_SC5314	409352	411181	C602000WA	PLB2	0.00134155
Ca22chr6A_C_albicans_SC5314	411000	411500	83	Ca22chr6A_C_albicans_SC5314	411489	412604	C602010CA	GPD2	0.00134155
Ca22chrRA_C_albicans_SC5314	1851000	1851500	82	Ca22chrRA_C_albicans_SC5314	1850799	1851599	CR08580CA	NoInfo	0.00132538
Ca22chr1A_C_albicans_SC5314	544000	544500	78	Ca22chr1A_C_albicans_SC5314	544056	544805	C102600WA	SNO1	0.00126073
Ca22chr7A_C_albicans_SC5314	557500	558000	78	Ca22chr7A_C_albicans_SC5314	553910	560329	C702580CA	Tca2	0.00126073
Ca22chr6A_C_albicans_SC5314	410000	410500	72	Ca22chr6A_C_albicans_SC5314	409352	411181	C602000WA	PLB2	0.00116375
Ca22chr1A_C_albicans_SC5314	477000	477500	70	Ca22chr1A_C_albicans_SC5314	477305	478183	C102270CA	NoInfo	0.00113142
Ca22chr2A_C_albicans_SC5314	1416500	1417000	66	Ca22chr2A_C_albicans_SC5314	1415603	1416562	C206890CA	NoInfo	0.00106677
Ca22chr1A_C_albicans_SC5314	478000	478500	62	Ca22chr1A_C_albicans_SC5314	477305	478183	C102270CA	NoInfo	0.00100212
Ca22chr1A_C_albicans_SC5314	544500	545000	57	Ca22chr1A_C_albicans_SC5314	544056	544805	C102600WA	SNO1	0.000921302
Ca22chrRA_C_albicans_SC5314	979500	980000	51	Ca22chrRA_C_albicans_SC5314	979245	979751	CR04420CA	RBR2	0.000824323
Ca22chrRA_C_albicans_SC5314	2124000	2124500	48	Ca22chrRA_C_albicans_SC5314	2122776	2124491	CR09920WA	NoInfo	0.000775833
Ca22chr4A_C_albicans_SC5314	486000	486500	47	Ca22chr4A_C_albicans_SC5314	486083	486613	C402410CA	AHP1	0.00075967
Ca22chr7A_C_albicans_SC5314	557000	557500	45	Ca22chr7A_C_albicans_SC5314	553910	560329	C702580CA	Tca2	0.000727344
Ca22chr4A_C_albicans_SC5314	680000	680500	43	Ca22chr4A_C_albicans_SC5314	678750	680179	C403240CA	NoInfo	0.000695017
Ca22chrRA_C_albicans_SC5314	2123000	2123500	43	Ca22chrRA_C_albicans_SC5314	2122776	2124491	CR09920WA	NoInfo	0.000695017
Ca22chr2A_C_albicans_SC5314	1442000	1442500	40	Ca22chr2A_C_albicans_SC5314	1442305	1442585	C207050WA	LTR(gamma-2a)	0.000646528
Ca22chr2A_C_albicans_SC5314	177000	177500	37	Ca22chr2A_C_albicans_SC5314	177044	177321	C201100CA	LTR(toroa-2a)	0.000598038
Ca22chr7A_C_albicans_SC5314	556000	556500	37	Ca22chr7A_C_albicans_SC5314	553910	560329	C702580CA	Tca2	0.000598038
Ca22chr7A_C_albicans_SC5314	854000	854500	36	Ca22chr7A_C_albicans_SC5314	853117	854598	C703860WA	NoInfo	0.000581875
Ca22chr7A_C_albicans_SC5314	556500	557000	35	Ca22chr7A_C_albicans_SC5314	553910	560329	C702580CA	Tca2	0.000565712
Ca22chr7A_C_albicans_SC5314	558500	559000	35	Ca22chr7A_C_albicans_SC5314	553910	560329	C702580CA	Tca2	0.000565712
Ca22chr7A_C_albicans_SC5314	558500	559000	35	Ca22chr7A_C_albicans_SC5314	558964	559916	C702610CA	NoInfo	0.000565712
Ca22chrRA_C_albicans_SC5314	913000	913500	32	Ca22chrRA_C_albicans_SC5314	913389	913856	CR04060CA	DAP1	0.000517222
Ca22chr4A_C_albicans_SC5314	486500	487000	31	Ca22chr4A_C_albicans_SC5314	486083	486613	C402410CA	AHP1	0.000501059
Ca22chr4A_C_albicans_SC5314	674500	675000	31	Ca22chr4A_C_albicans_SC5314	674267	678610	C403230CA	NoInfo	0.000501059
Ca22chrRA_C_albicans_SC5314	979000	979500	31	Ca22chrRA_C_albicans_SC5314	979245	979751	CR04420CA	RBR2	0.000501059
Ca22chrRA_C_albicans_SC5314	2122500	2123000	31	Ca22chrRA_C_albicans_SC5314	2122776	2124491	CR09920WA	NoInfo	0.000501059
Ca22chr4A_C_albicans_SC5314	793000	793500	30	Ca22chr4A_C_albicans_SC5314	792424	793434	C403720CA	NoInfo	0.000484896
Ca22chrRA_C_albicans_SC5314	1035000	1035500	30	Ca22chrRA_C_albicans_SC5314	1034922	1035491	CR04770CA	NoInfo	0.000484896
Ca22chr4A_C_albicans_SC5314	677000	677500	29	Ca22chr4A_C_albicans_SC5314	674267	678610	C403230CA	NoInfo	0.000468733
Ca22chr4A_C_albicans_SC5314	677500	678000	29	Ca22chr4A_C_albicans_SC5314	674267	678610	C403230CA	NoInfo	0.000468733
Ca22chr7A_C_albicans_SC5314	853500	854000	28	Ca22chr7A_C_albicans_SC5314	853117	854598	C703860WA	NoInfo	0.000452569
Ca22chrRA_C_albicans_SC5314	341000	341500	28	Ca22chrRA_C_albicans_SC5314	341030	341995	CR01470WA	CSP37	0.000452569
Ca22chr4A_C_albicans_SC5314	676500	677000	26	Ca22chr4A_C_albicans_SC5314	674267	678610	C403230CA	NoInfo	0.000420243
Ca22chr4A_C_albicans_SC5314	678000	678500	25	Ca22chr4A_C_albicans_SC5314	674267	678610	C403230CA	NoInfo	0.00040408
Ca22chr5A_C_albicans_SC5314	530000	530500	23	Ca22chr5A_C_albicans_SC5314	529671	531464	C502380WA	NoInfo	0.000371753
Ca22chr7A_C_albicans_SC5314	853000	853500	23	Ca22chr7A_C_albicans_SC5314	853117	854598	C703860WA	NoInfo	0.000371753
Ca22chr6A_C_albicans_SC5314	220000	220500	22	Ca22chr6A_C_albicans_SC5314	219755	220552	C601120CA	NoInfo	0.00035559
Ca22chr5A_C_albicans_SC5314	466000	466500	21	Ca22chr5A_C_albicans_SC5314	466337	466720	C502080CA	HSP12	0.000339427
Ca22chrRA_C_albicans_SC5314	1034000	1034500	21	Ca22chrRA_C_albicans_SC5314	1032764	1034449	CR04760CA	NoInfo	0.000339427
Ca22chr4A_C_albicans_SC5314	1418500	1419000	20	Ca22chr4A_C_albicans_SC5314	1418728	1419573	C406390WA	SOU1	0.000323264
Ca22chr4A_C_albicans_SC5314	1419000	1419500	20	Ca22chr4A_C_albicans_SC5314	1418728	1419573	C406390WA	SOU1	0.000323264
Ca22chrRA_C_albicans_SC5314	1032500	1033000	20	Ca22chrRA_C_albicans_SC5314	1032764	1034449	CR04760CA	NoInfo	0.000323264
Ca22chr1A_C_albicans_SC5314	206000	206500	19	Ca22chr1A_C_albicans_SC5314	206477	206920	C101040WA	NoInfo	0.000307101
Ca22chr3A_C_albicans_SC5314	1668500	1669000	19	Ca22chr3A_C_albicans_SC5314	1668585	1669274	C307270CA	UBI4	0.000307101
Ca22chrRA_C_albicans_SC5314	1840500	1841000	19	Ca22chrRA_C_albicans_SC5314	1840750	1841170	CR08520CA	NoInfo	0.000307101
Ca22chrRA_C_albicans_SC5314	1856500	1857000	19	Ca22chrRA_C_albicans_SC5314	1856428	1857492	CR08620CA	NoInfo	0.000307101
Ca22chrRA_C_albicans_SC5314	1857000	1857500	19	Ca22chrRA_C_albicans_SC5314	1856428	1857492	CR08620CA	NoInfo	0.000307101
Ca22chr5A_C_albicans_SC5314	473500	474000	18	Ca22chr5A_C_albicans_SC5314	473498	473881	C502110WA	NoInfo	0.000290937
Ca22chr7A_C_albicans_SC5314	854500	855000	18	Ca22chr7A_C_albicans_SC5314	853117	854598	C703860WA	NoInfo	0.000290937
Ca22chrRA_C_albicans_SC5314	913500	914000	18	Ca22chrRA_C_albicans_SC5314	913389	913856	CR04060CA	DAP1	0.000290937
Ca22chr3A_C_albicans_SC5314	1482500	1483000	16	Ca22chr3A_C_albicans_SC5314	1481888	1482811	C306490WA	NoInfo	0.000258611
Ca22chr4A_C_albicans_SC5314	224500	225000	16	Ca22chr4A_C_albicans_SC5314	223819	225525	C401100CA	AGP2	0.000258611
Ca22chr5A_C_albicans_SC5314	531000	531500	15	Ca22chr5A_C_albicans_SC5314	529671	531464	C502380WA	NoInfo	0.000242448
Ca22chr1A_C_albicans_SC5314	533500	534000	13	Ca22chr1A_C_albicans_SC5314	532403	534163	C102530CA	DIP5	0.000210122
Ca22chr1A_C_albicans_SC5314	2383000	2383500	13	Ca22chr1A_C_albicans_SC5314	2383419	2384576	C110740CA	ASR1	0.000210122
Ca22chr3A_C_albicans_SC5314	505500	506000	13	Ca22chr3A_C_albicans_SC5314	504690	506297	C302310WA	MEP1	0.000210122
Ca22chr3A_C_albicans_SC5314	506000	506500	13	Ca22chr3A_C_albicans_SC5314	504690	506297	C302310WA	MEP1	0.000210122
Ca22chr4A_C_albicans_SC5314	224000	224500	13	Ca22chr4A_C_albicans_SC5314	223819	225525	C401100CA	AGP2	0.000210122
Ca22chr1A_C_albicans_SC5314	1113500	1114000	12	Ca22chr1A_C_albicans_SC5314	1113320	1115428	C105300CA	PRD1	0.000193958
Ca22chr1A_C_albicans_SC5314	3187863	3188363	12	Ca22chr1A_C_albicans_SC5314	3187660	3188340	C114630CA	NoInfo	0.000193958
Ca22chr2A_C_albicans_SC5314	1547000	1547500	12	Ca22chr2A_C_albicans_SC5314	1545974	1547158	C207570WA	RNR22	0.000193958
Ca22chr2A_C_albicans_SC5314	1548500	1549000	12	Ca22chr2A_C_albicans_SC5314	1547643	1548842	C207580WA	NoInfo	0.000193958
Ca22chr4A_C_albicans_SC5314	1419500	1420000	12	Ca22chr4A_C_albicans_SC5314	1418728	1419573	C406390WA	SOU1	0.000193958
Ca22chr2A_C_albicans_SC5314	1547500	1548000	11	Ca22chr2A_C_albicans_SC5314	1547643	1548842	C207580WA	NoInfo	0.000177795
Ca22chr3A_C_albicans_SC5314	1669000	1669500	11	Ca22chr3A_C_albicans_SC5314	1668585	1669274	C307270CA	UBI4	0.000177795
Ca22chr4A_C_albicans_SC5314	634000	634500	11	Ca22chr4A_C_albicans_SC5314	633876	635618	C403050CA	NoInfo	0.000177795
Ca22chr4A_C_albicans_SC5314	702500	703000	11	Ca22chr4A_C_albicans_SC5314	702676	704019	C403350CA	NoInfo	0.000177795
Ca22chrRA_C_albicans_SC5314	316000	316500	11	Ca22chrRA_C_albicans_SC5314	313501	316497	CR01320CA	NoInfo	0.000177795
Ca22chr2A_C_albicans_SC5314	1546500	1547000	10	Ca22chr2A_C_albicans_SC5314	1545974	1547158	C207570WA	RNR22	0.000161632
Ca22chr2A_C_albicans_SC5314	1548000	1548500	10	Ca22chr2A_C_albicans_SC5314	1547643	1548842	C207580WA	NoInfo	0.000161632
Ca22chr4A_C_albicans_SC5314	225000	225500	10	Ca22chr4A_C_albicans_SC5314	223819	225525	C401100CA	AGP2	0.000161632
Ca22chr4A_C_albicans_SC5314	789000	789500	10	Ca22chr4A_C_albicans_SC5314	788604	790349	C403700WA	NoInfo	0.000161632
Ca22chr4A_C_albicans_SC5314	792500	793000	10	Ca22chr4A_C_albicans_SC5314	792424	793434	C403720CA	NoInfo	0.000161632
Ca22chrRA_C_albicans_SC5314	989000	989500	10	Ca22chrRA_C_albicans_SC5314	988875	990404	CR04480CA	LAP3	0.000161632
Ca22chrRA_C_albicans_SC5314	1983500	1984000	10	Ca22chrRA_C_albicans_SC5314	1983094	1984680	CR09360WA	FCY24	0.000161632
Ca22chr3A_C_albicans_SC5314	45500	46000	9	Ca22chr3A_C_albicans_SC5314	45115	45879	C300320WA	RHR2	0.000145469
Ca22chr3A_C_albicans_SC5314	505000	505500	9	Ca22chr3A_C_albicans_SC5314	504690	506297	C302310WA	MEP1	0.000145469
Ca22chr4A_C_albicans_SC5314	635500	636000	9	Ca22chr4A_C_albicans_SC5314	633876	635618	C403050CA	NoInfo	0.000145469
Ca22chr4A_C_albicans_SC5314	789500	790000	9	Ca22chr4A_C_albicans_SC5314	788604	790349	C403700WA	NoInfo	0.000145469
Ca22chr4A_C_albicans_SC5314	792000	792500	9	Ca22chr4A_C_albicans_SC5314	792424	793434	C403720CA	NoInfo	0.000145469
Ca22chr5A_C_albicans_SC5314	530500	531000	9	Ca22chr5A_C_albicans_SC5314	529671	531464	C502380WA	NoInfo	0.000145469
Ca22chrRA_C_albicans_SC5314	1033500	1034000	9	Ca22chrRA_C_albicans_SC5314	1032764	1034449	CR04760CA	NoInfo	0.000145469
Ca22chrRA_C_albicans_SC5314	1983000	1983500	9	Ca22chrRA_C_albicans_SC5314	1983094	1984680	CR09360WA	FCY24	0.000145469
Ca22chrRA_C_albicans_SC5314	1984000	1984500	9	Ca22chrRA_C_albicans_SC5314	1983094	1984680	CR09360WA	FCY24	0.000145469
Ca22chr1A_C_albicans_SC5314	533000	533500	8	Ca22chr1A_C_albicans_SC5314	532403	534163	C102530CA	DIP5	0.000129306
Ca22chr2A_C_albicans_SC5314	225500	226000	8	Ca22chr2A_C_albicans_SC5314	225984	227225	C201320WA	RPN9	0.000129306
Ca22chr2A_C_albicans_SC5314	572500	573000	8	Ca22chr2A_C_albicans_SC5314	572923	573951	C202860WA	SUR2	0.000129306
Ca22chr3A_C_albicans_SC5314	504500	505000	8	Ca22chr3A_C_albicans_SC5314	504690	506297	C302310WA	MEP1	0.000129306
Ca22chr3A_C_albicans_SC5314	1482000	1482500	8	Ca22chr3A_C_albicans_SC5314	1481888	1482811	C306490WA	NoInfo	0.000129306
Ca22chr4A_C_albicans_SC5314	1450000	1450500	8	Ca22chr4A_C_albicans_SC5314	1449989	1451764	C406530CA	XUT1	0.000129306
Ca22chrRA_C_albicans_SC5314	1811500	1812000	8	Ca22chrRA_C_albicans_SC5314	1811724	1812676	CR08380CA	NoInfo	0.000129306
Ca22chr1A_C_albicans_SC5314	588000	588500	7	Ca22chr1A_C_albicans_SC5314	585914	588472	C102810WA	RAD16	0.000113142
Ca22chr1A_C_albicans_SC5314	1114000	1114500	7	Ca22chr1A_C_albicans_SC5314	1113320	1115428	C105300CA	PRD1	0.000113142
Ca22chr1A_C_albicans_SC5314	1115000	1115500	7	Ca22chr1A_C_albicans_SC5314	1113320	1115428	C105300CA	PRD1	0.000113142
Ca22chr3A_C_albicans_SC5314	158000	158500	7	Ca22chr3A_C_albicans_SC5314	157966	160686	C300810CA	FOX2	0.000113142
Ca22chr4A_C_albicans_SC5314	635000	635500	7	Ca22chr4A_C_albicans_SC5314	633876	635618	C403050CA	NoInfo	0.000113142
Ca22chr4A_C_albicans_SC5314	676000	676500	7	Ca22chr4A_C_albicans_SC5314	674267	678610	C403230CA	NoInfo	0.000113142
Ca22chr4A_C_albicans_SC5314	679500	680000	7	Ca22chr4A_C_albicans_SC5314	678750	680179	C403240CA	NoInfo	0.000113142
Ca22chr4A_C_albicans_SC5314	710500	711000	7	Ca22chr4A_C_albicans_SC5314	710440	711150	C403390WA	CSH3	0.000113142
Ca22chr4A_C_albicans_SC5314	1363000	1363500	7	Ca22chr4A_C_albicans_SC5314	1362406	1363776	C406120WA	GDH3	0.000113142
Ca22chr6A_C_albicans_SC5314	409500	410000	7	Ca22chr6A_C_albicans_SC5314	409352	411181	C602000WA	PLB2	0.000113142
Ca22chrRA_C_albicans_SC5314	1033000	1033500	7	Ca22chrRA_C_albicans_SC5314	1032764	1034449	CR04760CA	NoInfo	0.000113142
Ca22chrRA_C_albicans_SC5314	1800500	1801000	7	Ca22chrRA_C_albicans_SC5314	1800912	1802069	CR08310CA	NoInfo	0.000113142
Ca22chr1A_C_albicans_SC5314	532500	533000	6	Ca22chr1A_C_albicans_SC5314	532403	534163	C102530CA	DIP5	9.69792e-05
Ca22chr1A_C_albicans_SC5314	587500	588000	6	Ca22chr1A_C_albicans_SC5314	585914	588472	C102810WA	RAD16	9.69792e-05
Ca22chr1A_C_albicans_SC5314	1114500	1115000	6	Ca22chr1A_C_albicans_SC5314	1113320	1115428	C105300CA	PRD1	9.69792e-05
Ca22chr2A_C_albicans_SC5314	573000	573500	6	Ca22chr2A_C_albicans_SC5314	572923	573951	C202860WA	SUR2	9.69792e-05
Ca22chr2A_C_albicans_SC5314	801000	801500	6	Ca22chr2A_C_albicans_SC5314	801061	801405	C203790CA	ASR3	9.69792e-05
Ca22chr3A_C_albicans_SC5314	45000	45500	6	Ca22chr3A_C_albicans_SC5314	45115	45879	C300320WA	RHR2	9.69792e-05
Ca22chr3A_C_albicans_SC5314	312000	312500	6	Ca22chr3A_C_albicans_SC5314	311442	312674	C301460CA	FOX3	9.69792e-05
Ca22chr4A_C_albicans_SC5314	223500	224000	6	Ca22chr4A_C_albicans_SC5314	223819	225525	C401100CA	AGP2	9.69792e-05
Ca22chr4A_C_albicans_SC5314	675500	676000	6	Ca22chr4A_C_albicans_SC5314	674267	678610	C403230CA	NoInfo	9.69792e-05
Ca22chr4A_C_albicans_SC5314	790000	790500	6	Ca22chr4A_C_albicans_SC5314	788604	790349	C403700WA	NoInfo	9.69792e-05
Ca22chr4A_C_albicans_SC5314	1362500	1363000	6	Ca22chr4A_C_albicans_SC5314	1362406	1363776	C406120WA	GDH3	9.69792e-05
Ca22chr4A_C_albicans_SC5314	1449500	1450000	6	Ca22chr4A_C_albicans_SC5314	1449989	1451764	C406530CA	XUT1	9.69792e-05
Ca22chr6A_C_albicans_SC5314	509500	510000	6	Ca22chr6A_C_albicans_SC5314	508862	509665	C602450WA	NoInfo	9.69792e-05
Ca22chrRA_C_albicans_SC5314	989500	990000	6	Ca22chrRA_C_albicans_SC5314	988875	990404	CR04480CA	LAP3	9.69792e-05
Ca22chrRA_C_albicans_SC5314	990000	990500	6	Ca22chrRA_C_albicans_SC5314	988875	990404	CR04480CA	LAP3	9.69792e-05
Ca22chrRA_C_albicans_SC5314	1851500	1852000	6	Ca22chrRA_C_albicans_SC5314	1850799	1851599	CR08580CA	NoInfo	9.69792e-05
Ca22chrRA_C_albicans_SC5314	1984500	1985000	6	Ca22chrRA_C_albicans_SC5314	1983094	1984680	CR09360WA	FCY24	9.69792e-05
Ca22chr3A_C_albicans_SC5314	311000	311500	5	Ca22chr3A_C_albicans_SC5314	311442	312674	C301460CA	FOX3	8.0816e-05
Ca22chr4A_C_albicans_SC5314	634500	635000	5	Ca22chr4A_C_albicans_SC5314	633876	635618	C403050CA	NoInfo	8.0816e-05
Ca22chr4A_C_albicans_SC5314	710000	710500	5	Ca22chr4A_C_albicans_SC5314	710440	711150	C403390WA	CSH3	8.0816e-05
Ca22chr6A_C_albicans_SC5314	411500	412000	5	Ca22chr6A_C_albicans_SC5314	411489	412604	C602010CA	GPD2	8.0816e-05
Ca22chrRA_C_albicans_SC5314	315000	315500	5	Ca22chrRA_C_albicans_SC5314	313501	316497	CR01320CA	NoInfo	8.0816e-05
Ca22chr2A_C_albicans_SC5314	226500	227000	4	Ca22chr2A_C_albicans_SC5314	225984	227225	C201320WA	RPN9	6.46528e-05
Ca22chr2A_C_albicans_SC5314	573500	574000	4	Ca22chr2A_C_albicans_SC5314	572923	573951	C202860WA	SUR2	6.46528e-05
Ca22chr2A_C_albicans_SC5314	1546000	1546500	4	Ca22chr2A_C_albicans_SC5314	1545974	1547158	C207570WA	RNR22	6.46528e-05
Ca22chr2A_C_albicans_SC5314	1571000	1571500	4	Ca22chr2A_C_albicans_SC5314	1571237	1572079	C207710WA	NoInfo	6.46528e-05
Ca22chr2A_C_albicans_SC5314	1572000	1572500	4	Ca22chr2A_C_albicans_SC5314	1571237	1572079	C207710WA	NoInfo	6.46528e-05
Ca22chr4A_C_albicans_SC5314	679000	679500	4	Ca22chr4A_C_albicans_SC5314	678750	680179	C403240CA	NoInfo	6.46528e-05
Ca22chr5A_C_albicans_SC5314	529500	530000	4	Ca22chr5A_C_albicans_SC5314	529671	531464	C502380WA	NoInfo	6.46528e-05
Ca22chr7A_C_albicans_SC5314	337000	337500	4	Ca22chr7A_C_albicans_SC5314	336677	337897	C701560CA	NUP	6.46528e-05
Ca22chrRA_C_albicans_SC5314	988500	989000	4	Ca22chrRA_C_albicans_SC5314	988875	990404	CR04480CA	LAP3	6.46528e-05
Ca22chr1A_C_albicans_SC5314	176000	176500	3	Ca22chr1A_C_albicans_SC5314	174459	176084	C100880WA	NoInfo	4.84896e-05
Ca22chr1A_C_albicans_SC5314	585500	586000	3	Ca22chr1A_C_albicans_SC5314	585914	588472	C102810WA	RAD16	4.84896e-05
Ca22chr1A_C_albicans_SC5314	2384000	2384500	3	Ca22chr1A_C_albicans_SC5314	2383419	2384576	C110740CA	ASR1	4.84896e-05
Ca22chr2A_C_albicans_SC5314	226000	226500	3	Ca22chr2A_C_albicans_SC5314	225984	227225	C201320WA	RPN9	4.84896e-05
Ca22chr2A_C_albicans_SC5314	227000	227500	3	Ca22chr2A_C_albicans_SC5314	225984	227225	C201320WA	RPN9	4.84896e-05
Ca22chr2A_C_albicans_SC5314	1371500	1372000	3	Ca22chr2A_C_albicans_SC5314	1371621	1373636	C206700WA	AMO2	4.84896e-05
Ca22chr3A_C_albicans_SC5314	159000	159500	3	Ca22chr3A_C_albicans_SC5314	157966	160686	C300810CA	FOX2	4.84896e-05
Ca22chr3A_C_albicans_SC5314	1481500	1482000	3	Ca22chr3A_C_albicans_SC5314	1481888	1482811	C306490WA	NoInfo	4.84896e-05
Ca22chr4A_C_albicans_SC5314	225500	226000	3	Ca22chr4A_C_albicans_SC5314	223819	225525	C401100CA	AGP2	4.84896e-05
Ca22chr4A_C_albicans_SC5314	675000	675500	3	Ca22chr4A_C_albicans_SC5314	674267	678610	C403230CA	NoInfo	4.84896e-05
Ca22chr4A_C_albicans_SC5314	711000	711500	3	Ca22chr4A_C_albicans_SC5314	710440	711150	C403390WA	CSH3	4.84896e-05
Ca22chr4A_C_albicans_SC5314	1362000	1362500	3	Ca22chr4A_C_albicans_SC5314	1362406	1363776	C406120WA	GDH3	4.84896e-05
Ca22chr4A_C_albicans_SC5314	1363500	1364000	3	Ca22chr4A_C_albicans_SC5314	1362406	1363776	C406120WA	GDH3	4.84896e-05
Ca22chr5A_C_albicans_SC5314	466500	467000	3	Ca22chr5A_C_albicans_SC5314	466337	466720	C502080CA	HSP12	4.84896e-05
Ca22chr6A_C_albicans_SC5314	191000	191500	3	Ca22chr6A_C_albicans_SC5314	191051	192766	C600960WA	CAN1	4.84896e-05
Ca22chr6A_C_albicans_SC5314	192000	192500	3	Ca22chr6A_C_albicans_SC5314	191051	192766	C600960WA	CAN1	4.84896e-05
Ca22chr6A_C_albicans_SC5314	409000	409500	3	Ca22chr6A_C_albicans_SC5314	409352	411181	C602000WA	PLB2	4.84896e-05
Ca22chr6A_C_albicans_SC5314	412000	412500	3	Ca22chr6A_C_albicans_SC5314	411489	412604	C602010CA	GPD2	4.84896e-05
Ca22chr6A_C_albicans_SC5314	412500	413000	3	Ca22chr6A_C_albicans_SC5314	411489	412604	C602010CA	GPD2	4.84896e-05
Ca22chr7A_C_albicans_SC5314	439000	439500	3	Ca22chr7A_C_albicans_SC5314	438032	439222	C702020WA	RAD14	4.84896e-05
Ca22chrRA_C_albicans_SC5314	39500	40000	3	Ca22chrRA_C_albicans_SC5314	39001	40227	CR00150CA	POT1	4.84896e-05
Ca22chrRA_C_albicans_SC5314	1051500	1052000	3	Ca22chrRA_C_albicans_SC5314	1051306	1052082	CR04850CA	NoInfo	4.84896e-05
Ca22chrRA_C_albicans_SC5314	1052000	1052500	3	Ca22chrRA_C_albicans_SC5314	1051306	1052082	CR04850CA	NoInfo	4.84896e-05
Ca22chrRA_C_albicans_SC5314	1841000	1841500	3	Ca22chrRA_C_albicans_SC5314	1840750	1841170	CR08520CA	NoInfo	4.84896e-05
Ca22chrRA_C_albicans_SC5314	1881500	1882000	3	Ca22chrRA_C_albicans_SC5314	1881722	1882402	CR08740WA	NoInfo	4.84896e-05
Ca22chr1A_C_albicans_SC5314	532000	532500	2	Ca22chr1A_C_albicans_SC5314	532403	534163	C102530CA	DIP5	3.23264e-05
Ca22chr1A_C_albicans_SC5314	534000	534500	2	Ca22chr1A_C_albicans_SC5314	532403	534163	C102530CA	DIP5	3.23264e-05
Ca22chr1A_C_albicans_SC5314	587000	587500	2	Ca22chr1A_C_albicans_SC5314	585914	588472	C102810WA	RAD16	3.23264e-05
Ca22chr1A_C_albicans_SC5314	2132000	2132500	2	Ca22chr1A_C_albicans_SC5314	2132251	2133906	C109690WA	MLS1	3.23264e-05
Ca22chr1A_C_albicans_SC5314	2132500	2133000	2	Ca22chr1A_C_albicans_SC5314	2132251	2133906	C109690WA	MLS1	3.23264e-05
Ca22chr2A_C_albicans_SC5314	734500	735000	2	Ca22chr2A_C_albicans_SC5314	734774	735140	C203510WA	LTR(theta-2a)	3.23264e-05
Ca22chr2A_C_albicans_SC5314	735000	735500	2	Ca22chr2A_C_albicans_SC5314	734774	735140	C203510WA	LTR(theta-2a)	3.23264e-05
Ca22chr2A_C_albicans_SC5314	1556500	1557000	2	Ca22chr2A_C_albicans_SC5314	1556455	1556820	C207630CA	NoInfo	3.23264e-05
Ca22chr2A_C_albicans_SC5314	1571500	1572000	2	Ca22chr2A_C_albicans_SC5314	1571237	1572079	C207710WA	NoInfo	3.23264e-05
Ca22chr3A_C_albicans_SC5314	160000	160500	2	Ca22chr3A_C_albicans_SC5314	157966	160686	C300810CA	FOX2	3.23264e-05
Ca22chr3A_C_albicans_SC5314	311500	312000	2	Ca22chr3A_C_albicans_SC5314	311442	312674	C301460CA	FOX3	3.23264e-05
Ca22chr4A_C_albicans_SC5314	543500	544000	2	Ca22chr4A_C_albicans_SC5314	543678	545906	C402620CA	NoInfo	3.23264e-05
Ca22chr4A_C_albicans_SC5314	544000	544500	2	Ca22chr4A_C_albicans_SC5314	543678	545906	C402620CA	NoInfo	3.23264e-05
Ca22chr4A_C_albicans_SC5314	544500	545000	2	Ca22chr4A_C_albicans_SC5314	543678	545906	C402620CA	NoInfo	3.23264e-05
Ca22chr4A_C_albicans_SC5314	678500	679000	2	Ca22chr4A_C_albicans_SC5314	674267	678610	C403230CA	NoInfo	3.23264e-05
Ca22chr4A_C_albicans_SC5314	678500	679000	2	Ca22chr4A_C_albicans_SC5314	678750	680179	C403240CA	NoInfo	3.23264e-05
Ca22chr5A_C_albicans_SC5314	473000	473500	2	Ca22chr5A_C_albicans_SC5314	473498	473881	C502110WA	NoInfo	3.23264e-05
Ca22chr6A_C_albicans_SC5314	220500	221000	2	Ca22chr6A_C_albicans_SC5314	219755	220552	C601120CA	NoInfo	3.23264e-05
Ca22chr6A_C_albicans_SC5314	406000	406500	2	Ca22chr6A_C_albicans_SC5314	405913	407730	C601990WA	PLB1	3.23264e-05
Ca22chr6A_C_albicans_SC5314	509000	509500	2	Ca22chr6A_C_albicans_SC5314	508862	509665	C602450WA	NoInfo	3.23264e-05
Ca22chr7A_C_albicans_SC5314	336500	337000	2	Ca22chr7A_C_albicans_SC5314	336677	337897	C701560CA	NUP	3.23264e-05
Ca22chr7A_C_albicans_SC5314	438500	439000	2	Ca22chr7A_C_albicans_SC5314	438032	439222	C702020WA	RAD14	3.23264e-05
Ca22chrRA_C_albicans_SC5314	39000	39500	2	Ca22chrRA_C_albicans_SC5314	39001	40227	CR00150CA	POT1	3.23264e-05
Ca22chrRA_C_albicans_SC5314	313500	314000	2	Ca22chrRA_C_albicans_SC5314	313501	316497	CR01320CA	NoInfo	3.23264e-05
Ca22chrRA_C_albicans_SC5314	314000	314500	2	Ca22chrRA_C_albicans_SC5314	313501	316497	CR01320CA	NoInfo	3.23264e-05
Ca22chrRA_C_albicans_SC5314	341500	342000	2	Ca22chrRA_C_albicans_SC5314	341030	341995	CR01470WA	CSP37	3.23264e-05
Ca22chrRA_C_albicans_SC5314	1012500	1013000	2	Ca22chrRA_C_albicans_SC5314	1011959	1013122	CR04630CA	DIT2	3.23264e-05
Ca22chrRA_C_albicans_SC5314	1034500	1035000	2	Ca22chrRA_C_albicans_SC5314	1034922	1035491	CR04770CA	NoInfo	3.23264e-05
Ca22chrRA_C_albicans_SC5314	1791500	1792000	2	Ca22chrRA_C_albicans_SC5314	1791590	1791892	CR08260CA	NoInfo	3.23264e-05
Ca22chrRA_C_albicans_SC5314	1792500	1793000	2	Ca22chrRA_C_albicans_SC5314	1792283	1793203	CR08270WA	NoInfo	3.23264e-05
Ca22chrRA_C_albicans_SC5314	1875500	1876000	2	Ca22chrRA_C_albicans_SC5314	1874776	1875693	CR08690CA	ECI1	3.23264e-05
Ca22chr1A_C_albicans_SC5314	586000	586500	1	Ca22chr1A_C_albicans_SC5314	585914	588472	C102810WA	RAD16	1.61632e-05
Ca22chr1A_C_albicans_SC5314	2133500	2134000	1	Ca22chr1A_C_albicans_SC5314	2132251	2133906	C109690WA	MLS1	1.61632e-05
Ca22chr1A_C_albicans_SC5314	2383500	2384000	1	Ca22chr1A_C_albicans_SC5314	2383419	2384576	C110740CA	ASR1	1.61632e-05
Ca22chr2A_C_albicans_SC5314	570500	571000	1	Ca22chr2A_C_albicans_SC5314	570077	571711	C202850WA	UGA6	1.61632e-05
Ca22chr2A_C_albicans_SC5314	631000	631500	1	Ca22chr2A_C_albicans_SC5314	630696	632825	C203120WA	AMO1	1.61632e-05
Ca22chr2A_C_albicans_SC5314	1373000	1373500	1	Ca22chr2A_C_albicans_SC5314	1371621	1373636	C206700WA	AMO2	1.61632e-05
Ca22chr2A_C_albicans_SC5314	1415500	1416000	1	Ca22chr2A_C_albicans_SC5314	1415603	1416562	C206890CA	NoInfo	1.61632e-05
Ca22chr2A_C_albicans_SC5314	1416000	1416500	1	Ca22chr2A_C_albicans_SC5314	1415603	1416562	C206890CA	NoInfo	1.61632e-05
Ca22chr2A_C_albicans_SC5314	1556000	1556500	1	Ca22chr2A_C_albicans_SC5314	1554569	1556356	C207620WA	NoInfo	1.61632e-05
Ca22chr2A_C_albicans_SC5314	1556000	1556500	1	Ca22chr2A_C_albicans_SC5314	1556455	1556820	C207630CA	NoInfo	1.61632e-05
Ca22chr3A_C_albicans_SC5314	158500	159000	1	Ca22chr3A_C_albicans_SC5314	157966	160686	C300810CA	FOX2	1.61632e-05
Ca22chr3A_C_albicans_SC5314	160500	161000	1	Ca22chr3A_C_albicans_SC5314	157966	160686	C300810CA	FOX2	1.61632e-05
Ca22chr4A_C_albicans_SC5314	788500	789000	1	Ca22chr4A_C_albicans_SC5314	788604	790349	C403700WA	NoInfo	1.61632e-05
Ca22chr4A_C_albicans_SC5314	1451000	1451500	1	Ca22chr4A_C_albicans_SC5314	1449989	1451764	C406530CA	XUT1	1.61632e-05
Ca22chr6A_C_albicans_SC5314	191500	192000	1	Ca22chr6A_C_albicans_SC5314	191051	192766	C600960WA	CAN1	1.61632e-05
Ca22chr6A_C_albicans_SC5314	205500	206000	1	Ca22chr6A_C_albicans_SC5314	205994	207700	C601060CA	CAN2	1.61632e-05
Ca22chr6A_C_albicans_SC5314	206000	206500	1	Ca22chr6A_C_albicans_SC5314	205994	207700	C601060CA	CAN2	1.61632e-05
Ca22chr6A_C_albicans_SC5314	206500	207000	1	Ca22chr6A_C_albicans_SC5314	205994	207700	C601060CA	CAN2	1.61632e-05
Ca22chr6A_C_albicans_SC5314	207000	207500	1	Ca22chr6A_C_albicans_SC5314	205994	207700	C601060CA	CAN2	1.61632e-05
Ca22chr6A_C_albicans_SC5314	407000	407500	1	Ca22chr6A_C_albicans_SC5314	405913	407730	C601990WA	PLB1	1.61632e-05
Ca22chr7A_C_albicans_SC5314	337500	338000	1	Ca22chr7A_C_albicans_SC5314	336677	337897	C701560CA	NUP	1.61632e-05
Ca22chr7A_C_albicans_SC5314	438000	438500	1	Ca22chr7A_C_albicans_SC5314	438032	439222	C702020WA	RAD14	1.61632e-05
Ca22chrRA_C_albicans_SC5314	314500	315000	1	Ca22chrRA_C_albicans_SC5314	313501	316497	CR01320CA	NoInfo	1.61632e-05
Ca22chrRA_C_albicans_SC5314	1792000	1792500	1	Ca22chrRA_C_albicans_SC5314	1792283	1793203	CR08270WA	NoInfo	1.61632e-05
Ca22chrRA_C_albicans_SC5314	1801000	1801500	1	Ca22chrRA_C_albicans_SC5314	1800912	1802069	CR08310CA	NoInfo	1.61632e-05
Ca22chrRA_C_albicans_SC5314	1802000	1802500	1	Ca22chrRA_C_albicans_SC5314	1800912	1802069	CR08310CA	NoInfo	1.61632e-05
Ca22chrRA_C_albicans_SC5314	1875000	1875500	1	Ca22chrRA_C_albicans_SC5314	1874776	1875693	CR08690CA	ECI1	1.61632e-05
Ca22chr1A_C_albicans_SC5314	3181000	3181500	221889	Ca22chr1A_C_albicans_SC5314	3181102	3181422	C114530WA	NoInfo	3.58643
Ca22chr2A_C_albicans_SC5314	4000	4500	165030	Ca22chr2A_C_albicans_SC5314	4248	4778	C200010WA	TLO5	2.66741
Ca22chrRA_C_albicans_SC5314	2285810	2286310	147652	Ca22chrRA_C_albicans_SC5314	2285377	2286198	CR10860CA	CTA26	2.38653
Ca22chrRA_C_albicans_SC5314	9000	9500	136158	Ca22chrRA_C_albicans_SC5314	9111	9863	CR00020WA	TLO1	2.20075
Ca22chr5A_C_albicans_SC5314	1182500	1183000	135978	Ca22chr5A_C_albicans_SC5314	1182110	1182868	C505500CA	CTA24	2.19784
Ca22chrRA_C_albicans_SC5314	1896500	1897000	129079	Ca22chrRA_C_albicans_SC5314	1893470	1896830	CR08810WA	RDN25	2.08633
Ca22chr5A_C_albicans_SC5314	638000	638500	124366	Ca22chr5A_C_albicans_SC5314	637935	638080	C502850WA	snR10c	2.01015
Ca22chr1A_C_albicans_SC5314	10500	11000	110986	Ca22chr1A_C_albicans_SC5314	10718	11485	C100040WA	CTA2	1.79389
Ca22chr6A_C_albicans_SC5314	5500	6000	110673	Ca22chr6A_C_albicans_SC5314	5545	6069	C600030WA	TLO13	1.78883
Ca22chr6A_C_albicans_SC5314	5500	6000	110673	Ca22chr6A_C_albicans_SC5314	5545	6483	C600040WA	NoInfo	1.78883
Ca22chr6A_C_albicans_SC5314	5500	6000	110673	Ca22chr6A_C_albicans_SC5314	5902	6176	C600050WA	NoInfo	1.78883
Ca22chr1A_C_albicans_SC5314	1293000	1293500	108862	Ca22chr1A_C_albicans_SC5314	1292811	1293806	C106180WA	TLO34	1.75956
Ca22chr1A_C_albicans_SC5314	1293000	1293500	108862	Ca22chr1A_C_albicans_SC5314	1293014	1293619	C106190CA	NoInfo	1.75956
Ca22chr5A_C_albicans_SC5314	638500	639000	103922	Ca22chr5A_C_albicans_SC5314	638962	639987	C502860CA	GRP2	1.67971
Ca22chr7A_C_albicans_SC5314	943000	943500	103870	Ca22chr7A_C_albicans_SC5314	942825	943352	C704360CA	TLO16	1.67887
Ca22chr4A_C_albicans_SC5314	1597500	1598000	99963	Ca22chr4A_C_albicans_SC5314	1597159	1597812	C407250CA	TLO10	1.61572
Ca22chr3A_C_albicans_SC5314	361000	361500	93722	Ca22chr3A_C_albicans_SC5314	360537	361334	C301670WA	NoInfo	1.51485
Ca22chr3A_C_albicans_SC5314	1787500	1788000	86244	Ca22chr3A_C_albicans_SC5314	1787498	1787772	C307960CA	NoInfo	1.39398
Ca22chr3A_C_albicans_SC5314	1787500	1788000	86244	Ca22chr3A_C_albicans_SC5314	1787605	1788114	C307970CA	TLO8	1.39398
Ca22chrRA_C_albicans_SC5314	1889000	1889500	79738	Ca22chrRA_C_albicans_SC5314	1888934	1889054	CR08760CA	RDN5	1.28882
Ca22chr3A_C_albicans_SC5314	1788000	1788500	78563	Ca22chr3A_C_albicans_SC5314	1787605	1788114	C307970CA	TLO8	1.26983
Ca22chr3A_C_albicans_SC5314	13500	14000	74353	Ca22chr3A_C_albicans_SC5314	13756	14265	C300060WA	TLO7	1.20178
Ca22chr2A_C_albicans_SC5314	1332500	1333000	73867	Ca22chr2A_C_albicans_SC5314	1332428	1332503	C206560WA	NoInfo	1.19393
Ca22chr5A_C_albicans_SC5314	2000	2500	72707	Ca22chr5A_C_albicans_SC5314	1918	2427	C500010WA	TLO11	1.17518
Ca22chr5A_C_albicans_SC5314	2000	2500	72707	Ca22chr5A_C_albicans_SC5314	2260	2534	C500020WA	NoInfo	1.17518
Ca22chr4A_C_albicans_SC5314	1000	1500	72683	Ca22chr4A_C_albicans_SC5314	983	1660	C400010WA	TLO9	1.17479
Ca22chrRA_C_albicans_SC5314	1893000	1893500	62672	Ca22chrRA_C_albicans_SC5314	1891236	1893022	CR08770WA	RDN18	1.01298
Ca22chrRA_C_albicans_SC5314	1893000	1893500	62672	Ca22chrRA_C_albicans_SC5314	1893023	1893161	CR08780WA	ITS1	1.01298
Ca22chrRA_C_albicans_SC5314	1893000	1893500	62672	Ca22chrRA_C_albicans_SC5314	1893162	1893318	CR08790WA	RDN58	1.01298
Ca22chrRA_C_albicans_SC5314	1893000	1893500	62672	Ca22chrRA_C_albicans_SC5314	1893319	1893469	CR08800WA	ITS2	1.01298
Ca22chrRA_C_albicans_SC5314	1893000	1893500	62672	Ca22chrRA_C_albicans_SC5314	1893470	1896830	CR08810WA	RDN25	1.01298
Ca22chr5A_C_albicans_SC5314	515500	516000	60852	Ca22chr5A_C_albicans_SC5314	515646	515960	C502330WA	NoInfo	0.983563
Ca22chr3A_C_albicans_SC5314	360500	361000	56604	Ca22chr3A_C_albicans_SC5314	360537	361334	C301670WA	NoInfo	0.914901
Ca22chrRA_C_albicans_SC5314	1892500	1893000	49842	Ca22chrRA_C_albicans_SC5314	1891236	1893022	CR08770WA	RDN18	0.805606
Ca22chrRA_C_albicans_SC5314	1895000	1895500	44419	Ca22chrRA_C_albicans_SC5314	1893470	1896830	CR08810WA	RDN25	0.717953
Ca22chrRA_C_albicans_SC5314	5500	6000	43598	Ca22chrRA_C_albicans_SC5314	4884	6890	CR00010CA	MULE-transposase	0.704683
Ca22chr6A_C_albicans_SC5314	460000	460500	41019	Ca22chr6A_C_albicans_SC5314	460066	460428	C602210WA	NoInfo	0.662998
Ca22chr5A_C_albicans_SC5314	1500	2000	39886	Ca22chr5A_C_albicans_SC5314	1918	2427	C500010WA	TLO11	0.644685
Ca22chrRA_C_albicans_SC5314	1894000	1894500	38497	Ca22chrRA_C_albicans_SC5314	1893470	1896830	CR08810WA	RDN25	0.622234
Ca22chrRA_C_albicans_SC5314	1896000	1896500	37668	Ca22chrRA_C_albicans_SC5314	1893470	1896830	CR08810WA	RDN25	0.608835
Ca22chr3A_C_albicans_SC5314	360000	360500	35814	Ca22chr3A_C_albicans_SC5314	360108	360458	C301660WA	NoInfo	0.578869
Ca22chrRA_C_albicans_SC5314	1895500	1896000	33906	Ca22chrRA_C_albicans_SC5314	1893470	1896830	CR08810WA	RDN25	0.548029
Ca22chrRA_C_albicans_SC5314	1892000	1892500	33616	Ca22chrRA_C_albicans_SC5314	1891236	1893022	CR08770WA	RDN18	0.543342
Ca22chrRA_C_albicans_SC5314	1894500	1895000	33228	Ca22chrRA_C_albicans_SC5314	1893470	1896830	CR08810WA	RDN25	0.537071
Ca22chrRA_C_albicans_SC5314	1893500	1894000	26658	Ca22chrRA_C_albicans_SC5314	1893470	1896830	CR08810WA	RDN25	0.430878
Ca22chrRA_C_albicans_SC5314	1893500	1894000	26658	Ca22chrRA_C_albicans_SC5314	1893653	1893922	CR08820CA	TAR1	0.430878
Ca22chrRA_C_albicans_SC5314	1891500	1892000	23718	Ca22chrRA_C_albicans_SC5314	1891236	1893022	CR08770WA	RDN18	0.383359
Ca22chr3A_C_albicans_SC5314	412000	412500	23207	Ca22chr3A_C_albicans_SC5314	412026	412100	C301870CA	tK(UUU)1	0.375099
Ca22chr3A_C_albicans_SC5314	412000	412500	23207	Ca22chr3A_C_albicans_SC5314	412494	414257	C301880WA	ALG8	0.375099
Ca22chrRA_C_albicans_SC5314	1133000	1133500	20510	Ca22chrRA_C_albicans_SC5314	1128993	1134753	CR05230CA	Zorro3-R	0.331507
Ca22chrRA_C_albicans_SC5314	1133000	1133500	20510	Ca22chrRA_C_albicans_SC5314	1132887	1134713	CR05250CA	FGR13	0.331507
Ca22chrRA_C_albicans_SC5314	528500	529000	20042	Ca22chrRA_C_albicans_SC5314	527702	528628	CR02370WA	ERG25	0.323943
Ca22chrRA_C_albicans_SC5314	528500	529000	20042	Ca22chrRA_C_albicans_SC5314	528825	529232	CR02380CA	NoInfo	0.323943
Ca22chrRA_C_albicans_SC5314	1891000	1891500	18179	Ca22chrRA_C_albicans_SC5314	1891236	1893022	CR08770WA	RDN18	0.293831
Ca22chr1A_C_albicans_SC5314	2516500	2517000	17522	Ca22chr1A_C_albicans_SC5314	2516255	2516502	C111460WA	LTR(iota-1a)	0.283211
Ca22chrRA_C_albicans_SC5314	2079500	2080000	15811	Ca22chrRA_C_albicans_SC5314	2077962	2079998	CR09780CA	IFA14	0.255556
Ca22chr4A_C_albicans_SC5314	782500	783000	14464	Ca22chr4A_C_albicans_SC5314	782464	782535	C403650WA	tD(GUC)3	0.233784
Ca22chr4A_C_albicans_SC5314	782500	783000	14464	Ca22chr4A_C_albicans_SC5314	782619	782690	C403660WA	tD(GUC)2	0.233784
Ca22chr4A_C_albicans_SC5314	782500	783000	14464	Ca22chr4A_C_albicans_SC5314	782815	785400	C403670WA	SPO75	0.233784
Ca22chrRA_C_albicans_SC5314	1752500	1753000	14221	Ca22chrRA_C_albicans_SC5314	1752667	1752846	CR08020CA	NOP10	0.229857
Ca22chrRA_C_albicans_SC5314	456500	457000	14121	Ca22chrRA_C_albicans_SC5314	456551	456671	CR02080WA	tL(AAG)1	0.22824
Ca22chrRA_C_albicans_SC5314	456500	457000	14121	Ca22chrRA_C_albicans_SC5314	456872	458434	CR02090CA	CET1	0.22824
Ca22chrRA_C_albicans_SC5314	5000	5500	11165	Ca22chrRA_C_albicans_SC5314	4884	6890	CR00010CA	MULE-transposase	0.180462
Ca22chr3A_C_albicans_SC5314	17000	17500	10780	Ca22chr3A_C_albicans_SC5314	16407	17105	C300100WA	NoInfo	0.174239
Ca22chr3A_C_albicans_SC5314	17000	17500	10780	Ca22chr3A_C_albicans_SC5314	17074	19533	C300110CA	SEC6	0.174239
Ca22chr3A_C_albicans_SC5314	17000	17500	10780	Ca22chr3A_C_albicans_SC5314	17482	18108	C300120WA	NoInfo	0.174239
Ca22chr1A_C_albicans_SC5314	72500	73000	10012	Ca22chr1A_C_albicans_SC5314	71068	72581	C100440WA	UBP6	0.161826
Ca22chr1A_C_albicans_SC5314	72500	73000	10012	Ca22chr1A_C_albicans_SC5314	72741	73283	C100450CA	NoInfo	0.161826
Ca22chr1A_C_albicans_SC5314	3180500	3181000	9553	Ca22chr1A_C_albicans_SC5314	3179521	3180582	C114520WA	NoInfo	0.154407
Ca22chr4A_C_albicans_SC5314	1584500	1585000	9215	Ca22chr4A_C_albicans_SC5314	1584493	1584672	C407160WA	NoInfo	0.148944
Ca22chr4A_C_albicans_SC5314	1584500	1585000	9215	Ca22chr4A_C_albicans_SC5314	1584704	1584946	C407170CA	NoInfo	0.148944
Ca22chr2A_C_albicans_SC5314	1175500	1176000	9115	Ca22chr2A_C_albicans_SC5314	1174515	1175765	C205750WA	NoInfo	0.147328
Ca22chr2A_C_albicans_SC5314	1175500	1176000	9115	Ca22chr2A_C_albicans_SC5314	1175951	1176283	C205760CA	NoInfo	0.147328
Ca22chr1A_C_albicans_SC5314	16500	17000	8530	Ca22chr1A_C_albicans_SC5314	16600	17328	C100100CA	NoInfo	0.137872
Ca22chr3A_C_albicans_SC5314	14000	14500	8223	Ca22chr3A_C_albicans_SC5314	13756	14265	C300060WA	TLO7	0.13291
Ca22chr3A_C_albicans_SC5314	14000	14500	8223	Ca22chr3A_C_albicans_SC5314	14098	14372	C300070WA	NoInfo	0.13291
Ca22chrRA_C_albicans_SC5314	1131000	1131500	8161	Ca22chrRA_C_albicans_SC5314	1128993	1134753	CR05230CA	Zorro3-R	0.131908
Ca22chrRA_C_albicans_SC5314	1131000	1131500	8161	Ca22chrRA_C_albicans_SC5314	1129264	1132713	CR05240CA	FGR14	0.131908
Ca22chrRA_C_albicans_SC5314	1159000	1159500	7314	Ca22chrRA_C_albicans_SC5314	1158985	1159078	CR05410CA	tR(ACG)1	0.118218
Ca22chr4A_C_albicans_SC5314	781000	781500	7205	Ca22chr4A_C_albicans_SC5314	780937	781008	C403640CA	tD(GUC)4	0.116456
Ca22chr2A_C_albicans_SC5314	1024000	1024500	7067	Ca22chr2A_C_albicans_SC5314	1023950	1024021	C204890CA	tD(GUC)5	0.114225
Ca22chr2A_C_albicans_SC5314	1024000	1024500	7067	Ca22chr2A_C_albicans_SC5314	1024058	1024452	C204900CA	LTR(beta-2a)	0.114225
Ca22chr4A_C_albicans_SC5314	227500	228000	7020	Ca22chr4A_C_albicans_SC5314	227751	227822	C401110WA	tD(GUC)6	0.113466
Ca22chr4A_C_albicans_SC5314	227500	228000	7020	Ca22chr4A_C_albicans_SC5314	227963	228964	C401120CA	NoInfo	0.113466
Ca22chrRA_C_albicans_SC5314	1808500	1809000	7006	Ca22chrRA_C_albicans_SC5314	1808666	1809337	CR08360CA	RPP2A	0.113239
Ca22chr5A_C_albicans_SC5314	217500	218000	6768	Ca22chr5A_C_albicans_SC5314	217451	217544	C500960WA	tE(UUC)4	0.109392
Ca22chr5A_C_albicans_SC5314	217500	218000	6768	Ca22chr5A_C_albicans_SC5314	217558	217651	C500970WA	tE(UUC)3	0.109392
Ca22chr2A_C_albicans_SC5314	1042000	1042500	6268	Ca22chr2A_C_albicans_SC5314	1042388	1042460	C205010WA	tT(AGU)4	0.101311
Ca22chrRA_C_albicans_SC5314	117500	118000	6108	Ca22chrRA_C_albicans_SC5314	116814	118070	CR00470WA	NoInfo	0.0987248
Ca22chr1A_C_albicans_SC5314	384500	385000	6100	Ca22chr1A_C_albicans_SC5314	383753	384670	C101860WA	NoInfo	0.0985955
Ca22chr1A_C_albicans_SC5314	384500	385000	6100	Ca22chr1A_C_albicans_SC5314	384790	386280	C101870CA	CYS4	0.0985955
Ca22chrRA_C_albicans_SC5314	2008500	2009000	5798	Ca22chrRA_C_albicans_SC5314	2008897	2008968	CR09450CA	tD(GUC)7	0.0937142
Ca22chr5A_C_albicans_SC5314	7000	7500	5695	Ca22chr5A_C_albicans_SC5314	6532	7230	C500050WA	NoInfo	0.0920494
Ca22chr5A_C_albicans_SC5314	7000	7500	5695	Ca22chr5A_C_albicans_SC5314	7209	8807	C500060CA	NoInfo	0.0920494
Ca22chr4A_C_albicans_SC5314	780500	781000	5685	Ca22chr4A_C_albicans_SC5314	780937	781008	C403640CA	tD(GUC)4	0.0918878
Ca22chr2A_C_albicans_SC5314	1023500	1024000	5647	Ca22chr2A_C_albicans_SC5314	1023076	1023824	C204880CA	ARH2	0.0912736
Ca22chr2A_C_albicans_SC5314	1023500	1024000	5647	Ca22chr2A_C_albicans_SC5314	1023950	1024021	C204890CA	tD(GUC)5	0.0912736
Ca22chr1A_C_albicans_SC5314	18500	19000	5434	Ca22chr1A_C_albicans_SC5314	17338	18960	C100110WA	CCT8	0.0878308
Ca22chr1A_C_albicans_SC5314	1421000	1421500	5399	Ca22chr1A_C_albicans_SC5314	1418523	1421138	C106630WA	NoInfo	0.0872651
Ca22chr1A_C_albicans_SC5314	1421000	1421500	5399	Ca22chr1A_C_albicans_SC5314	1421365	1421508	C106640CA	NoInfo	0.0872651
Ca22chrRA_C_albicans_SC5314	2032500	2033000	5384	Ca22chrRA_C_albicans_SC5314	2032341	2034509	CR09530CA	NoInfo	0.0870226
Ca22chr2A_C_albicans_SC5314	622000	622500	4986	Ca22chr2A_C_albicans_SC5314	622122	622790	C203090CA	ADE8	0.0805897
Ca22chr1A_C_albicans_SC5314	331500	332000	4828	Ca22chr1A_C_albicans_SC5314	331354	332037	C101630WA	NoInfo	0.0780359
Ca22chr4A_C_albicans_SC5314	254500	255000	4795	Ca22chr4A_C_albicans_SC5314	253002	254807	C401260WA	RLM1	0.0775025
Ca22chr2A_C_albicans_SC5314	4500	5000	4744	Ca22chr2A_C_albicans_SC5314	4248	4778	C200010WA	TLO5	0.0766782
Ca22chr2A_C_albicans_SC5314	4500	5000	4744	Ca22chr2A_C_albicans_SC5314	4611	4885	C200020WA	NoInfo	0.0766782
Ca22chr2A_C_albicans_SC5314	1042500	1043000	4666	Ca22chr2A_C_albicans_SC5314	1042890	1043339	C205020WA	NoInfo	0.0754175
Ca22chr4A_C_albicans_SC5314	1287000	1287500	4548	Ca22chr4A_C_albicans_SC5314	1287292	1287657	C405800CA	NoInfo	0.0735102
Ca22chr1A_C_albicans_SC5314	17000	17500	4333	Ca22chr1A_C_albicans_SC5314	16600	17328	C100100CA	NoInfo	0.0700351
Ca22chr1A_C_albicans_SC5314	17000	17500	4333	Ca22chr1A_C_albicans_SC5314	17338	18960	C100110WA	CCT8	0.0700351
Ca22chr2A_C_albicans_SC5314	1913000	1913500	4155	Ca22chr2A_C_albicans_SC5314	1912239	1913105	C209390WA	ABG1	0.0671581
Ca22chr2A_C_albicans_SC5314	1913000	1913500	4155	Ca22chr2A_C_albicans_SC5314	1913246	1914592	C209400CA	ERG24	0.0671581
Ca22chr1A_C_albicans_SC5314	332000	332500	4062	Ca22chr1A_C_albicans_SC5314	331354	332037	C101630WA	NoInfo	0.0656549
Ca22chrRA_C_albicans_SC5314	117000	117500	4020	Ca22chrRA_C_albicans_SC5314	116814	118070	CR00470WA	NoInfo	0.064976
Ca22chrRA_C_albicans_SC5314	1158500	1159000	3967	Ca22chrRA_C_albicans_SC5314	1157977	1158576	CR05390WA	PST3	0.0641194
Ca22chrRA_C_albicans_SC5314	1158500	1159000	3967	Ca22chrRA_C_albicans_SC5314	1158859	1158954	CR05400CA	tR(ACG)2	0.0641194
Ca22chrRA_C_albicans_SC5314	1158500	1159000	3967	Ca22chrRA_C_albicans_SC5314	1158985	1159078	CR05410CA	tR(ACG)1	0.0641194
Ca22chr1A_C_albicans_SC5314	1570000	1570500	3909	Ca22chr1A_C_albicans_SC5314	1569972	1570092	C107310CA	tL(AAG)2	0.0631819
Ca22chr3A_C_albicans_SC5314	363000	363500	3747	Ca22chr3A_C_albicans_SC5314	362632	363738	C301680CA	NoInfo	0.0605635
Ca22chr4A_C_albicans_SC5314	168000	168500	3700	Ca22chr4A_C_albicans_SC5314	168204	168274	C400930WA	tG(GCC)4	0.0598038
Ca22chr4A_C_albicans_SC5314	168000	168500	3700	Ca22chr4A_C_albicans_SC5314	168441	169364	C400940WA	NoInfo	0.0598038
Ca22chr6A_C_albicans_SC5314	285000	285500	3694	Ca22chr6A_C_albicans_SC5314	284857	285648	C601430CA	FRP6	0.0597068
Ca22chr1A_C_albicans_SC5314	331000	331500	3659	Ca22chr1A_C_albicans_SC5314	331354	332037	C101630WA	NoInfo	0.0591411
Ca22chr3A_C_albicans_SC5314	835500	836000	3615	Ca22chr3A_C_albicans_SC5314	835704	835800	C304010CA	tE(UUC)6	0.0584299
Ca22chrRA_C_albicans_SC5314	1131500	1132000	3588	Ca22chrRA_C_albicans_SC5314	1128993	1134753	CR05230CA	Zorro3-R	0.0579935
Ca22chrRA_C_albicans_SC5314	1131500	1132000	3588	Ca22chrRA_C_albicans_SC5314	1129264	1132713	CR05240CA	FGR14	0.0579935
Ca22chr3A_C_albicans_SC5314	447500	448000	3585	Ca22chr3A_C_albicans_SC5314	447502	447595	C302050CA	tE(UUC)2	0.0579451
Ca22chr4A_C_albicans_SC5314	326000	326500	3576	Ca22chr4A_C_albicans_SC5314	325943	326036	C401580CA	snR73	0.0577996
Ca22chr4A_C_albicans_SC5314	326000	326500	3576	Ca22chr4A_C_albicans_SC5314	326188	326271	C401590CA	snR74	0.0577996
Ca22chr4A_C_albicans_SC5314	326000	326500	3576	Ca22chr4A_C_albicans_SC5314	326439	326531	C401600CA	snR75	0.0577996
Ca22chr3A_C_albicans_SC5314	703000	703500	3507	Ca22chr3A_C_albicans_SC5314	703089	703182	C303350WA	tE(UUC)1	0.0566843
Ca22chr5A_C_albicans_SC5314	769500	770000	3497	Ca22chr5A_C_albicans_SC5314	769601	769694	C503420WA	tE(UUC)5	0.0565227
Ca22chrRA_C_albicans_SC5314	1767000	1767500	3408	Ca22chrRA_C_albicans_SC5314	1765907	1767181	CR08110WA	NoInfo	0.0550842
Ca22chrRA_C_albicans_SC5314	1767000	1767500	3408	Ca22chrRA_C_albicans_SC5314	1767218	1769941	CR08120CA	DCP2	0.0550842
Ca22chr4A_C_albicans_SC5314	1287500	1288000	3325	Ca22chr4A_C_albicans_SC5314	1287292	1287657	C405800CA	NoInfo	0.0537426
Ca22chr1A_C_albicans_SC5314	42500	43000	3296	Ca22chr1A_C_albicans_SC5314	42185	46165	C100250WA	Tca8	0.0532739
Ca22chr1A_C_albicans_SC5314	42500	43000	3296	Ca22chr1A_C_albicans_SC5314	42185	42535	C100260WA	NoInfo	0.0532739
Ca22chr1A_C_albicans_SC5314	42500	43000	3296	Ca22chr1A_C_albicans_SC5314	42605	43504	C100270WA	NoInfo	0.0532739
Ca22chrRA_C_albicans_SC5314	2054000	2054500	3290	Ca22chrRA_C_albicans_SC5314	2052941	2054116	CR09660WA	NoInfo	0.0531769
Ca22chrRA_C_albicans_SC5314	2054000	2054500	3290	Ca22chrRA_C_albicans_SC5314	2054141	2055052	CR09670CA	NoInfo	0.0531769
Ca22chr7A_C_albicans_SC5314	19500	20000	3251	Ca22chr7A_C_albicans_SC5314	19179	19871	C700150WA	NoInfo	0.0525465
Ca22chr7A_C_albicans_SC5314	19500	20000	3251	Ca22chr7A_C_albicans_SC5314	19888	20349	C700160CA	NoInfo	0.0525465
Ca22chr4A_C_albicans_SC5314	500	1000	3240	Ca22chr4A_C_albicans_SC5314	983	1660	C400010WA	TLO9	0.0523687
Ca22chrRA_C_albicans_SC5314	2074000	2074500	3214	Ca22chrRA_C_albicans_SC5314	2073883	2076060	CR09770CA	PMT5	0.0519485
Ca22chrRA_C_albicans_SC5314	1880500	1881000	3200	Ca22chrRA_C_albicans_SC5314	1879051	1880910	CR08720WA	NoInfo	0.0517222
Ca22chr5A_C_albicans_SC5314	217000	217500	3183	Ca22chr5A_C_albicans_SC5314	215856	217277	C500950CA	NoInfo	0.0514474
Ca22chr5A_C_albicans_SC5314	217000	217500	3183	Ca22chr5A_C_albicans_SC5314	217451	217544	C500960WA	tE(UUC)4	0.0514474
Ca22chr4A_C_albicans_SC5314	1352500	1353000	3091	Ca22chr4A_C_albicans_SC5314	1352454	1352630	C406080WA	NoInfo	0.0499604
Ca22chr4A_C_albicans_SC5314	1352500	1353000	3091	Ca22chr4A_C_albicans_SC5314	1352664	1355066	C406090CA	NoInfo	0.0499604
Ca22chr4A_C_albicans_SC5314	254000	254500	3090	Ca22chr4A_C_albicans_SC5314	253002	254807	C401260WA	RLM1	0.0499443
Ca22chr2A_C_albicans_SC5314	959500	960000	3056	Ca22chr2A_C_albicans_SC5314	958569	959624	C204580WA	ERG20	0.0493947
Ca22chr2A_C_albicans_SC5314	959500	960000	3056	Ca22chr2A_C_albicans_SC5314	959841	960128	C204590CA	QCR8	0.0493947
Ca22chrRA_C_albicans_SC5314	2032000	2032500	2964	Ca22chrRA_C_albicans_SC5314	2032341	2034509	CR09530CA	NoInfo	0.0479077
Ca22chr1A_C_albicans_SC5314	251500	252000	2963	Ca22chr1A_C_albicans_SC5314	250103	251977	C101250WA	NoInfo	0.0478915
Ca22chr1A_C_albicans_SC5314	2883000	2883500	2874	Ca22chr1A_C_albicans_SC5314	2882858	2883161	C113210CA	NoInfo	0.046453
Ca22chr1A_C_albicans_SC5314	11000	11500	2815	Ca22chr1A_C_albicans_SC5314	10718	11485	C100040WA	CTA2	0.0454994
Ca22chr5A_C_albicans_SC5314	555000	555500	2800	Ca22chr5A_C_albicans_SC5314	555200	556462	C502490CA	TIF5	0.0452569
Ca22chr3A_C_albicans_SC5314	363500	364000	2776	Ca22chr3A_C_albicans_SC5314	362632	363738	C301680CA	NoInfo	0.044869
Ca22chr2A_C_albicans_SC5314	1888000	1888500	2723	Ca22chr2A_C_albicans_SC5314	1888032	1888123	C209200WA	tP(UGG)2	0.0440124
Ca22chr3A_C_albicans_SC5314	1560500	1561000	2639	Ca22chr3A_C_albicans_SC5314	1556453	1560565	C306830CA	NoInfo	0.0426547
Ca22chr3A_C_albicans_SC5314	1560500	1561000	2639	Ca22chr3A_C_albicans_SC5314	1560848	1560943	C306840CA	tW(CCA)2	0.0426547
Ca22chr4A_C_albicans_SC5314	157000	157500	2599	Ca22chr4A_C_albicans_SC5314	157051	157121	C400870WA	tG(UCC)2	0.0420081
Ca22chr4A_C_albicans_SC5314	157000	157500	2599	Ca22chr4A_C_albicans_SC5314	157302	158897	C400880WA	NoInfo	0.0420081
Ca22chr5A_C_albicans_SC5314	1060000	1060500	2584	Ca22chr5A_C_albicans_SC5314	1059960	1060479	C504860CA	NoInfo	0.0417657
Ca22chr2A_C_albicans_SC5314	1611500	1612000	2554	Ca22chr2A_C_albicans_SC5314	1611757	1611933	C207910CA	NoInfo	0.0412808
Ca22chrRA_C_albicans_SC5314	172000	172500	2551	Ca22chrRA_C_albicans_SC5314	171645	172334	CR00710CA	NoInfo	0.0412323
Ca22chrRA_C_albicans_SC5314	172000	172500	2551	Ca22chrRA_C_albicans_SC5314	172432	172504	CR00730CA	tT(AGU)3	0.0412323
Ca22chr3A_C_albicans_SC5314	1286000	1286500	2545	Ca22chr3A_C_albicans_SC5314	1286414	1287718	C305740CA	SSN8	0.0411353
Ca22chr6A_C_albicans_SC5314	923500	924000	2529	Ca22chr6A_C_albicans_SC5314	923628	924761	C604190CA	NoInfo	0.0408767
Ca22chr7A_C_albicans_SC5314	861000	861500	2490	Ca22chr7A_C_albicans_SC5314	860161	861222	C703910WA	OGG1	0.0402464
Ca22chr7A_C_albicans_SC5314	861000	861500	2490	Ca22chr7A_C_albicans_SC5314	861407	861733	C703920CA	RPP1B	0.0402464
Ca22chr3A_C_albicans_SC5314	196000	196500	2479	Ca22chr3A_C_albicans_SC5314	196070	196140	C300970WA	tG(UCC)1	0.0400686
Ca22chr4A_C_albicans_SC5314	471000	471500	2475	Ca22chr4A_C_albicans_SC5314	471021	471362	C402370CA	PGA59	0.0400039
Ca22chr5A_C_albicans_SC5314	515000	515500	2417	Ca22chr5A_C_albicans_SC5314	514002	515186	C502320CA	NoInfo	0.0390664
Ca22chrRA_C_albicans_SC5314	118000	118500	2388	Ca22chrRA_C_albicans_SC5314	116814	118070	CR00470WA	NoInfo	0.0385977
Ca22chrRA_C_albicans_SC5314	118000	118500	2388	Ca22chrRA_C_albicans_SC5314	118387	119088	CR00480WA	MRPL6	0.0385977
Ca22chr5A_C_albicans_SC5314	46000	46500	2359	Ca22chr5A_C_albicans_SC5314	45823	46218	C500270WA	PGA14	0.038129
Ca22chr5A_C_albicans_SC5314	46000	46500	2359	Ca22chr5A_C_albicans_SC5314	46404	47366	C500280CA	NoInfo	0.038129
Ca22chr4A_C_albicans_SC5314	513500	514000	2314	Ca22chr4A_C_albicans_SC5314	512431	513978	C402510WA	NoInfo	0.0374016
Ca22chr3A_C_albicans_SC5314	3500	4000	2281	Ca22chr3A_C_albicans_SC5314	3828	4880	C300010CA	NoInfo	0.0368682
Ca22chr3A_C_albicans_SC5314	3500	4000	2281	Ca22chr3A_C_albicans_SC5314	3999	4823	C300020WA	NoInfo	0.0368682
Ca22chr3A_C_albicans_SC5314	527000	527500	2231	Ca22chr3A_C_albicans_SC5314	527091	528625	C302410CA	NoInfo	0.0360601
Ca22chr1A_C_albicans_SC5314	319500	320000	2211	Ca22chr1A_C_albicans_SC5314	319665	323369	C101590CA	NoInfo	0.0357368
Ca22chr1A_C_albicans_SC5314	2727500	2728000	2208	Ca22chr1A_C_albicans_SC5314	2727470	2727566	C112500CA	tW(CCA)1	0.0356883
Ca22chrRA_C_albicans_SC5314	1020000	1020500	2200	Ca22chrRA_C_albicans_SC5314	1019991	1020106	CR04690CA	tS(GCU)2	0.035559
Ca22chrRA_C_albicans_SC5314	1020000	1020500	2200	Ca22chrRA_C_albicans_SC5314	1020200	1020314	CR04700CA	tS(GCU)1	0.035559
Ca22chr1A_C_albicans_SC5314	2539000	2539500	2136	Ca22chr1A_C_albicans_SC5314	2538443	2539003	C111550WA	GAR1	0.0345246
Ca22chr1A_C_albicans_SC5314	2539000	2539500	2136	Ca22chr1A_C_albicans_SC5314	2539189	2540280	C111560CA	NoInfo	0.0345246
Ca22chr1A_C_albicans_SC5314	2409000	2409500	2135	Ca22chr1A_C_albicans_SC5314	2407718	2409013	C110880WA	NoInfo	0.0345084
Ca22chr1A_C_albicans_SC5314	2409000	2409500	2135	Ca22chr1A_C_albicans_SC5314	2409010	2409846	C110890CA	NoInfo	0.0345084
Ca22chr3A_C_albicans_SC5314	423500	424000	2083	Ca22chr3A_C_albicans_SC5314	423654	423768	C301920CA	tY(GUA)2	0.0336679
Ca22chr2A_C_albicans_SC5314	1027000	1027500	2080	Ca22chr2A_C_albicans_SC5314	1027101	1027171	C204920WA	tG(GCC)3	0.0336194
Ca22chr2A_C_albicans_SC5314	1027000	1027500	2080	Ca22chr2A_C_albicans_SC5314	1027317	1029554	C204930CA	CRK1	0.0336194
Ca22chr4A_C_albicans_SC5314	374500	375000	2072	Ca22chr4A_C_albicans_SC5314	374223	374501	C401920WA	DPM3	0.0334901
Ca22chr4A_C_albicans_SC5314	374500	375000	2072	Ca22chr4A_C_albicans_SC5314	374618	375325	C401930CA	NoInfo	0.0334901
Ca22chr2A_C_albicans_SC5314	2167500	2168000	2066	Ca22chr2A_C_albicans_SC5314	2166474	2167502	C210480WA	MDH1-3	0.0333932
Ca22chr2A_C_albicans_SC5314	2167500	2168000	2066	Ca22chr2A_C_albicans_SC5314	2167627	2167722	C210490CA	tV(UAC)1	0.0333932
Ca22chr3A_C_albicans_SC5314	457000	457500	2059	Ca22chr3A_C_albicans_SC5314	456047	457429	C302100WA	STE50	0.03328
Ca22chr6A_C_albicans_SC5314	89000	89500	2048	Ca22chr6A_C_albicans_SC5314	87450	89309	C600480CA	FET31	0.0331022
Ca22chrRA_C_albicans_SC5314	999000	999500	2041	Ca22chrRA_C_albicans_SC5314	997809	999197	CR04530WA	FUM11	0.0329891
Ca22chrRA_C_albicans_SC5314	999000	999500	2041	Ca22chrRA_C_albicans_SC5314	999194	999619	CR04540CA	RPR2	0.0329891
Ca22chr3A_C_albicans_SC5314	1595000	1595500	2016	Ca22chr3A_C_albicans_SC5314	1595078	1595193	C306960CA	tY(GUA)3	0.032585
Ca22chr2A_C_albicans_SC5314	751500	752000	2011	Ca22chr2A_C_albicans_SC5314	749770	751692	C203540WA	RAD32	0.0325042
Ca22chr2A_C_albicans_SC5314	751500	752000	2011	Ca22chr2A_C_albicans_SC5314	751790	754894	C203550CA	NoInfo	0.0325042
Ca22chrRA_C_albicans_SC5314	210500	211000	2008	Ca22chrRA_C_albicans_SC5314	210182	210634	CR00930WA	ATO10	0.0324557
Ca22chrRA_C_albicans_SC5314	210500	211000	2008	Ca22chrRA_C_albicans_SC5314	210578	215723	CR00940CA	Tca9	0.0324557
Ca22chrRA_C_albicans_SC5314	210500	211000	2008	Ca22chrRA_C_albicans_SC5314	210578	211047	CR00950WA	LTR(psi-Rb)	0.0324557
Ca22chr4A_C_albicans_SC5314	1211500	1212000	2005	Ca22chr4A_C_albicans_SC5314	1210137	1211771	C405540WA	HOM3	0.0324072
Ca22chr4A_C_albicans_SC5314	1211500	1212000	2005	Ca22chr4A_C_albicans_SC5314	1211998	1212963	C405550CA	GVP36	0.0324072
Ca22chr4A_C_albicans_SC5314	253500	254000	2004	Ca22chr4A_C_albicans_SC5314	253002	254807	C401260WA	RLM1	0.032391
Ca22chr6A_C_albicans_SC5314	924000	924500	1978	Ca22chr6A_C_albicans_SC5314	923628	924761	C604190CA	NoInfo	0.0319708
Ca22chrRA_C_albicans_SC5314	2172000	2172500	1970	Ca22chrRA_C_albicans_SC5314	2172466	2174556	CR10160WA	FAA4	0.0318415
Ca22chr2A_C_albicans_SC5314	7000	7500	1944	Ca22chr2A_C_albicans_SC5314	5665	7335	C200030WA	RRN3	0.0314212
Ca22chr2A_C_albicans_SC5314	7000	7500	1944	Ca22chr2A_C_albicans_SC5314	7396	7467	C200040CA	tV(CAC)1	0.0314212
Ca22chrRA_C_albicans_SC5314	1968000	1968500	1940	Ca22chrRA_C_albicans_SC5314	1967924	1968171	CR09250WA	LTR(pi-Rb)	0.0313566
Ca22chrRA_C_albicans_SC5314	1968000	1968500	1940	Ca22chrRA_C_albicans_SC5314	1968172	1968641	CR09260WA	LTR(psi-Rc)	0.0313566
Ca22chr1A_C_albicans_SC5314	2588500	2589000	1936	Ca22chr1A_C_albicans_SC5314	2588555	2588663	C111820WA	tY(GUA)1	0.0312919
Ca22chr7A_C_albicans_SC5314	862500	863000	1926	Ca22chr7A_C_albicans_SC5314	862087	862881	C703930CA	MAM33	0.0311303
Ca22chr3A_C_albicans_SC5314	456500	457000	1890	Ca22chr3A_C_albicans_SC5314	456047	457429	C302100WA	STE50	0.0305484
Ca22chr3A_C_albicans_SC5314	1773000	1773500	1889	Ca22chr3A_C_albicans_SC5314	1772206	1773213	C307790WA	STD1	0.0305323
Ca22chr3A_C_albicans_SC5314	1773000	1773500	1889	Ca22chr3A_C_albicans_SC5314	1773215	1773838	C307800CA	NoInfo	0.0305323
Ca22chr4A_C_albicans_SC5314	135000	135500	1886	Ca22chr4A_C_albicans_SC5314	134409	135143	C400770CA	NoInfo	0.0304838
Ca22chr1A_C_albicans_SC5314	2925500	2926000	1876	Ca22chr1A_C_albicans_SC5314	2925344	2925812	C113410WA	COX19	0.0303222
Ca22chr1A_C_albicans_SC5314	2925500	2926000	1876	Ca22chr1A_C_albicans_SC5314	2925999	2930585	C113420CA	KEM1	0.0303222
Ca22chr6A_C_albicans_SC5314	809500	810000	1869	Ca22chr6A_C_albicans_SC5314	809483	810148	C603750CA	SBA1	0.030209
Ca22chr3A_C_albicans_SC5314	1653000	1653500	1839	Ca22chr3A_C_albicans_SC5314	1652454	1653311	C307210WA	MET8	0.0297241
Ca22chr3A_C_albicans_SC5314	1653000	1653500	1839	Ca22chr3A_C_albicans_SC5314	1653321	1654661	C307220CA	PRO2	0.0297241
Ca22chr7A_C_albicans_SC5314	245000	245500	1821	Ca22chr7A_C_albicans_SC5314	244441	245340	C701150WA	NoInfo	0.0294332
Ca22chr7A_C_albicans_SC5314	245000	245500	1821	Ca22chr7A_C_albicans_SC5314	245475	245753	C701160CA	NoInfo	0.0294332
Ca22chr1A_C_albicans_SC5314	908500	909000	1806	Ca22chr1A_C_albicans_SC5314	908570	910795	C104390CA	NOP4	0.0291907
Ca22chr2A_C_albicans_SC5314	429500	430000	1805	Ca22chr2A_C_albicans_SC5314	429572	430366	C202190CA	NoInfo	0.0291746
Ca22chr5A_C_albicans_SC5314	1037500	1038000	1805	Ca22chr5A_C_albicans_SC5314	1036647	1038047	C504780WA	ASH2	0.0291746
Ca22chr3A_C_albicans_SC5314	1676500	1677000	1799	Ca22chr3A_C_albicans_SC5314	1675626	1676816	C307300WA	NOP13	0.0290776
Ca22chr6A_C_albicans_SC5314	285500	286000	1784	Ca22chr6A_C_albicans_SC5314	284857	285648	C601430CA	FRP6	0.0288351
Ca22chr2A_C_albicans_SC5314	1773000	1773500	1776	Ca22chr2A_C_albicans_SC5314	1772078	1773226	C208720WA	NoInfo	0.0287058
Ca22chr1A_C_albicans_SC5314	524500	525000	1752	Ca22chr1A_C_albicans_SC5314	523976	524734	C102480WA	PMM1	0.0283179
Ca22chr1A_C_albicans_SC5314	524500	525000	1752	Ca22chr1A_C_albicans_SC5314	524841	526862	C102490CA	NoInfo	0.0283179
Ca22chr2A_C_albicans_SC5314	2074500	2075000	1737	Ca22chr2A_C_albicans_SC5314	2074655	2074987	C210110WA	CYC1	0.0280755
Ca22chr4A_C_albicans_SC5314	1584000	1584500	1713	Ca22chr4A_C_albicans_SC5314	1583826	1584365	C407150WA	NoInfo	0.0276876
Ca22chr4A_C_albicans_SC5314	1584000	1584500	1713	Ca22chr4A_C_albicans_SC5314	1584493	1584672	C407160WA	NoInfo	0.0276876
Ca22chr2A_C_albicans_SC5314	1012000	1012500	1709	Ca22chr2A_C_albicans_SC5314	1012283	1012752	C204840WA	LTR(psi-2a)	0.0276229
Ca22chr2A_C_albicans_SC5314	479000	479500	1703	Ca22chr2A_C_albicans_SC5314	478612	479181	C202410WA	NoInfo	0.0275259
Ca22chr2A_C_albicans_SC5314	479000	479500	1703	Ca22chr2A_C_albicans_SC5314	479261	481102	C202420CA	NoInfo	0.0275259
Ca22chr5A_C_albicans_SC5314	992000	992500	1682	Ca22chr5A_C_albicans_SC5314	991257	992165	C504550WA	NoInfo	0.0271865
Ca22chr5A_C_albicans_SC5314	992000	992500	1682	Ca22chr5A_C_albicans_SC5314	992382	992483	C504560CA	CUP1	0.0271865
Ca22chr3A_C_albicans_SC5314	527500	528000	1679	Ca22chr3A_C_albicans_SC5314	527091	528625	C302410CA	NoInfo	0.027138
Ca22chr2A_C_albicans_SC5314	1072500	1073000	1678	Ca22chr2A_C_albicans_SC5314	1072541	1075639	C205220CA	NoInfo	0.0271218
Ca22chr5A_C_albicans_SC5314	262500	263000	1673	Ca22chr5A_C_albicans_SC5314	261873	262667	C501130WA	CYC3	0.027041
Ca22chr5A_C_albicans_SC5314	262500	263000	1673	Ca22chr5A_C_albicans_SC5314	262791	265052	C501140CA	NoInfo	0.027041
Ca22chr3A_C_albicans_SC5314	362500	363000	1671	Ca22chr3A_C_albicans_SC5314	362632	363738	C301680CA	NoInfo	0.0270087
Ca22chr5A_C_albicans_SC5314	1179000	1179500	1656	Ca22chr5A_C_albicans_SC5314	1179397	1180902	C505490CA	HTS1	0.0267662
Ca22chr2A_C_albicans_SC5314	751000	751500	1648	Ca22chr2A_C_albicans_SC5314	749770	751692	C203540WA	RAD32	0.0266369
Ca22chr4A_C_albicans_SC5314	423000	423500	1626	Ca22chr4A_C_albicans_SC5314	422279	423034	C402130WA	CYT2	0.0262814
Ca22chr4A_C_albicans_SC5314	423000	423500	1626	Ca22chr4A_C_albicans_SC5314	423169	423444	C402140CA	TIM10	0.0262814
Ca22chr7A_C_albicans_SC5314	571500	572000	1620	Ca22chr7A_C_albicans_SC5314	571203	571655	C702680WA	TOM22	0.0261844
Ca22chr7A_C_albicans_SC5314	571500	572000	1620	Ca22chr7A_C_albicans_SC5314	571898	573106	C702690CA	EPT1	0.0261844
Ca22chr7A_C_albicans_SC5314	836500	837000	1614	Ca22chr7A_C_albicans_SC5314	836244	836981	C703760WA	NoInfo	0.0260874
Ca22chr7A_C_albicans_SC5314	674500	675000	1607	Ca22chr7A_C_albicans_SC5314	674419	674888	C703100CA	LTR(psi-7a)	0.0259743
Ca22chr1A_C_albicans_SC5314	42000	42500	1598	Ca22chr1A_C_albicans_SC5314	42100	42172	C100240CA	tT(AGU)6	0.0258288
Ca22chr1A_C_albicans_SC5314	42000	42500	1598	Ca22chr1A_C_albicans_SC5314	42185	46165	C100250WA	Tca8	0.0258288
Ca22chr1A_C_albicans_SC5314	42000	42500	1598	Ca22chr1A_C_albicans_SC5314	42185	42535	C100260WA	NoInfo	0.0258288
Ca22chrRA_C_albicans_SC5314	2051500	2052000	1595	Ca22chrRA_C_albicans_SC5314	2050217	2052358	CR09650WA	WAL1	0.0257803
Ca22chrRA_C_albicans_SC5314	116500	117000	1587	Ca22chrRA_C_albicans_SC5314	116814	118070	CR00470WA	NoInfo	0.025651
Ca22chr6A_C_albicans_SC5314	465000	465500	1580	Ca22chr6A_C_albicans_SC5314	463058	465112	C602230WA	NoInfo	0.0255378
Ca22chr6A_C_albicans_SC5314	465000	465500	1580	Ca22chr6A_C_albicans_SC5314	465254	465907	C602240CA	RPL10A	0.0255378
Ca22chr1A_C_albicans_SC5314	1168500	1169000	1574	Ca22chr1A_C_albicans_SC5314	1168844	1168916	C105590WA	tT(AGU)1	0.0254409
Ca22chr3A_C_albicans_SC5314	1241000	1241500	1549	Ca22chr3A_C_albicans_SC5314	1240041	1241453	C305530WA	OST1	0.0250368
Ca22chr3A_C_albicans_SC5314	1241000	1241500	1549	Ca22chr3A_C_albicans_SC5314	1241446	1241769	C305540CA	NoInfo	0.0250368
Ca22chrRA_C_albicans_SC5314	1440000	1440500	1544	Ca22chrRA_C_albicans_SC5314	1439829	1440640	CR06690CA	NoInfo	0.024956
Ca22chr3A_C_albicans_SC5314	475000	475500	1532	Ca22chr3A_C_albicans_SC5314	474790	477275	C302210CA	NoInfo	0.024762
Ca22chr5A_C_albicans_SC5314	975500	976000	1516	Ca22chr5A_C_albicans_SC5314	974657	975694	C504420WA	NoInfo	0.0245034
Ca22chr5A_C_albicans_SC5314	975500	976000	1516	Ca22chr5A_C_albicans_SC5314	975716	976726	C504430CA	YUH2	0.0245034
Ca22chr4A_C_albicans_SC5314	345500	346000	1500	Ca22chr4A_C_albicans_SC5314	345376	345705	C401740WA	TIM12	0.0242448
Ca22chr4A_C_albicans_SC5314	345500	346000	1500	Ca22chr4A_C_albicans_SC5314	345920	346999	C401750CA	FBA1	0.0242448
Ca22chr1A_C_albicans_SC5314	2246000	2246500	1492	Ca22chr1A_C_albicans_SC5314	2245299	2246132	C110190WA	NoInfo	0.0241155
Ca22chr1A_C_albicans_SC5314	2246000	2246500	1492	Ca22chr1A_C_albicans_SC5314	2246376	2248130	C110200CA	NoInfo	0.0241155
Ca22chr7A_C_albicans_SC5314	2500	3000	1488	Ca22chr7A_C_albicans_SC5314	2278	2769	C700030WA	NoInfo	0.0240508
Ca22chr7A_C_albicans_SC5314	2500	3000	1488	Ca22chr7A_C_albicans_SC5314	2747	3421	C700040CA	NoInfo	0.0240508
Ca22chr1A_C_albicans_SC5314	2410000	2410500	1482	Ca22chr1A_C_albicans_SC5314	2410214	2410321	C110900CA	tI(UAU)1	0.0239539
Ca22chrRA_C_albicans_SC5314	215000	215500	1477	Ca22chrRA_C_albicans_SC5314	210578	215723	CR00940CA	Tca9	0.023873
Ca22chrRA_C_albicans_SC5314	215000	215500	1477	Ca22chrRA_C_albicans_SC5314	215254	215723	CR00960WA	LTR(psi-Ra)	0.023873
Ca22chr4A_C_albicans_SC5314	1331500	1332000	1476	Ca22chr4A_C_albicans_SC5314	1331478	1331559	C405990WA	tS(UGA)2	0.0238569
Ca22chr4A_C_albicans_SC5314	1331500	1332000	1476	Ca22chr4A_C_albicans_SC5314	1331712	1333082	C406000WA	ALG1	0.0238569
Ca22chr2A_C_albicans_SC5314	654500	655000	1470	Ca22chr2A_C_albicans_SC5314	654849	655318	C203190WA	LTR(psi-2b)	0.0237599
Ca22chr1A_C_albicans_SC5314	1858500	1859000	1464	Ca22chr1A_C_albicans_SC5314	1858136	1860274	C108460CA	UPC2	0.0236629
Ca22chrRA_C_albicans_SC5314	2272500	2273000	1458	Ca22chrRA_C_albicans_SC5314	2272097	2272774	CR10740WA	CSM1	0.0235659
Ca22chrRA_C_albicans_SC5314	2272500	2273000	1458	Ca22chrRA_C_albicans_SC5314	2272778	2273182	CR10750CA	NoInfo	0.0235659
Ca22chr3A_C_albicans_SC5314	446500	447000	1451	Ca22chr3A_C_albicans_SC5314	445556	446539	C302030WA	NoInfo	0.0234528
Ca22chr3A_C_albicans_SC5314	446500	447000	1451	Ca22chr3A_C_albicans_SC5314	446602	447222	C302040CA	NoInfo	0.0234528
Ca22chr6A_C_albicans_SC5314	7000	7500	1450	Ca22chr6A_C_albicans_SC5314	6928	7038	C600060WA	tL(CAA)5	0.0234366
Ca22chr6A_C_albicans_SC5314	7000	7500	1450	Ca22chr6A_C_albicans_SC5314	7276	9894	C600070CA	PGA25	0.0234366
Ca22chr4A_C_albicans_SC5314	1530500	1531000	1449	Ca22chr4A_C_albicans_SC5314	1530448	1531563	C406850CA	NoInfo	0.0234205
Ca22chr2A_C_albicans_SC5314	1055000	1055500	1448	Ca22chr2A_C_albicans_SC5314	1052876	1055224	C205090WA	MAK5	0.0234043
Ca22chr2A_C_albicans_SC5314	1055000	1055500	1448	Ca22chr2A_C_albicans_SC5314	1055350	1056660	C205100CA	ERF1	0.0234043
Ca22chrRA_C_albicans_SC5314	1514000	1514500	1434	Ca22chrRA_C_albicans_SC5314	1512664	1514073	CR07040WA	SPT10	0.023178
Ca22chrRA_C_albicans_SC5314	1514000	1514500	1434	Ca22chrRA_C_albicans_SC5314	1514438	1521088	CR07050CA	URA2	0.023178
Ca22chr4A_C_albicans_SC5314	325000	325500	1427	Ca22chr4A_C_albicans_SC5314	325276	325380	C401570CA	NoInfo	0.0230649
Ca22chr5A_C_albicans_SC5314	1059500	1060000	1427	Ca22chr5A_C_albicans_SC5314	1059037	1059795	C504850WA	NoInfo	0.0230649
Ca22chr5A_C_albicans_SC5314	1059500	1060000	1427	Ca22chr5A_C_albicans_SC5314	1059960	1060479	C504860CA	NoInfo	0.0230649
Ca22chrRA_C_albicans_SC5314	998500	999000	1408	Ca22chrRA_C_albicans_SC5314	997809	999197	CR04530WA	FUM11	0.0227578
Ca22chr3A_C_albicans_SC5314	846000	846500	1401	Ca22chr3A_C_albicans_SC5314	846209	847180	C304060CA	HEM13	0.0226446
Ca22chr6A_C_albicans_SC5314	594500	595000	1398	Ca22chr6A_C_albicans_SC5314	594266	594967	C602870WA	RNH1	0.0225961
Ca22chr1A_C_albicans_SC5314	630500	631000	1389	Ca22chr1A_C_albicans_SC5314	630193	630513	C103010WA	RPP1A	0.0224507
Ca22chr1A_C_albicans_SC5314	536500	537000	1381	Ca22chr1A_C_albicans_SC5314	536532	536604	C102540CA	tR(UCU)4	0.0223214
Ca22chr1A_C_albicans_SC5314	536500	537000	1381	Ca22chr1A_C_albicans_SC5314	536619	537011	C102550WA	LTR(beta-1a)	0.0223214
Ca22chr1A_C_albicans_SC5314	536500	537000	1381	Ca22chr1A_C_albicans_SC5314	536928	537227	C102560WA	NoInfo	0.0223214
Ca22chrRA_C_albicans_SC5314	610000	610500	1376	Ca22chrRA_C_albicans_SC5314	609126	610355	CR02650CA	DRE2	0.0222406
Ca22chr4A_C_albicans_SC5314	174000	174500	1374	Ca22chr4A_C_albicans_SC5314	174413	175678	C400960WA	PTC8	0.0222082
Ca22chr4A_C_albicans_SC5314	547000	547500	1366	Ca22chr4A_C_albicans_SC5314	547040	547480	C402630CA	HFL2	0.0220789
Ca22chr1A_C_albicans_SC5314	1858000	1858500	1365	Ca22chr1A_C_albicans_SC5314	1858136	1860274	C108460CA	UPC2	0.0220628
Ca22chr1A_C_albicans_SC5314	2589000	2589500	1357	Ca22chr1A_C_albicans_SC5314	2589041	2589134	C111830WA	tY(GUA)4	0.0219335
Ca22chrRA_C_albicans_SC5314	1767500	1768000	1356	Ca22chrRA_C_albicans_SC5314	1767218	1769941	CR08120CA	DCP2	0.0219173
Ca22chrRA_C_albicans_SC5314	2052000	2052500	1355	Ca22chrRA_C_albicans_SC5314	2050217	2052358	CR09650WA	WAL1	0.0219011
Ca22chr1A_C_albicans_SC5314	44500	45000	1350	Ca22chr1A_C_albicans_SC5314	42185	46165	C100250WA	Tca8	0.0218203
Ca22chr1A_C_albicans_SC5314	44500	45000	1350	Ca22chr1A_C_albicans_SC5314	43803	45764	C100290WA	POL93	0.0218203
Ca22chr1A_C_albicans_SC5314	908000	908500	1339	Ca22chr1A_C_albicans_SC5314	907132	908076	C104380WA	SIT4	0.0216425
Ca22chr5A_C_albicans_SC5314	744000	744500	1335	Ca22chr5A_C_albicans_SC5314	742816	744072	C503280WA	CAM1-1	0.0215779
Ca22chr5A_C_albicans_SC5314	744000	744500	1335	Ca22chr5A_C_albicans_SC5314	744290	744577	C503290CA	NoInfo	0.0215779
Ca22chr2A_C_albicans_SC5314	1107500	1108000	1328	Ca22chr2A_C_albicans_SC5314	1106562	1107680	C205380WA	NoInfo	0.0214647
Ca22chr2A_C_albicans_SC5314	1107500	1108000	1328	Ca22chr2A_C_albicans_SC5314	1107956	1108372	C205390CA	NoInfo	0.0214647
Ca22chr4A_C_albicans_SC5314	101500	102000	1318	Ca22chr4A_C_albicans_SC5314	101589	103595	C400590CA	NoInfo	0.0213031
Ca22chr2A_C_albicans_SC5314	1978000	1978500	1303	Ca22chr2A_C_albicans_SC5314	1977647	1978303	C209660WA	NoInfo	0.0210606
Ca22chr2A_C_albicans_SC5314	1978000	1978500	1303	Ca22chr2A_C_albicans_SC5314	1978366	1979250	C209670CA	NoInfo	0.0210606
Ca22chr2A_C_albicans_SC5314	430000	430500	1289	Ca22chr2A_C_albicans_SC5314	429572	430366	C202190CA	NoInfo	0.0208344
Ca22chrRA_C_albicans_SC5314	10500	11000	1287	Ca22chrRA_C_albicans_SC5314	10646	11815	CR00040CA	NoInfo	0.020802
Ca22chr2A_C_albicans_SC5314	2217000	2217500	1286	Ca22chr2A_C_albicans_SC5314	2216351	2217262	C210810WA	NoInfo	0.0207859
Ca22chr2A_C_albicans_SC5314	2217000	2217500	1286	Ca22chr2A_C_albicans_SC5314	2217265	2220897	C210820CA	NoInfo	0.0207859
Ca22chr1A_C_albicans_SC5314	54500	55000	1265	Ca22chr1A_C_albicans_SC5314	54558	54842	C100370WA	NoInfo	0.0204464
Ca22chr1A_C_albicans_SC5314	54500	55000	1265	Ca22chr1A_C_albicans_SC5314	54837	57074	C100380CA	NAA25	0.0204464
Ca22chr4A_C_albicans_SC5314	1077500	1078000	1252	Ca22chr4A_C_albicans_SC5314	1077531	1078781	C405050CA	PPG1	0.0202363
Ca22chr2A_C_albicans_SC5314	1092000	1092500	1245	Ca22chr2A_C_albicans_SC5314	1091743	1092969	C205300CA	NoInfo	0.0201232
Ca22chr2A_C_albicans_SC5314	1092000	1092500	1245	Ca22chr2A_C_albicans_SC5314	1092308	1092387	C205310CA	NoInfo	0.0201232
Ca22chr2A_C_albicans_SC5314	1638500	1639000	1241	Ca22chr2A_C_albicans_SC5314	1638309	1638518	C208060WA	NoInfo	0.0200585
Ca22chr2A_C_albicans_SC5314	1638500	1639000	1241	Ca22chr2A_C_albicans_SC5314	1638718	1639695	C208070CA	MRS4	0.0200585
Ca22chr3A_C_albicans_SC5314	1714500	1715000	1228	Ca22chr3A_C_albicans_SC5314	1713090	1714644	C307500WA	VAN1	0.0198484
Ca22chr3A_C_albicans_SC5314	1714500	1715000	1228	Ca22chr3A_C_albicans_SC5314	1714800	1714923	C307510CA	SNR52	0.0198484
Ca22chr1A_C_albicans_SC5314	1098500	1099000	1218	Ca22chr1A_C_albicans_SC5314	1098256	1098588	C105190CA	NoInfo	0.0196868
Ca22chr1A_C_albicans_SC5314	91000	91500	1202	Ca22chr1A_C_albicans_SC5314	90099	91271	C100560WA	CNS1	0.0194282
Ca22chr1A_C_albicans_SC5314	91000	91500	1202	Ca22chr1A_C_albicans_SC5314	91310	93694	C100570CA	NoInfo	0.0194282
Ca22chr1A_C_albicans_SC5314	3030500	3031000	1199	Ca22chr1A_C_albicans_SC5314	3025935	3030620	C113780WA	MYO2	0.0193797
Ca22chr1A_C_albicans_SC5314	3030500	3031000	1199	Ca22chr1A_C_albicans_SC5314	3030836	3031201	C113790CA	NoInfo	0.0193797
Ca22chrRA_C_albicans_SC5314	955000	955500	1191	Ca22chrRA_C_albicans_SC5314	955228	955492	CR04275WA	SCR1	0.0192504
Ca22chr3A_C_albicans_SC5314	1622500	1623000	1163	Ca22chr3A_C_albicans_SC5314	1622261	1622671	C307090WA	HHT1	0.0187978
Ca22chr1A_C_albicans_SC5314	2408500	2409000	1144	Ca22chr1A_C_albicans_SC5314	2407718	2409013	C110880WA	NoInfo	0.0184907
Ca22chrRA_C_albicans_SC5314	1130500	1131000	1141	Ca22chrRA_C_albicans_SC5314	1128993	1134753	CR05230CA	Zorro3-R	0.0184422
Ca22chrRA_C_albicans_SC5314	1130500	1131000	1141	Ca22chrRA_C_albicans_SC5314	1129264	1132713	CR05240CA	FGR14	0.0184422
Ca22chrRA_C_albicans_SC5314	396500	397000	1136	Ca22chrRA_C_albicans_SC5314	396471	396890	CR01740WA	MCI4	0.0183614
Ca22chr5A_C_albicans_SC5314	1171500	1172000	1133	Ca22chr5A_C_albicans_SC5314	1171698	1171945	C505420CA	LTR(iota-5b)	0.0183129
Ca22chr4A_C_albicans_SC5314	253000	253500	1120	Ca22chr4A_C_albicans_SC5314	253002	254807	C401260WA	RLM1	0.0181028
Ca22chr5A_C_albicans_SC5314	501000	501500	1116	Ca22chr5A_C_albicans_SC5314	500673	501142	C502250CA	LTR(psi-5a)	0.0180381
Ca22chr5A_C_albicans_SC5314	501000	501500	1116	Ca22chr5A_C_albicans_SC5314	501453	502862	C502260CA	PTH1	0.0180381
Ca22chr3A_C_albicans_SC5314	1755000	1755500	1115	Ca22chr3A_C_albicans_SC5314	1754845	1755624	C307700WA	NoInfo	0.018022
Ca22chr2A_C_albicans_SC5314	1618000	1618500	1108	Ca22chr2A_C_albicans_SC5314	1617396	1618439	C207950WA	SEH1	0.0179088
Ca22chr2A_C_albicans_SC5314	1618000	1618500	1108	Ca22chr2A_C_albicans_SC5314	1618432	1619652	C207960CA	NSA1	0.0179088
Ca22chr1A_C_albicans_SC5314	78000	78500	1105	Ca22chr1A_C_albicans_SC5314	78008	78367	C100490CA	TTR1	0.0178603
Ca22chr4A_C_albicans_SC5314	312000	312500	1100	Ca22chr4A_C_albicans_SC5314	309930	312554	C401490WA	NIP1	0.0177795
Ca22chrRA_C_albicans_SC5314	948000	948500	1095	Ca22chrRA_C_albicans_SC5314	947438	948166	CR04230WA	NoInfo	0.0176987
Ca22chrRA_C_albicans_SC5314	948000	948500	1095	Ca22chrRA_C_albicans_SC5314	948342	951470	CR04240CA	NoInfo	0.0176987
Ca22chr4A_C_albicans_SC5314	1160000	1160500	1091	Ca22chr4A_C_albicans_SC5314	1158925	1160073	C405320WA	LYS1	0.017634
Ca22chr4A_C_albicans_SC5314	1160000	1160500	1091	Ca22chr4A_C_albicans_SC5314	1160202	1161677	C405330CA	NoInfo	0.017634
Ca22chr4A_C_albicans_SC5314	207500	208000	1085	Ca22chr4A_C_albicans_SC5314	207525	207772	C401040CA	LTR(iota-4a)	0.0175371
Ca22chr2A_C_albicans_SC5314	1795000	1795500	1082	Ca22chr2A_C_albicans_SC5314	1794757	1795149	C208840WA	NoInfo	0.0174886
Ca22chr2A_C_albicans_SC5314	1795000	1795500	1082	Ca22chr2A_C_albicans_SC5314	1795173	1796258	C208850CA	NoInfo	0.0174886
Ca22chrRA_C_albicans_SC5314	1888500	1889000	1051	Ca22chrRA_C_albicans_SC5314	1888934	1889054	CR08760CA	RDN5	0.0169875
Ca22chr4A_C_albicans_SC5314	1530000	1530500	1040	Ca22chr4A_C_albicans_SC5314	1529634	1530410	C406840WA	NoInfo	0.0168097
Ca22chr4A_C_albicans_SC5314	1530000	1530500	1040	Ca22chr4A_C_albicans_SC5314	1530448	1531563	C406850CA	NoInfo	0.0168097
Ca22chr1A_C_albicans_SC5314	2558500	2559000	1036	Ca22chr1A_C_albicans_SC5314	2558239	2559036	C111670WA	NoInfo	0.0167451
Ca22chr5A_C_albicans_SC5314	306500	307000	1034	Ca22chr5A_C_albicans_SC5314	306590	306837	C501370WA	LTR(iota-5a)	0.0167127
Ca22chr4A_C_albicans_SC5314	633500	634000	1033	Ca22chr4A_C_albicans_SC5314	633412	633630	C403040WA	NoInfo	0.0166966
Ca22chr7A_C_albicans_SC5314	836000	836500	1029	Ca22chr7A_C_albicans_SC5314	836244	836981	C703760WA	NoInfo	0.0166319
Ca22chrRA_C_albicans_SC5314	1098500	1099000	1029	Ca22chrRA_C_albicans_SC5314	1098929	1099026	CR05070WA	tH(GUG)1	0.0166319
Ca22chr1A_C_albicans_SC5314	14500	15000	1027	Ca22chr1A_C_albicans_SC5314	13778	14917	C100070WA	MVD	0.0165996
Ca22chr1A_C_albicans_SC5314	14500	15000	1027	Ca22chr1A_C_albicans_SC5314	14910	15761	C100080CA	RCA1	0.0165996
Ca22chr4A_C_albicans_SC5314	307000	307500	1026	Ca22chr4A_C_albicans_SC5314	305252	307093	C401450WA	PWP1	0.0165834
Ca22chr4A_C_albicans_SC5314	307000	307500	1026	Ca22chr4A_C_albicans_SC5314	307183	307857	C401460CA	NoInfo	0.0165834
Ca22chrRA_C_albicans_SC5314	344000	344500	1023	Ca22chrRA_C_albicans_SC5314	342520	344247	CR01480WA	PRS	0.0165349
Ca22chrRA_C_albicans_SC5314	344000	344500	1023	Ca22chrRA_C_albicans_SC5314	344477	344854	CR01490CA	NoInfo	0.0165349
Ca22chr6A_C_albicans_SC5314	284500	285000	1021	Ca22chr6A_C_albicans_SC5314	284857	285648	C601430CA	FRP6	0.0165026
Ca22chr1A_C_albicans_SC5314	430000	430500	1020	Ca22chr1A_C_albicans_SC5314	429371	430510	C102080WA	SET6	0.0164865
Ca22chr7A_C_albicans_SC5314	856000	856500	1019	Ca22chr7A_C_albicans_SC5314	856037	856963	C703880CA	NoInfo	0.0164703
Ca22chrRA_C_albicans_SC5314	1139000	1139500	1018	Ca22chrRA_C_albicans_SC5314	1138119	1139255	CR05290WA	MNT3	0.0164541
Ca22chrRA_C_albicans_SC5314	1139000	1139500	1018	Ca22chrRA_C_albicans_SC5314	1139330	1141312	CR05300CA	MNN21	0.0164541
Ca22chrRA_C_albicans_SC5314	1027000	1027500	1017	Ca22chrRA_C_albicans_SC5314	1026934	1027266	CR04730WA	NoInfo	0.016438
Ca22chrRA_C_albicans_SC5314	1027000	1027500	1017	Ca22chrRA_C_albicans_SC5314	1027449	1031561	CR04740CA	ADE6	0.016438
Ca22chr1A_C_albicans_SC5314	3106500	3107000	1014	Ca22chr1A_C_albicans_SC5314	3106574	3107665	C114110CA	RPL4B	0.0163895
Ca22chr1A_C_albicans_SC5314	1292500	1293000	1006	Ca22chr1A_C_albicans_SC5314	1292811	1293806	C106180WA	TLO34	0.0162602
Ca22chrRA_C_albicans_SC5314	189500	190000	1006	Ca22chrRA_C_albicans_SC5314	189237	189632	CR00810WA	NoInfo	0.0162602
Ca22chrRA_C_albicans_SC5314	189500	190000	1006	Ca22chrRA_C_albicans_SC5314	189674	190655	CR00820CA	NoInfo	0.0162602
Ca22chrRA_C_albicans_SC5314	1662500	1663000	1005	Ca22chrRA_C_albicans_SC5314	1662889	1663806	CR07660CA	NoInfo	0.016244
Ca22chr1A_C_albicans_SC5314	739000	739500	1003	Ca22chr1A_C_albicans_SC5314	739135	739680	C103510CA	NoInfo	0.0162117
Ca22chr2A_C_albicans_SC5314	2025000	2025500	1003	Ca22chr2A_C_albicans_SC5314	2024080	2025381	C209890WA	SMM1	0.0162117
Ca22chr2A_C_albicans_SC5314	555500	556000	1000	Ca22chr2A_C_albicans_SC5314	553446	555599	C202770WA	NoInfo	0.0161632
Ca22chr2A_C_albicans_SC5314	555500	556000	1000	Ca22chr2A_C_albicans_SC5314	555635	556579	C202780CA	BUB2	0.0161632
Ca22chr5A_C_albicans_SC5314	857500	858000	999	Ca22chr5A_C_albicans_SC5314	857664	858137	C503910CA	NoInfo	0.016147
Ca22chr7A_C_albicans_SC5314	779000	779500	999	Ca22chr7A_C_albicans_SC5314	779111	779580	C703510CA	LTR(psi-7b)	0.016147
Ca22chrRA_C_albicans_SC5314	1594000	1594500	997	Ca22chrRA_C_albicans_SC5314	1592134	1594029	CR07310WA	NoInfo	0.0161147
Ca22chrRA_C_albicans_SC5314	1594000	1594500	997	Ca22chrRA_C_albicans_SC5314	1594104	1595033	CR07320CA	NoInfo	0.0161147
Ca22chr2A_C_albicans_SC5314	948000	948500	991	Ca22chr2A_C_albicans_SC5314	946908	948107	C204510WA	RIM2	0.0160177
Ca22chr2A_C_albicans_SC5314	948000	948500	991	Ca22chr2A_C_albicans_SC5314	948352	949059	C204520CA	NoInfo	0.0160177
Ca22chr2A_C_albicans_SC5314	2195500	2196000	987	Ca22chr2A_C_albicans_SC5314	2194521	2195870	C210660WA	ASH1	0.0159531
Ca22chr1A_C_albicans_SC5314	404000	404500	986	Ca22chr1A_C_albicans_SC5314	403856	404243	C101960WA	LTR(alpha-1a)	0.0159369
Ca22chrRA_C_albicans_SC5314	1788500	1789000	986	Ca22chrRA_C_albicans_SC5314	1788887	1791586	CR08250CA	HSP104	0.0159369
Ca22chr1A_C_albicans_SC5314	2369500	2370000	984	Ca22chr1A_C_albicans_SC5314	2369620	2373397	C110680CA	TCB1	0.0159046
Ca22chr5A_C_albicans_SC5314	1067500	1068000	982	Ca22chr5A_C_albicans_SC5314	1066921	1067634	C504910WA	NoInfo	0.0158723
Ca22chr5A_C_albicans_SC5314	1067500	1068000	982	Ca22chr5A_C_albicans_SC5314	1067875	1073664	C504920CA	NoInfo	0.0158723
Ca22chr7A_C_albicans_SC5314	153500	154000	973	Ca22chr7A_C_albicans_SC5314	153347	153889	C700800CA	YAE1	0.0157268
Ca22chr2A_C_albicans_SC5314	367000	367500	970	Ca22chr2A_C_albicans_SC5314	367186	367519	C201960CA	NoInfo	0.0156783
Ca22chr1A_C_albicans_SC5314	1890000	1890500	967	Ca22chr1A_C_albicans_SC5314	1889477	1890301	C108640WA	RTG1	0.0156298
Ca22chr1A_C_albicans_SC5314	1890000	1890500	967	Ca22chr1A_C_albicans_SC5314	1890487	1891423	C108650CA	FAD1	0.0156298
Ca22chr1A_C_albicans_SC5314	484000	484500	963	Ca22chr1A_C_albicans_SC5314	484174	484539	C102310CA	NoInfo	0.0155652
Ca22chr2A_C_albicans_SC5314	1264500	1265000	963	Ca22chr2A_C_albicans_SC5314	1262842	1264551	C206190WA	ILV1	0.0155652
Ca22chr2A_C_albicans_SC5314	1264500	1265000	963	Ca22chr2A_C_albicans_SC5314	1264660	1266624	C206200CA	NoInfo	0.0155652
Ca22chr3A_C_albicans_SC5314	943000	943500	958	Ca22chr3A_C_albicans_SC5314	942851	943153	C304510WA	NoInfo	0.0154843
Ca22chr3A_C_albicans_SC5314	943000	943500	958	Ca22chr3A_C_albicans_SC5314	943416	945122	C304520CA	ADE2	0.0154843
Ca22chr2A_C_albicans_SC5314	595500	596000	955	Ca22chr2A_C_albicans_SC5314	595308	597062	C202980CA	DLD1	0.0154359
Ca22chr3A_C_albicans_SC5314	845500	846000	954	Ca22chr3A_C_albicans_SC5314	845662	845734	C304050WA	tA(AGC)2	0.0154197
Ca22chrRA_C_albicans_SC5314	1608000	1608500	954	Ca22chrRA_C_albicans_SC5314	1607966	1608040	CR07410CA	tK(UUU)2	0.0154197
Ca22chr6A_C_albicans_SC5314	893500	894000	951	Ca22chr6A_C_albicans_SC5314	892609	894141	C604110WA	NoInfo	0.0153712
Ca22chr1A_C_albicans_SC5314	2516000	2516500	946	Ca22chr1A_C_albicans_SC5314	2516255	2516502	C111460WA	LTR(iota-1a)	0.0152904
Ca22chr2A_C_albicans_SC5314	596500	597000	946	Ca22chr2A_C_albicans_SC5314	595308	597062	C202980CA	DLD1	0.0152904
Ca22chrRA_C_albicans_SC5314	1234500	1235000	937	Ca22chrRA_C_albicans_SC5314	1234600	1234681	CR05870WA	tS(AGA)3	0.0151449
Ca22chr3A_C_albicans_SC5314	42500	43000	936	Ca22chr3A_C_albicans_SC5314	40606	42942	C300300WA	NoInfo	0.0151287
Ca22chr3A_C_albicans_SC5314	42500	43000	936	Ca22chr3A_C_albicans_SC5314	42951	43340	C300310CA	NoInfo	0.0151287
Ca22chrRA_C_albicans_SC5314	2051000	2051500	935	Ca22chrRA_C_albicans_SC5314	2050217	2052358	CR09650WA	WAL1	0.0151126
Ca22chr1A_C_albicans_SC5314	16000	16500	934	Ca22chr1A_C_albicans_SC5314	15595	16116	C100090WA	NoInfo	0.0150964
Ca22chr1A_C_albicans_SC5314	2758500	2759000	928	Ca22chr1A_C_albicans_SC5314	2758614	2759110	C112650CA	NoInfo	0.0149994
Ca22chrRA_C_albicans_SC5314	1474000	1474500	928	Ca22chrRA_C_albicans_SC5314	1474054	1474135	CR06880CA	tS(AGA)2	0.0149994
Ca22chrRA_C_albicans_SC5314	1474000	1474500	928	Ca22chrRA_C_albicans_SC5314	1474214	1474683	CR06890CA	LTR(psi-Rd)	0.0149994
Ca22chr1A_C_albicans_SC5314	1859500	1860000	922	Ca22chr1A_C_albicans_SC5314	1858136	1860274	C108460CA	UPC2	0.0149025
Ca22chr4A_C_albicans_SC5314	1353000	1353500	921	Ca22chr4A_C_albicans_SC5314	1352664	1355066	C406090CA	NoInfo	0.0148863
Ca22chr2A_C_albicans_SC5314	596000	596500	920	Ca22chr2A_C_albicans_SC5314	595308	597062	C202980CA	DLD1	0.0148701
Ca22chr3A_C_albicans_SC5314	1469500	1470000	920	Ca22chr3A_C_albicans_SC5314	1469508	1469605	C306460CA	tH(GUG)3	0.0148701
Ca22chr7A_C_albicans_SC5314	862000	862500	914	Ca22chr7A_C_albicans_SC5314	862087	862881	C703930CA	MAM33	0.0147732
Ca22chr1A_C_albicans_SC5314	1021500	1022000	910	Ca22chr1A_C_albicans_SC5314	1021253	1021532	C104920CA	NoInfo	0.0147085
Ca22chr1A_C_albicans_SC5314	1021500	1022000	910	Ca22chr1A_C_albicans_SC5314	1021667	1022368	C104930CA	NoInfo	0.0147085
Ca22chr5A_C_albicans_SC5314	1169000	1169500	898	Ca22chr5A_C_albicans_SC5314	1168093	1169409	C505400WA	APM1	0.0145145
Ca22chr5A_C_albicans_SC5314	1169000	1169500	898	Ca22chr5A_C_albicans_SC5314	1169457	1171226	C505410CA	ILV3	0.0145145
Ca22chrRA_C_albicans_SC5314	2243500	2244000	892	Ca22chrRA_C_albicans_SC5314	2243532	2243920	CR10560CA	LTR(alpha-Ra)	0.0144176
Ca22chrRA_C_albicans_SC5314	125500	126000	890	Ca22chrRA_C_albicans_SC5314	122317	125556	CR00520CA	CRM1	0.0143852
Ca22chr1A_C_albicans_SC5314	1850500	1851000	886	Ca22chr1A_C_albicans_SC5314	1850368	1851303	C108410CA	SAM4	0.0143206
Ca22chr6A_C_albicans_SC5314	8000	8500	878	Ca22chr6A_C_albicans_SC5314	7276	9894	C600070CA	PGA25	0.0141913
Ca22chr2A_C_albicans_SC5314	655000	655500	874	Ca22chr2A_C_albicans_SC5314	654849	655318	C203190WA	LTR(psi-2b)	0.0141266
Ca22chr7A_C_albicans_SC5314	590500	591000	874	Ca22chr7A_C_albicans_SC5314	590345	590770	C702760WA	NoInfo	0.0141266
Ca22chr2A_C_albicans_SC5314	1012500	1013000	873	Ca22chr2A_C_albicans_SC5314	1012283	1012752	C204840WA	LTR(psi-2a)	0.0141105
Ca22chr6A_C_albicans_SC5314	1028500	1029000	870	Ca22chr6A_C_albicans_SC5314	1028227	1028505	C604640CA	LTR(kappa-6a)	0.014062
Ca22chr2A_C_albicans_SC5314	1812500	1813000	865	Ca22chr2A_C_albicans_SC5314	1812528	1812710	C208900WA	NoInfo	0.0139812
Ca22chr2A_C_albicans_SC5314	1812500	1813000	865	Ca22chr2A_C_albicans_SC5314	1812881	1814407	C208910CA	NoInfo	0.0139812
Ca22chr7A_C_albicans_SC5314	660000	660500	865	Ca22chr7A_C_albicans_SC5314	659498	660100	C703050WA	NoInfo	0.0139812
Ca22chr7A_C_albicans_SC5314	660000	660500	865	Ca22chr7A_C_albicans_SC5314	660102	662387	C703060CA	CHS6	0.0139812
Ca22chr1A_C_albicans_SC5314	888500	889000	864	Ca22chr1A_C_albicans_SC5314	886010	889117	C104290CA	ACS2	0.013965
Ca22chr6A_C_albicans_SC5314	659000	659500	864	Ca22chr6A_C_albicans_SC5314	659079	661430	C603140CA	MDL2	0.013965
Ca22chrRA_C_albicans_SC5314	1768000	1768500	863	Ca22chrRA_C_albicans_SC5314	1767218	1769941	CR08120CA	DCP2	0.0139488
Ca22chrRA_C_albicans_SC5314	961500	962000	858	Ca22chrRA_C_albicans_SC5314	961440	961827	CR04320CA	LTR(alpha-Rb)	0.013868
Ca22chrRA_C_albicans_SC5314	961500	962000	858	Ca22chrRA_C_albicans_SC5314	961901	963100	CR04330WA	NoInfo	0.013868
Ca22chrRA_C_albicans_SC5314	647500	648000	857	Ca22chrRA_C_albicans_SC5314	647406	649544	CR02850CA	GZF3	0.0138519
Ca22chr6A_C_albicans_SC5314	894000	894500	855	Ca22chr6A_C_albicans_SC5314	892609	894141	C604110WA	NoInfo	0.0138195
Ca22chr6A_C_albicans_SC5314	894000	894500	855	Ca22chr6A_C_albicans_SC5314	894295	897546	C604120CA	NoInfo	0.0138195
Ca22chr2A_C_albicans_SC5314	1887000	1887500	849	Ca22chr2A_C_albicans_SC5314	1886826	1887213	C209190CA	LTR(alpha-2a)	0.0137226
Ca22chrRA_C_albicans_SC5314	2049000	2049500	848	Ca22chrRA_C_albicans_SC5314	2049080	2049173	CR09630WA	tN(GUU)4	0.0137064
Ca22chr7A_C_albicans_SC5314	572000	572500	847	Ca22chr7A_C_albicans_SC5314	571898	573106	C702690CA	EPT1	0.0136902
Ca22chrRA_C_albicans_SC5314	2191000	2191500	846	Ca22chrRA_C_albicans_SC5314	2191398	2195222	CR10290CA	NoInfo	0.0136741
Ca22chr4A_C_albicans_SC5314	312500	313000	837	Ca22chr4A_C_albicans_SC5314	309930	312554	C401490WA	NIP1	0.0135286
Ca22chr4A_C_albicans_SC5314	312500	313000	837	Ca22chr4A_C_albicans_SC5314	312956	314143	C401500WA	NoInfo	0.0135286
Ca22chr7A_C_albicans_SC5314	144000	144500	836	Ca22chr7A_C_albicans_SC5314	144060	144569	C700760CA	NoInfo	0.0135124
Ca22chr5A_C_albicans_SC5314	436000	436500	833	Ca22chr5A_C_albicans_SC5314	435968	437557	C501950CA	RIM21	0.0134639
Ca22chr1A_C_albicans_SC5314	1168000	1168500	832	Ca22chr1A_C_albicans_SC5314	1167998	1168103	C105570WA	tN(GUU)2	0.0134478
Ca22chr1A_C_albicans_SC5314	1168000	1168500	832	Ca22chr1A_C_albicans_SC5314	1168190	1168292	C105580WA	tN(GUU)1	0.0134478
Ca22chrRA_C_albicans_SC5314	302500	303000	830	Ca22chrRA_C_albicans_SC5314	300879	303074	CR01260WA	NoInfo	0.0134155
Ca22chr2A_C_albicans_SC5314	975500	976000	825	Ca22chr2A_C_albicans_SC5314	975240	976046	C204650CA	RPB4	0.0133346
Ca22chrRA_C_albicans_SC5314	1162500	1163000	823	Ca22chrRA_C_albicans_SC5314	1162025	1162540	CR05440WA	NoInfo	0.0133023
Ca22chrRA_C_albicans_SC5314	1162500	1163000	823	Ca22chrRA_C_albicans_SC5314	1162653	1163300	CR05450CA	NoInfo	0.0133023
Ca22chr6A_C_albicans_SC5314	310000	310500	816	Ca22chr6A_C_albicans_SC5314	310350	310466	C601530CA	PMP1	0.0131892
Ca22chr6A_C_albicans_SC5314	310000	310500	816	Ca22chr6A_C_albicans_SC5314	310465	310526	C601540CA	NoInfo	0.0131892
Ca22chr1A_C_albicans_SC5314	248000	248500	815	Ca22chr1A_C_albicans_SC5314	248197	248443	C101230CA	LTR(iota-1b)	0.013173
Ca22chr3A_C_albicans_SC5314	1232500	1233000	815	Ca22chr3A_C_albicans_SC5314	1232492	1232565	C305480CA	tV(AAC)5	0.013173
Ca22chr3A_C_albicans_SC5314	1232500	1233000	815	Ca22chr3A_C_albicans_SC5314	1232581	1232654	C305490CA	tV(AAC)6	0.013173
Ca22chr6A_C_albicans_SC5314	893000	893500	814	Ca22chr6A_C_albicans_SC5314	892609	894141	C604110WA	NoInfo	0.0131568
Ca22chr1A_C_albicans_SC5314	1457000	1457500	799	Ca22chr1A_C_albicans_SC5314	1456981	1457044	C106830WA	NoInfo	0.0129144
Ca22chr1A_C_albicans_SC5314	1457000	1457500	799	Ca22chr1A_C_albicans_SC5314	1457212	1457505	C106840CA	NoInfo	0.0129144
Ca22chr3A_C_albicans_SC5314	236000	236500	799	Ca22chr3A_C_albicans_SC5314	236495	238651	C301160WA	MSS4	0.0129144
Ca22chr4A_C_albicans_SC5314	208000	208500	794	Ca22chr4A_C_albicans_SC5314	208446	208604	C401050CA	RPL40B	0.0128336
Ca22chr2A_C_albicans_SC5314	268500	269000	788	Ca22chr2A_C_albicans_SC5314	265919	268789	C201480WA	SPT5	0.0127366
Ca22chr2A_C_albicans_SC5314	268500	269000	788	Ca22chr2A_C_albicans_SC5314	268951	270369	C201490CA	NoInfo	0.0127366
Ca22chr4A_C_albicans_SC5314	659500	660000	779	Ca22chr4A_C_albicans_SC5314	659489	660385	C403140CA	NoInfo	0.0125911
Ca22chr3A_C_albicans_SC5314	295500	296000	778	Ca22chr3A_C_albicans_SC5314	295755	295881	C301380WA	NoInfo	0.012575
Ca22chr5A_C_albicans_SC5314	428500	429000	777	Ca22chr5A_C_albicans_SC5314	428107	428781	C501890WA	NoInfo	0.0125588
Ca22chr5A_C_albicans_SC5314	428500	429000	777	Ca22chr5A_C_albicans_SC5314	428854	429018	C501900CA	NoInfo	0.0125588
Ca22chrRA_C_albicans_SC5314	1063500	1064000	777	Ca22chrRA_C_albicans_SC5314	1062959	1064113	CR04910WA	CDC43	0.0125588
Ca22chrRA_C_albicans_SC5314	1243500	1244000	776	Ca22chrRA_C_albicans_SC5314	1243713	1243794	CR05930CA	tS(AGA)1	0.0125426
Ca22chr6A_C_albicans_SC5314	993000	993500	773	Ca22chr6A_C_albicans_SC5314	992873	995203	C604470CA	NoInfo	0.0124941
Ca22chr2A_C_albicans_SC5314	947500	948000	772	Ca22chr2A_C_albicans_SC5314	946908	948107	C204510WA	RIM2	0.012478
Ca22chr3A_C_albicans_SC5314	865000	865500	772	Ca22chr3A_C_albicans_SC5314	865042	865578	C304140CA	EGD2	0.012478
Ca22chr2A_C_albicans_SC5314	1143500	1144000	756	Ca22chr2A_C_albicans_SC5314	1143807	1143888	C205630CA	tS(AGA)4	0.0122194
Ca22chr2A_C_albicans_SC5314	2195000	2195500	756	Ca22chr2A_C_albicans_SC5314	2194521	2195870	C210660WA	ASH1	0.0122194
Ca22chr6A_C_albicans_SC5314	594000	594500	756	Ca22chr6A_C_albicans_SC5314	594266	594967	C602870WA	RNH1	0.0122194
Ca22chr4A_C_albicans_SC5314	260500	261000	755	Ca22chr4A_C_albicans_SC5314	258895	261285	C401290WA	NoInfo	0.0122032
Ca22chr1A_C_albicans_SC5314	1469500	1470000	752	Ca22chr1A_C_albicans_SC5314	1469637	1470274	C106900CA	MMD1	0.0121547
Ca22chr2A_C_albicans_SC5314	595000	595500	749	Ca22chr2A_C_albicans_SC5314	595308	597062	C202980CA	DLD1	0.0121062
Ca22chr2A_C_albicans_SC5314	461000	461500	741	Ca22chr2A_C_albicans_SC5314	461263	461838	C202320CA	CPR3	0.0119769
Ca22chr2A_C_albicans_SC5314	2224000	2224500	741	Ca22chr2A_C_albicans_SC5314	2223908	2225521	C210850CA	NoInfo	0.0119769
Ca22chrRA_C_albicans_SC5314	1091500	1092000	739	Ca22chrRA_C_albicans_SC5314	1091568	1091867	CR05040WA	NoInfo	0.0119446
Ca22chr3A_C_albicans_SC5314	17500	18000	736	Ca22chr3A_C_albicans_SC5314	17074	19533	C300110CA	SEC6	0.0118961
Ca22chr3A_C_albicans_SC5314	17500	18000	736	Ca22chr3A_C_albicans_SC5314	17482	18108	C300120WA	NoInfo	0.0118961
Ca22chr5A_C_albicans_SC5314	103500	104000	735	Ca22chr5A_C_albicans_SC5314	103156	104601	C500510WA	NoInfo	0.0118799
Ca22chr5A_C_albicans_SC5314	576000	576500	734	Ca22chr5A_C_albicans_SC5314	575960	576265	C502580WA	NoInfo	0.0118638
Ca22chr5A_C_albicans_SC5314	500500	501000	733	Ca22chr5A_C_albicans_SC5314	500673	501142	C502250CA	LTR(psi-5a)	0.0118476
Ca22chr4A_C_albicans_SC5314	245500	246000	730	Ca22chr4A_C_albicans_SC5314	245658	245739	C401210CA	tS(UGA)3	0.0117991
Ca22chr1A_C_albicans_SC5314	2696000	2696500	724	Ca22chr1A_C_albicans_SC5314	2695803	2696300	C112370WA	NoInfo	0.0117022
Ca22chr1A_C_albicans_SC5314	2696000	2696500	724	Ca22chr1A_C_albicans_SC5314	2696433	2697707	C112380CA	WRS1	0.0117022
Ca22chr6A_C_albicans_SC5314	394500	395000	723	Ca22chr6A_C_albicans_SC5314	394669	396216	C601920CA	NoInfo	0.011686
Ca22chr3A_C_albicans_SC5314	1425500	1426000	722	Ca22chr3A_C_albicans_SC5314	1425217	1425864	C306250WA	ERV25	0.0116698
Ca22chr3A_C_albicans_SC5314	1425500	1426000	722	Ca22chr3A_C_albicans_SC5314	1425861	1427921	C306260CA	NoInfo	0.0116698
Ca22chr4A_C_albicans_SC5314	1590500	1591000	721	Ca22chr4A_C_albicans_SC5314	1589707	1590588	C407210WA	NoInfo	0.0116537
Ca22chr4A_C_albicans_SC5314	1590500	1591000	721	Ca22chr4A_C_albicans_SC5314	1590581	1593721	C407220CA	NoInfo	0.0116537
Ca22chr3A_C_albicans_SC5314	4500	5000	720	Ca22chr3A_C_albicans_SC5314	3828	4880	C300010CA	NoInfo	0.0116375
Ca22chr3A_C_albicans_SC5314	4500	5000	720	Ca22chr3A_C_albicans_SC5314	3999	4823	C300020WA	NoInfo	0.0116375
Ca22chr3A_C_albicans_SC5314	4500	5000	720	Ca22chr3A_C_albicans_SC5314	4903	8097	C300030CA	NoInfo	0.0116375
Ca22chr3A_C_albicans_SC5314	866000	866500	720	Ca22chr3A_C_albicans_SC5314	865874	866186	C304150WA	snR17A	0.0116375
Ca22chr2A_C_albicans_SC5314	1485500	1486000	718	Ca22chr2A_C_albicans_SC5314	1484562	1485518	C207290WA	NoInfo	0.0116052
Ca22chr2A_C_albicans_SC5314	1485500	1486000	718	Ca22chr2A_C_albicans_SC5314	1485601	1485972	C207300CA	RPA12	0.0116052
Ca22chr1A_C_albicans_SC5314	1382000	1382500	716	Ca22chr1A_C_albicans_SC5314	1381134	1382531	C106510CA	NoInfo	0.0115728
Ca22chr3A_C_albicans_SC5314	1314000	1314500	709	Ca22chr3A_C_albicans_SC5314	1313895	1314956	C305860CA	NoInfo	0.0114597
Ca22chr4A_C_albicans_SC5314	102000	102500	709	Ca22chr4A_C_albicans_SC5314	101589	103595	C400590CA	NoInfo	0.0114597
Ca22chrRA_C_albicans_SC5314	2040000	2040500	708	Ca22chrRA_C_albicans_SC5314	2040062	2041437	CR09580CA	NoInfo	0.0114435
Ca22chrRA_C_albicans_SC5314	2068500	2069000	708	Ca22chrRA_C_albicans_SC5314	2068472	2069818	CR09730CA	SSF1	0.0114435
Ca22chr2A_C_albicans_SC5314	2194500	2195000	705	Ca22chr2A_C_albicans_SC5314	2194521	2195870	C210660WA	ASH1	0.0113951
Ca22chr1A_C_albicans_SC5314	336000	336500	703	Ca22chr1A_C_albicans_SC5314	334643	336025	C101650WA	ISN1	0.0113627
Ca22chr1A_C_albicans_SC5314	336000	336500	703	Ca22chr1A_C_albicans_SC5314	336119	336200	C101660CA	tS(UGA)1	0.0113627
Ca22chr1A_C_albicans_SC5314	2699500	2700000	700	Ca22chr1A_C_albicans_SC5314	2699565	2699942	C112400CA	NoInfo	0.0113142
Ca22chr2A_C_albicans_SC5314	771500	772000	700	Ca22chr2A_C_albicans_SC5314	771703	771774	C203660WA	tE(CUC)1	0.0113142
Ca22chr3A_C_albicans_SC5314	4000	4500	699	Ca22chr3A_C_albicans_SC5314	3828	4880	C300010CA	NoInfo	0.0112981
Ca22chr3A_C_albicans_SC5314	4000	4500	699	Ca22chr3A_C_albicans_SC5314	3999	4823	C300020WA	NoInfo	0.0112981
Ca22chr3A_C_albicans_SC5314	5000	5500	698	Ca22chr3A_C_albicans_SC5314	4903	8097	C300030CA	NoInfo	0.0112819
Ca22chr3A_C_albicans_SC5314	1492500	1493000	695	Ca22chr3A_C_albicans_SC5314	1492058	1492954	C306530WA	NoInfo	0.0112334
Ca22chr3A_C_albicans_SC5314	1715500	1716000	695	Ca22chr3A_C_albicans_SC5314	1715652	1715724	C307520WA	tR(UCU)5	0.0112334
Ca22chr3A_C_albicans_SC5314	1715500	1716000	695	Ca22chr3A_C_albicans_SC5314	1715733	1715820	C307530WA	tF(GAA)5	0.0112334
Ca22chr3A_C_albicans_SC5314	1715500	1716000	695	Ca22chr3A_C_albicans_SC5314	1715989	1716855	C307540CA	NoInfo	0.0112334
Ca22chr2A_C_albicans_SC5314	2031500	2032000	694	Ca22chr2A_C_albicans_SC5314	2031192	2032163	C209940WA	GCN4	0.0112173
Ca22chr2A_C_albicans_SC5314	28500	29000	693	Ca22chr2A_C_albicans_SC5314	28553	28789	C200210WA	RPL38	0.0112011
Ca22chr2A_C_albicans_SC5314	28500	29000	693	Ca22chr2A_C_albicans_SC5314	28893	30038	C200220CA	NoInfo	0.0112011
Ca22chr3A_C_albicans_SC5314	864500	865000	693	Ca22chr3A_C_albicans_SC5314	863945	864979	C304130WA	NoInfo	0.0112011
Ca22chr7A_C_albicans_SC5314	847500	848000	687	Ca22chr7A_C_albicans_SC5314	847595	848101	C703830CA	NoInfo	0.0111041
Ca22chr6A_C_albicans_SC5314	272000	272500	686	Ca22chr6A_C_albicans_SC5314	272338	272679	C601360WA	NoInfo	0.011088
Ca22chr2A_C_albicans_SC5314	429000	429500	678	Ca22chr2A_C_albicans_SC5314	427326	429101	C202180WA	NoInfo	0.0109586
Ca22chr6A_C_albicans_SC5314	11500	12000	678	Ca22chr6A_C_albicans_SC5314	11580	11948	C600090WA	NoInfo	0.0109586
Ca22chr6A_C_albicans_SC5314	11500	12000	678	Ca22chr6A_C_albicans_SC5314	11950	12543	C600100CA	HET1	0.0109586
Ca22chrRA_C_albicans_SC5314	998000	998500	678	Ca22chrRA_C_albicans_SC5314	997809	999197	CR04530WA	FUM11	0.0109586
Ca22chr5A_C_albicans_SC5314	158000	158500	672	Ca22chr5A_C_albicans_SC5314	156800	158155	C500680WA	RMT2	0.0108617
Ca22chr5A_C_albicans_SC5314	158000	158500	672	Ca22chr5A_C_albicans_SC5314	158181	159323	C500690CA	TFB3	0.0108617
Ca22chr1A_C_albicans_SC5314	462500	463000	671	Ca22chr1A_C_albicans_SC5314	461070	462782	C102210WA	NoInfo	0.0108455
Ca22chr1A_C_albicans_SC5314	462500	463000	671	Ca22chr1A_C_albicans_SC5314	462849	463859	C102220CA	NoInfo	0.0108455
Ca22chr3A_C_albicans_SC5314	528000	528500	671	Ca22chr3A_C_albicans_SC5314	527091	528625	C302410CA	NoInfo	0.0108455
Ca22chr1A_C_albicans_SC5314	616000	616500	669	Ca22chr1A_C_albicans_SC5314	615939	617726	C102960CA	NoInfo	0.0108132
Ca22chr6A_C_albicans_SC5314	491000	491500	668	Ca22chr6A_C_albicans_SC5314	489805	491106	C602340WA	HRR25	0.010797
Ca22chr6A_C_albicans_SC5314	491000	491500	668	Ca22chr6A_C_albicans_SC5314	491416	493362	C602350CA	NoInfo	0.010797
Ca22chrRA_C_albicans_SC5314	1132000	1132500	666	Ca22chrRA_C_albicans_SC5314	1128993	1134753	CR05230CA	Zorro3-R	0.0107647
Ca22chrRA_C_albicans_SC5314	1132000	1132500	666	Ca22chrRA_C_albicans_SC5314	1129264	1132713	CR05240CA	FGR14	0.0107647
Ca22chr3A_C_albicans_SC5314	1754500	1755000	664	Ca22chr3A_C_albicans_SC5314	1753937	1754744	C307690CA	NoInfo	0.0107324
Ca22chr3A_C_albicans_SC5314	1754500	1755000	664	Ca22chr3A_C_albicans_SC5314	1754845	1755624	C307700WA	NoInfo	0.0107324
Ca22chr4A_C_albicans_SC5314	411500	412000	664	Ca22chr4A_C_albicans_SC5314	410516	411604	C402050WA	HGH1	0.0107324
Ca22chr4A_C_albicans_SC5314	411500	412000	664	Ca22chr4A_C_albicans_SC5314	411719	413545	C402060CA	TFG1	0.0107324
Ca22chr5A_C_albicans_SC5314	338500	339000	661	Ca22chr5A_C_albicans_SC5314	338274	338594	C501510WA	SMD3	0.0106839
Ca22chr5A_C_albicans_SC5314	338500	339000	661	Ca22chr5A_C_albicans_SC5314	338743	340293	C501520CA	GLR1	0.0106839
Ca22chr7A_C_albicans_SC5314	846500	847000	655	Ca22chr7A_C_albicans_SC5314	843505	846696	C703810WA	SLA2	0.0105869
Ca22chr7A_C_albicans_SC5314	846500	847000	655	Ca22chr7A_C_albicans_SC5314	846800	847324	C703820CA	NoInfo	0.0105869
Ca22chr2A_C_albicans_SC5314	811000	811500	649	Ca22chr2A_C_albicans_SC5314	810975	811424	C203870WA	GNA1	0.0104899
Ca22chr3A_C_albicans_SC5314	135500	136000	647	Ca22chr3A_C_albicans_SC5314	133119	135806	C300720WA	PMA1	0.0104576
Ca22chr1A_C_albicans_SC5314	1860000	1860500	646	Ca22chr1A_C_albicans_SC5314	1858136	1860274	C108460CA	UPC2	0.0104414
Ca22chr2A_C_albicans_SC5314	1621500	1622000	646	Ca22chr2A_C_albicans_SC5314	1621504	1621576	C207990WA	tA(AGC)1	0.0104414
Ca22chr2A_C_albicans_SC5314	1621500	1622000	646	Ca22chr2A_C_albicans_SC5314	1621750	1623579	C208000CA	KRE30	0.0104414
Ca22chr5A_C_albicans_SC5314	157500	158000	642	Ca22chr5A_C_albicans_SC5314	156800	158155	C500680WA	RMT2	0.0103768
Ca22chr2A_C_albicans_SC5314	344000	344500	638	Ca22chr2A_C_albicans_SC5314	343945	345300	C201870CA	NoInfo	0.0103121
Ca22chr3A_C_albicans_SC5314	315000	315500	637	Ca22chr3A_C_albicans_SC5314	315066	315707	C301470WA	ARF3	0.010296
Ca22chr2A_C_albicans_SC5314	1900000	1900500	636	Ca22chr2A_C_albicans_SC5314	1899244	1900299	C209300WA	MED18	0.0102798
Ca22chr2A_C_albicans_SC5314	1900000	1900500	636	Ca22chr2A_C_albicans_SC5314	1900351	1900848	C209310CA	NoInfo	0.0102798
Ca22chr5A_C_albicans_SC5314	1156500	1157000	636	Ca22chr5A_C_albicans_SC5314	1155735	1156982	C505340WA	NoInfo	0.0102798
Ca22chr7A_C_albicans_SC5314	34000	34500	636	Ca22chr7A_C_albicans_SC5314	33810	34454	C700240WA	NoInfo	0.0102798
Ca22chr1A_C_albicans_SC5314	1859000	1859500	634	Ca22chr1A_C_albicans_SC5314	1858136	1860274	C108460CA	UPC2	0.0102475
Ca22chr7A_C_albicans_SC5314	939000	939500	630	Ca22chr7A_C_albicans_SC5314	934878	939083	C704300WA	SPT6	0.0101828
Ca22chr7A_C_albicans_SC5314	939000	939500	630	Ca22chr7A_C_albicans_SC5314	939080	940303	C704310CA	NoInfo	0.0101828
Ca22chrRA_C_albicans_SC5314	1832000	1832500	630	Ca22chrRA_C_albicans_SC5314	1832314	1834842	CR08490WA	TSR1	0.0101828
Ca22chrRA_C_albicans_SC5314	1850500	1851000	628	Ca22chrRA_C_albicans_SC5314	1847067	1850804	CR08570WA	SKI2	0.0101505
Ca22chr2A_C_albicans_SC5314	810000	810500	627	Ca22chr2A_C_albicans_SC5314	810292	810364	C203850WA	tR(UCU)3	0.0101343
Ca22chr2A_C_albicans_SC5314	810000	810500	627	Ca22chr2A_C_albicans_SC5314	810371	810458	C203860WA	tF(GAA)3	0.0101343
Ca22chrRA_C_albicans_SC5314	692500	693000	626	Ca22chrRA_C_albicans_SC5314	692731	693531	CR03030CA	RPL28	0.0101182
Ca22chr1A_C_albicans_SC5314	3067500	3068000	625	Ca22chr1A_C_albicans_SC5314	3067395	3069419	C113930WA	SSK1	0.010102
Ca22chr7A_C_albicans_SC5314	344000	344500	617	Ca22chr7A_C_albicans_SC5314	344244	345575	C701590CA	COE2	0.00997269
Ca22chrRA_C_albicans_SC5314	544000	544500	614	Ca22chrRA_C_albicans_SC5314	543915	544161	CR02450WA	LTR(iota-Ra)	0.0099242
Ca22chr6A_C_albicans_SC5314	275500	276000	612	Ca22chr6A_C_albicans_SC5314	274059	275504	C601370WA	NoInfo	0.00989187
Ca22chr6A_C_albicans_SC5314	275500	276000	612	Ca22chr6A_C_albicans_SC5314	275554	276168	C601380CA	NoInfo	0.00989187
Ca22chr6A_C_albicans_SC5314	494000	494500	607	Ca22chr6A_C_albicans_SC5314	493517	494062	C602360WA	NIP7	0.00981106
Ca22chr6A_C_albicans_SC5314	494000	494500	607	Ca22chr6A_C_albicans_SC5314	494226	495677	C602370CA	NoInfo	0.00981106
Ca22chr1A_C_albicans_SC5314	2831000	2831500	606	Ca22chr1A_C_albicans_SC5314	2830952	2831055	C112990WA	NoInfo	0.0097949
Ca22chr1A_C_albicans_SC5314	2831000	2831500	606	Ca22chr1A_C_albicans_SC5314	2831214	2831305	C113000WA	snR70	0.0097949
Ca22chrRA_C_albicans_SC5314	2273000	2273500	606	Ca22chrRA_C_albicans_SC5314	2272778	2273182	CR10750CA	NoInfo	0.0097949
Ca22chrRA_C_albicans_SC5314	2273000	2273500	606	Ca22chrRA_C_albicans_SC5314	2273274	2273660	CR10760CA	NoInfo	0.0097949
Ca22chr3A_C_albicans_SC5314	1554500	1555000	605	Ca22chr3A_C_albicans_SC5314	1552208	1554631	C306810WA	NoInfo	0.00977873
Ca22chr3A_C_albicans_SC5314	1554500	1555000	605	Ca22chr3A_C_albicans_SC5314	1554678	1556225	C306820CA	NoInfo	0.00977873
Ca22chr1A_C_albicans_SC5314	208500	209000	600	Ca22chr1A_C_albicans_SC5314	208285	208740	C101060WA	MBF1	0.00969792
Ca22chr1A_C_albicans_SC5314	1754500	1755000	599	Ca22chr1A_C_albicans_SC5314	1754691	1754915	C108040WA	NoInfo	0.00968175
Ca22chr2A_C_albicans_SC5314	257000	257500	596	Ca22chr2A_C_albicans_SC5314	256700	257266	C201430WA	APT1	0.00963326
Ca22chr2A_C_albicans_SC5314	257000	257500	596	Ca22chr2A_C_albicans_SC5314	257408	257812	C201440CA	NoInfo	0.00963326
Ca22chr1A_C_albicans_SC5314	1381500	1382000	595	Ca22chr1A_C_albicans_SC5314	1381134	1382531	C106510CA	NoInfo	0.0096171
Ca22chr4A_C_albicans_SC5314	257000	257500	593	Ca22chr4A_C_albicans_SC5314	256997	258274	C401280CA	NoInfo	0.00958477
Ca22chr5A_C_albicans_SC5314	764000	764500	590	Ca22chr5A_C_albicans_SC5314	764152	764667	C503370CA	NoInfo	0.00953628
Ca22chrRA_C_albicans_SC5314	1491500	1492000	587	Ca22chrRA_C_albicans_SC5314	1490321	1491811	CR06960WA	NoInfo	0.00948779
Ca22chrRA_C_albicans_SC5314	1491500	1492000	587	Ca22chrRA_C_albicans_SC5314	1491831	1493075	CR06970CA	NoInfo	0.00948779
Ca22chr2A_C_albicans_SC5314	1109500	1110000	585	Ca22chr2A_C_albicans_SC5314	1108620	1109912	C205400WA	NoInfo	0.00945547
Ca22chr6A_C_albicans_SC5314	378500	379000	583	Ca22chr6A_C_albicans_SC5314	378683	378755	C601800WA	tA(UGC)1	0.00942314
Ca22chr6A_C_albicans_SC5314	378500	379000	583	Ca22chr6A_C_albicans_SC5314	378946	380427	C601810WA	NoInfo	0.00942314
Ca22chr1A_C_albicans_SC5314	55000	55500	582	Ca22chr1A_C_albicans_SC5314	54837	57074	C100380CA	NAA25	0.00940698
Ca22chrRA_C_albicans_SC5314	1067000	1067500	578	Ca22chrRA_C_albicans_SC5314	1066170	1067528	CR04930WA	PEX14	0.00934233
Ca22chr5A_C_albicans_SC5314	265500	266000	577	Ca22chr5A_C_albicans_SC5314	265434	265534	C501160CA	snR69	0.00932616
Ca22chr1A_C_albicans_SC5314	430500	431000	576	Ca22chr1A_C_albicans_SC5314	429371	430510	C102080WA	SET6	0.00931
Ca22chr1A_C_albicans_SC5314	430500	431000	576	Ca22chr1A_C_albicans_SC5314	430507	431994	C102090CA	NoInfo	0.00931
Ca22chr4A_C_albicans_SC5314	800500	801000	576	Ca22chr4A_C_albicans_SC5314	800718	802052	C403780CA	NoInfo	0.00931
Ca22chr3A_C_albicans_SC5314	1781000	1781500	575	Ca22chr3A_C_albicans_SC5314	1780559	1781017	C307880CA	NoInfo	0.00929384
Ca22chr3A_C_albicans_SC5314	1781000	1781500	575	Ca22chr3A_C_albicans_SC5314	1781080	1781346	C307890WA	TIM8	0.00929384
Ca22chr3A_C_albicans_SC5314	1781000	1781500	575	Ca22chr3A_C_albicans_SC5314	1781343	1782407	C307900CA	NoInfo	0.00929384
Ca22chr1A_C_albicans_SC5314	3170500	3171000	571	Ca22chr1A_C_albicans_SC5314	3169830	3170801	C114420WA	DDI1	0.00922918
Ca22chr1A_C_albicans_SC5314	3170500	3171000	571	Ca22chr1A_C_albicans_SC5314	3170798	3171577	C114430CA	NoInfo	0.00922918
Ca22chr1A_C_albicans_SC5314	2370000	2370500	569	Ca22chr1A_C_albicans_SC5314	2369620	2373397	C110680CA	TCB1	0.00919686
Ca22chr2A_C_albicans_SC5314	37000	37500	564	Ca22chr2A_C_albicans_SC5314	36538	37167	C200290WA	NoInfo	0.00911604
Ca22chr2A_C_albicans_SC5314	37000	37500	564	Ca22chr2A_C_albicans_SC5314	37264	38145	C200300CA	CKB1	0.00911604
Ca22chr2A_C_albicans_SC5314	1234000	1234500	564	Ca22chr2A_C_albicans_SC5314	1232702	1234528	C206020WA	CNT	0.00911604
Ca22chrRA_C_albicans_SC5314	570000	570500	564	Ca22chrRA_C_albicans_SC5314	570071	573043	CR02560CA	ASG1	0.00911604
Ca22chrRA_C_albicans_SC5314	1207500	1208000	564	Ca22chrRA_C_albicans_SC5314	1207729	1208400	CR05670CA	HMO1	0.00911604
Ca22chr1A_C_albicans_SC5314	50500	51000	563	Ca22chr1A_C_albicans_SC5314	49997	50743	C100340WA	HBR1	0.00909988
Ca22chr1A_C_albicans_SC5314	50500	51000	563	Ca22chr1A_C_albicans_SC5314	50806	51681	C100350CA	HMX1	0.00909988
Ca22chr2A_C_albicans_SC5314	1970500	1971000	563	Ca22chr2A_C_albicans_SC5314	1968951	1971164	C209620WA	NoInfo	0.00909988
Ca22chr3A_C_albicans_SC5314	591500	592000	560	Ca22chr3A_C_albicans_SC5314	590432	591784	C302720WA	NoInfo	0.00905139
Ca22chr3A_C_albicans_SC5314	591500	592000	560	Ca22chr3A_C_albicans_SC5314	591928	592015	C302730CA	tF(GAA)1	0.00905139
Ca22chr6A_C_albicans_SC5314	810000	810500	560	Ca22chr6A_C_albicans_SC5314	809483	810148	C603750CA	SBA1	0.00905139
Ca22chrRA_C_albicans_SC5314	1190500	1191000	560	Ca22chrRA_C_albicans_SC5314	1190023	1190650	CR05580CA	NoInfo	0.00905139
Ca22chrRA_C_albicans_SC5314	1190500	1191000	560	Ca22chrRA_C_albicans_SC5314	1190766	1190860	CR05590CA	tC(GCA)2	0.00905139
Ca22chrRA_C_albicans_SC5314	1190500	1191000	560	Ca22chrRA_C_albicans_SC5314	1190939	1191036	CR05600CA	tC(GCA)1	0.00905139
Ca22chr4A_C_albicans_SC5314	233500	234000	559	Ca22chr4A_C_albicans_SC5314	233630	233860	C401160WA	CRD2	0.00903523
Ca22chr7A_C_albicans_SC5314	201000	201500	550	Ca22chr7A_C_albicans_SC5314	200872	201708	C700950WA	YML6	0.00888976
Ca22chr1A_C_albicans_SC5314	3119500	3120000	549	Ca22chr1A_C_albicans_SC5314	3119756	3120121	C114150CA	PAM16	0.00887359
Ca22chr5A_C_albicans_SC5314	33500	34000	549	Ca22chr5A_C_albicans_SC5314	33839	35884	C500210CA	BRE1	0.00887359
Ca22chr1A_C_albicans_SC5314	2454000	2454500	545	Ca22chr1A_C_albicans_SC5314	2452925	2454238	C111170WA	WBP1	0.00880894
Ca22chr1A_C_albicans_SC5314	2454000	2454500	545	Ca22chr1A_C_albicans_SC5314	2454370	2454459	C111180CA	snR64	0.00880894
Ca22chr5A_C_albicans_SC5314	343500	344000	544	Ca22chr5A_C_albicans_SC5314	342887	343737	C501540WA	NoInfo	0.00879278
Ca22chr5A_C_albicans_SC5314	343500	344000	544	Ca22chr5A_C_albicans_SC5314	343387	343875	C501550CA	NoInfo	0.00879278
Ca22chr2A_C_albicans_SC5314	39000	39500	542	Ca22chr2A_C_albicans_SC5314	38515	39114	C200320WA	NoInfo	0.00876045
Ca22chr2A_C_albicans_SC5314	39000	39500	542	Ca22chr2A_C_albicans_SC5314	39143	41932	C200330CA	HIR1	0.00876045
Ca22chr2A_C_albicans_SC5314	1233500	1234000	536	Ca22chr2A_C_albicans_SC5314	1232702	1234528	C206020WA	CNT	0.00866347
Ca22chrRA_C_albicans_SC5314	1064000	1064500	532	Ca22chrRA_C_albicans_SC5314	1062959	1064113	CR04910WA	CDC43	0.00859882
Ca22chr1A_C_albicans_SC5314	2446000	2446500	530	Ca22chr1A_C_albicans_SC5314	2445467	2446003	C111100WA	NoInfo	0.00856649
Ca22chr1A_C_albicans_SC5314	2446000	2446500	530	Ca22chr1A_C_albicans_SC5314	2446099	2446473	C111110CA	NoInfo	0.00856649
Ca22chr2A_C_albicans_SC5314	790000	790500	528	Ca22chr2A_C_albicans_SC5314	790147	790219	C203730WA	tR(UCU)2	0.00853417
Ca22chr2A_C_albicans_SC5314	790000	790500	528	Ca22chr2A_C_albicans_SC5314	790226	790313	C203740WA	tF(GAA)2	0.00853417
Ca22chr3A_C_albicans_SC5314	563000	563500	527	Ca22chr3A_C_albicans_SC5314	559817	563116	C302590WA	APL5	0.008518
Ca22chr3A_C_albicans_SC5314	563000	563500	527	Ca22chr3A_C_albicans_SC5314	563328	564209	C302600CA	SLC1	0.008518
Ca22chr5A_C_albicans_SC5314	775500	776000	527	Ca22chr5A_C_albicans_SC5314	775455	775670	C503440WA	NoInfo	0.008518
Ca22chrRA_C_albicans_SC5314	1004500	1005000	524	Ca22chrRA_C_albicans_SC5314	1004038	1004661	CR04580WA	NoInfo	0.00846951
Ca22chrRA_C_albicans_SC5314	1004500	1005000	524	Ca22chrRA_C_albicans_SC5314	1004818	1005627	CR04590CA	PDX3	0.00846951
Ca22chr1A_C_albicans_SC5314	614500	615000	523	Ca22chr1A_C_albicans_SC5314	614701	615219	C102940CA	NoInfo	0.00845335
Ca22chr1A_C_albicans_SC5314	1967500	1968000	520	Ca22chr1A_C_albicans_SC5314	1967483	1968947	C109040CA	NoInfo	0.00840486
Ca22chr1A_C_albicans_SC5314	2727000	2727500	520	Ca22chr1A_C_albicans_SC5314	2723178	2727197	C112490WA	PEP1	0.00840486
Ca22chr1A_C_albicans_SC5314	2727000	2727500	520	Ca22chr1A_C_albicans_SC5314	2727470	2727566	C112500CA	tW(CCA)1	0.00840486
Ca22chr3A_C_albicans_SC5314	1755500	1756000	519	Ca22chr3A_C_albicans_SC5314	1754845	1755624	C307700WA	NoInfo	0.0083887
Ca22chr3A_C_albicans_SC5314	1755500	1756000	519	Ca22chr3A_C_albicans_SC5314	1755737	1757161	C307710WA	ABD1	0.0083887
Ca22chr4A_C_albicans_SC5314	578000	578500	519	Ca22chr4A_C_albicans_SC5314	578111	579133	C402760CA	CGR1	0.0083887
Ca22chrRA_C_albicans_SC5314	839500	840000	519	Ca22chrRA_C_albicans_SC5314	839136	839924	CR03760WA	NoInfo	0.0083887
Ca22chr1A_C_albicans_SC5314	554500	555000	518	Ca22chr1A_C_albicans_SC5314	554577	555404	C102660CA	MGM101	0.00837253
Ca22chr6A_C_albicans_SC5314	892500	893000	515	Ca22chr6A_C_albicans_SC5314	892609	894141	C604110WA	NoInfo	0.00832404
Ca22chrRA_C_albicans_SC5314	1439500	1440000	514	Ca22chrRA_C_albicans_SC5314	1436296	1439613	CR06680CA	NoInfo	0.00830788
Ca22chrRA_C_albicans_SC5314	1439500	1440000	514	Ca22chrRA_C_albicans_SC5314	1439829	1440640	CR06690CA	NoInfo	0.00830788
Ca22chrRA_C_albicans_SC5314	2049500	2050000	514	Ca22chrRA_C_albicans_SC5314	2049605	2049799	CR09640CA	NoInfo	0.00830788
Ca22chr2A_C_albicans_SC5314	874500	875000	507	Ca22chr2A_C_albicans_SC5314	872931	874619	C204140WA	CHS5	0.00819474
Ca22chr2A_C_albicans_SC5314	874500	875000	507	Ca22chr2A_C_albicans_SC5314	874851	875207	C204150CA	VMA7	0.00819474
Ca22chr6A_C_albicans_SC5314	382500	383000	505	Ca22chr6A_C_albicans_SC5314	382542	383525	C601840CA	COQ3	0.00816241
Ca22chrRA_C_albicans_SC5314	1607500	1608000	505	Ca22chrRA_C_albicans_SC5314	1607966	1608040	CR07410CA	tK(UUU)2	0.00816241
Ca22chrRA_C_albicans_SC5314	301000	301500	502	Ca22chrRA_C_albicans_SC5314	300879	303074	CR01260WA	NoInfo	0.00811392
Ca22chr2A_C_albicans_SC5314	857500	858000	501	Ca22chr2A_C_albicans_SC5314	857706	857920	C204070CA	NoInfo	0.00809776
Ca22chr1A_C_albicans_SC5314	1113000	1113500	500	Ca22chr1A_C_albicans_SC5314	1111172	1113130	C105290WA	GRS1	0.0080816
Ca22chr1A_C_albicans_SC5314	3060500	3061000	500	Ca22chr1A_C_albicans_SC5314	3060917	3060989	C113890CA	tA(AGC)7	0.0080816
Ca22chr7A_C_albicans_SC5314	234000	234500	500	Ca22chr7A_C_albicans_SC5314	228342	242081	C701080CA	MRS-7a	0.0080816
Ca22chr7A_C_albicans_SC5314	234000	234500	500	Ca22chr7A_C_albicans_SC5314	228342	234472	C701090CA	RB2-7a	0.0080816
Ca22chr7A_C_albicans_SC5314	234000	234500	500	Ca22chr7A_C_albicans_SC5314	234472	235831	C701110CA	RPS-7a	0.0080816
Ca22chr3A_C_albicans_SC5314	1643500	1644000	497	Ca22chr3A_C_albicans_SC5314	1643662	1645716	C307180CA	BMT1	0.00803311
Ca22chrRA_C_albicans_SC5314	1576500	1577000	493	Ca22chrRA_C_albicans_SC5314	1576200	1576703	CR07230WA	NoInfo	0.00796845
Ca22chrRA_C_albicans_SC5314	1576500	1577000	493	Ca22chrRA_C_albicans_SC5314	1576964	1577719	CR07240CA	CLG1	0.00796845
Ca22chr5A_C_albicans_SC5314	212500	213000	492	Ca22chr5A_C_albicans_SC5314	212567	213013	C500920WA	NoInfo	0.00795229
Ca22chr1A_C_albicans_SC5314	630000	630500	491	Ca22chr1A_C_albicans_SC5314	630193	630513	C103010WA	RPP1A	0.00793613
Ca22chr2A_C_albicans_SC5314	1994500	1995000	491	Ca22chr2A_C_albicans_SC5314	1994315	1994887	C209760WA	NoInfo	0.00793613
Ca22chr2A_C_albicans_SC5314	1994500	1995000	491	Ca22chr2A_C_albicans_SC5314	1994898	1997858	C209770CA	INP51	0.00793613
Ca22chr1A_C_albicans_SC5314	1674000	1674500	489	Ca22chr1A_C_albicans_SC5314	1674155	1675270	C107700CA	VRG4	0.0079038
Ca22chrRA_C_albicans_SC5314	427000	427500	489	Ca22chrRA_C_albicans_SC5314	426950	427334	CR01940WA	LTR(alpha-Rc)	0.0079038
Ca22chrRA_C_albicans_SC5314	427000	427500	489	Ca22chrRA_C_albicans_SC5314	427487	428386	CR01950WA	NoInfo	0.0079038
Ca22chr3A_C_albicans_SC5314	616000	616500	488	Ca22chr3A_C_albicans_SC5314	615473	616045	C302840WA	NoInfo	0.00788764
Ca22chr3A_C_albicans_SC5314	616000	616500	488	Ca22chr3A_C_albicans_SC5314	616015	617427	C302850CA	NoInfo	0.00788764
Ca22chr5A_C_albicans_SC5314	1003500	1004000	488	Ca22chr5A_C_albicans_SC5314	1002086	1003516	C504610WA	NoInfo	0.00788764
Ca22chr5A_C_albicans_SC5314	1003500	1004000	488	Ca22chr5A_C_albicans_SC5314	1003656	1004540	C504620CA	NoInfo	0.00788764
Ca22chr4A_C_albicans_SC5314	1498500	1499000	487	Ca22chr4A_C_albicans_SC5314	1497789	1498739	C406720WA	NOP1	0.00787148
Ca22chr4A_C_albicans_SC5314	1498500	1499000	487	Ca22chr4A_C_albicans_SC5314	1498921	1500297	C406730CA	NoInfo	0.00787148
Ca22chrRA_C_albicans_SC5314	2218000	2218500	487	Ca22chrRA_C_albicans_SC5314	2217987	2218817	CR10410CA	NoInfo	0.00787148
Ca22chr1A_C_albicans_SC5314	3068000	3068500	485	Ca22chr1A_C_albicans_SC5314	3067395	3069419	C113930WA	SSK1	0.00783915
Ca22chr5A_C_albicans_SC5314	1101000	1101500	485	Ca22chr5A_C_albicans_SC5314	1100839	1101153	C505010WA	NoInfo	0.00783915
Ca22chr5A_C_albicans_SC5314	1101000	1101500	485	Ca22chr5A_C_albicans_SC5314	1101230	1102420	C505020CA	NoInfo	0.00783915
Ca22chr7A_C_albicans_SC5314	809000	809500	481	Ca22chr7A_C_albicans_SC5314	809086	809449	C703630CA	TIM9	0.0077745
Ca22chrRA_C_albicans_SC5314	718500	719000	481	Ca22chrRA_C_albicans_SC5314	717480	718601	CR03180WA	NoInfo	0.0077745
Ca22chrRA_C_albicans_SC5314	718500	719000	481	Ca22chrRA_C_albicans_SC5314	718810	719053	CR03190CA	SNRNAU1	0.0077745
Ca22chrRA_C_albicans_SC5314	1099000	1099500	481	Ca22chrRA_C_albicans_SC5314	1098929	1099026	CR05070WA	tH(GUG)1	0.0077745
Ca22chr1A_C_albicans_SC5314	860000	860500	480	Ca22chr1A_C_albicans_SC5314	859621	860469	C104100CA	POR1	0.00775833
Ca22chrRA_C_albicans_SC5314	1456000	1456500	480	Ca22chrRA_C_albicans_SC5314	1455508	1456623	CR06780WA	NoInfo	0.00775833
Ca22chr3A_C_albicans_SC5314	135000	135500	479	Ca22chr3A_C_albicans_SC5314	133119	135806	C300720WA	PMA1	0.00774217
Ca22chr4A_C_albicans_SC5314	345000	345500	479	Ca22chr4A_C_albicans_SC5314	345376	345705	C401740WA	TIM12	0.00774217
Ca22chr4A_C_albicans_SC5314	595500	596000	479	Ca22chr4A_C_albicans_SC5314	595171	595815	C402860WA	NoInfo	0.00774217
Ca22chr4A_C_albicans_SC5314	595500	596000	479	Ca22chr4A_C_albicans_SC5314	595985	597268	C402870CA	ZUO1	0.00774217
Ca22chr5A_C_albicans_SC5314	220000	220500	475	Ca22chr5A_C_albicans_SC5314	220201	220272	C500990WA	tQ(CUG)1	0.00767752
Ca22chr5A_C_albicans_SC5314	220000	220500	475	Ca22chr5A_C_albicans_SC5314	220477	221181	C501000CA	NoInfo	0.00767752
Ca22chr1A_C_albicans_SC5314	403500	404000	474	Ca22chr1A_C_albicans_SC5314	403144	403689	C101950CA	NoInfo	0.00766135
Ca22chr1A_C_albicans_SC5314	403500	404000	474	Ca22chr1A_C_albicans_SC5314	403856	404243	C101960WA	LTR(alpha-1a)	0.00766135
Ca22chr7A_C_albicans_SC5314	583000	583500	474	Ca22chr7A_C_albicans_SC5314	575231	589521	C702710WA	MRS-7b	0.00766135
Ca22chr7A_C_albicans_SC5314	583000	583500	474	Ca22chr7A_C_albicans_SC5314	581511	583386	C702730WA	RPS-7b	0.00766135
Ca22chr7A_C_albicans_SC5314	583000	583500	474	Ca22chr7A_C_albicans_SC5314	583386	589521	C702740WA	RB2-7b	0.00766135
Ca22chr1A_C_albicans_SC5314	2164000	2164500	471	Ca22chr1A_C_albicans_SC5314	2164157	2164251	C109890CA	tS(CGA)1	0.00761286
Ca22chr2A_C_albicans_SC5314	560500	561000	471	Ca22chr2A_C_albicans_SC5314	560211	560501	C202800WA	NoInfo	0.00761286
Ca22chr2A_C_albicans_SC5314	560500	561000	471	Ca22chr2A_C_albicans_SC5314	560749	561198	C202810CA	NCB2	0.00761286
Ca22chr3A_C_albicans_SC5314	1778000	1778500	470	Ca22chr3A_C_albicans_SC5314	1777118	1778428	C307850WA	NoInfo	0.0075967
Ca22chr3A_C_albicans_SC5314	1778000	1778500	470	Ca22chr3A_C_albicans_SC5314	1778415	1780547	C307860CA	MRR2	0.0075967
Ca22chr4A_C_albicans_SC5314	327500	328000	469	Ca22chr4A_C_albicans_SC5314	327629	329125	C401650CA	NoInfo	0.00758054
Ca22chrRA_C_albicans_SC5314	11000	11500	468	Ca22chrRA_C_albicans_SC5314	10646	11815	CR00040CA	NoInfo	0.00756437
Ca22chr2A_C_albicans_SC5314	367500	368000	467	Ca22chr2A_C_albicans_SC5314	367186	367519	C201960CA	NoInfo	0.00754821
Ca22chr3A_C_albicans_SC5314	911000	911500	467	Ca22chr3A_C_albicans_SC5314	911155	911535	C304380CA	NoInfo	0.00754821
Ca22chr1A_C_albicans_SC5314	1421500	1422000	466	Ca22chr1A_C_albicans_SC5314	1421365	1421508	C106640CA	NoInfo	0.00753205
Ca22chr1A_C_albicans_SC5314	1421500	1422000	466	Ca22chr1A_C_albicans_SC5314	1421838	1422404	C106650WA	NAA20	0.00753205
Ca22chr1A_C_albicans_SC5314	3183000	3183500	464	Ca22chr1A_C_albicans_SC5314	3181663	3185887	C114540CA	Zorro2-1	0.00749972
Ca22chr1A_C_albicans_SC5314	3183000	3183500	464	Ca22chr1A_C_albicans_SC5314	3183132	3184109	C114560CA	Zorro2	0.00749972
Ca22chr3A_C_albicans_SC5314	693500	694000	464	Ca22chr3A_C_albicans_SC5314	693052	693507	C303270WA	NoInfo	0.00749972
Ca22chr3A_C_albicans_SC5314	693500	694000	464	Ca22chr3A_C_albicans_SC5314	693795	694196	C303280CA	HTA3	0.00749972
Ca22chr2A_C_albicans_SC5314	1365500	1366000	463	Ca22chr2A_C_albicans_SC5314	1365086	1365943	C206680WA	FRP3	0.00748356
Ca22chrRA_C_albicans_SC5314	930500	931000	462	Ca22chrRA_C_albicans_SC5314	929946	930866	CR04150WA	NoInfo	0.0074674
Ca22chrRA_C_albicans_SC5314	930500	931000	462	Ca22chrRA_C_albicans_SC5314	930968	932329	CR04160CA	NoInfo	0.0074674
Ca22chr2A_C_albicans_SC5314	1638000	1638500	461	Ca22chr2A_C_albicans_SC5314	1637752	1638088	C208055WA	RPR1	0.00745123
Ca22chr2A_C_albicans_SC5314	1638000	1638500	461	Ca22chr2A_C_albicans_SC5314	1638309	1638518	C208060WA	NoInfo	0.00745123
Ca22chr1A_C_albicans_SC5314	750500	751000	459	Ca22chr1A_C_albicans_SC5314	750533	751084	C103610CA	IMP1	0.00741891
Ca22chr1A_C_albicans_SC5314	752000	752500	459	Ca22chr1A_C_albicans_SC5314	751389	752110	C103620CA	NoInfo	0.00741891
Ca22chr2A_C_albicans_SC5314	1404500	1405000	458	Ca22chr2A_C_albicans_SC5314	1404233	1404912	C206850WA	NoInfo	0.00740274
Ca22chr3A_C_albicans_SC5314	5500	6000	458	Ca22chr3A_C_albicans_SC5314	4903	8097	C300030CA	NoInfo	0.00740274
Ca22chr3A_C_albicans_SC5314	5500	6000	458	Ca22chr3A_C_albicans_SC5314	5971	7002	C300040WA	NoInfo	0.00740274
Ca22chrRA_C_albicans_SC5314	2235000	2235500	458	Ca22chrRA_C_albicans_SC5314	2231968	2235234	CR10510WA	NoInfo	0.00740274
Ca22chr2A_C_albicans_SC5314	2031000	2031500	456	Ca22chr2A_C_albicans_SC5314	2031192	2032163	C209940WA	GCN4	0.00737042
Ca22chr5A_C_albicans_SC5314	629500	630000	455	Ca22chr5A_C_albicans_SC5314	629164	629673	C502810WA	NoInfo	0.00735425
Ca22chr5A_C_albicans_SC5314	629500	630000	455	Ca22chr5A_C_albicans_SC5314	629720	630532	C502820CA	NoInfo	0.00735425
Ca22chr4A_C_albicans_SC5314	260000	260500	453	Ca22chr4A_C_albicans_SC5314	258895	261285	C401290WA	NoInfo	0.00732193
Ca22chr1A_C_albicans_SC5314	1050000	1050500	452	Ca22chr1A_C_albicans_SC5314	1048309	1050273	C105000WA	RHD1	0.00730576
Ca22chr1A_C_albicans_SC5314	1050000	1050500	452	Ca22chr1A_C_albicans_SC5314	1050452	1051426	C105010CA	NoInfo	0.00730576
Ca22chr1A_C_albicans_SC5314	1484000	1484500	452	Ca22chr1A_C_albicans_SC5314	1483972	1484082	C106950CA	tP(AGG)1	0.00730576
Ca22chr7A_C_albicans_SC5314	123000	123500	452	Ca22chr7A_C_albicans_SC5314	122844	126245	C700670CA	NoInfo	0.00730576
Ca22chr1A_C_albicans_SC5314	1381000	1381500	451	Ca22chr1A_C_albicans_SC5314	1380391	1381107	C106500WA	NoInfo	0.0072896
Ca22chr1A_C_albicans_SC5314	1381000	1381500	451	Ca22chr1A_C_albicans_SC5314	1381134	1382531	C106510CA	NoInfo	0.0072896
Ca22chrRA_C_albicans_SC5314	1352500	1353000	451	Ca22chrRA_C_albicans_SC5314	1346414	1360331	CR06360CA	MRS-R	0.0072896
Ca22chrRA_C_albicans_SC5314	1352500	1353000	451	Ca22chrRA_C_albicans_SC5314	1346414	1352553	CR06370CA	RB2-R	0.0072896
Ca22chrRA_C_albicans_SC5314	1352500	1353000	451	Ca22chrRA_C_albicans_SC5314	1352551	1354082	CR06390CA	RPS-R	0.0072896
Ca22chr1A_C_albicans_SC5314	634000	634500	450	Ca22chr1A_C_albicans_SC5314	633766	634524	C103040WA	NoInfo	0.00727344
Ca22chr1A_C_albicans_SC5314	1726000	1726500	450	Ca22chr1A_C_albicans_SC5314	1726172	1727575	C107930CA	ERD1	0.00727344
Ca22chr1A_C_albicans_SC5314	1103500	1104000	449	Ca22chr1A_C_albicans_SC5314	1103297	1103884	C105230WA	NoInfo	0.00725727
Ca22chr3A_C_albicans_SC5314	673500	674000	447	Ca22chr3A_C_albicans_SC5314	670712	673711	C303150WA	NoInfo	0.00722495
Ca22chr3A_C_albicans_SC5314	673500	674000	447	Ca22chr3A_C_albicans_SC5314	673704	674318	C303160CA	NoInfo	0.00722495
Ca22chr4A_C_albicans_SC5314	317500	318000	447	Ca22chr4A_C_albicans_SC5314	317140	318105	C401530CA	ERG251	0.00722495
Ca22chr2A_C_albicans_SC5314	1823500	1824000	446	Ca22chr2A_C_albicans_SC5314	1823866	1828080	C208980CA	PGA55	0.00720878
Ca22chrRA_C_albicans_SC5314	997500	998000	446	Ca22chrRA_C_albicans_SC5314	997160	997549	CR04520WA	MIM1	0.00720878
Ca22chrRA_C_albicans_SC5314	997500	998000	446	Ca22chrRA_C_albicans_SC5314	997809	999197	CR04530WA	FUM11	0.00720878
Ca22chr1A_C_albicans_SC5314	1932000	1932500	444	Ca22chr1A_C_albicans_SC5314	1931304	1932899	C108880WA	HEM14	0.00717646
Ca22chr2A_C_albicans_SC5314	1881500	1882000	444	Ca22chr2A_C_albicans_SC5314	1880424	1882058	C209150WA	MIT1	0.00717646
Ca22chr4A_C_albicans_SC5314	327000	327500	441	Ca22chr4A_C_albicans_SC5314	326950	327037	C401630CA	snR77b	0.00712797
Ca22chr4A_C_albicans_SC5314	327000	327500	441	Ca22chr4A_C_albicans_SC5314	327198	327290	C401640CA	snR78	0.00712797
Ca22chr5A_C_albicans_SC5314	1156000	1156500	441	Ca22chr5A_C_albicans_SC5314	1155735	1156982	C505340WA	NoInfo	0.00712797
Ca22chr2A_C_albicans_SC5314	1233000	1233500	440	Ca22chr2A_C_albicans_SC5314	1232702	1234528	C206020WA	CNT	0.00711181
Ca22chr5A_C_albicans_SC5314	1153000	1153500	440	Ca22chr5A_C_albicans_SC5314	1152535	1153125	C505310WA	PRE1	0.00711181
Ca22chr5A_C_albicans_SC5314	1153000	1153500	440	Ca22chr5A_C_albicans_SC5314	1153178	1154074	C505320CA	HIS1	0.00711181
Ca22chr2A_C_albicans_SC5314	496000	496500	438	Ca22chr2A_C_albicans_SC5314	496117	496190	C202480WA	tV(AAC)1	0.00707948
Ca22chr2A_C_albicans_SC5314	2215500	2216000	438	Ca22chr2A_C_albicans_SC5314	2215273	2215932	C210790CA	NoInfo	0.00707948
Ca22chr6A_C_albicans_SC5314	22500	23000	436	Ca22chr6A_C_albicans_SC5314	21616	22845	C600190WA	NoInfo	0.00704715
Ca22chr6A_C_albicans_SC5314	22500	23000	436	Ca22chr6A_C_albicans_SC5314	22858	23190	C600200CA	NoInfo	0.00704715
Ca22chr7A_C_albicans_SC5314	16000	16500	435	Ca22chr7A_C_albicans_SC5314	15982	16662	C700110WA	SOD3	0.00703099
Ca22chrRA_C_albicans_SC5314	1233000	1233500	435	Ca22chrRA_C_albicans_SC5314	1232321	1233040	CR05840WA	NoInfo	0.00703099
Ca22chrRA_C_albicans_SC5314	1233000	1233500	435	Ca22chrRA_C_albicans_SC5314	1233214	1233287	CR05850WA	tV(AAC)4	0.00703099
Ca22chr3A_C_albicans_SC5314	145000	145500	433	Ca22chr3A_C_albicans_SC5314	145178	145921	C300770CA	SCL1	0.00699866
Ca22chr3A_C_albicans_SC5314	42000	42500	432	Ca22chr3A_C_albicans_SC5314	40606	42942	C300300WA	NoInfo	0.0069825
Ca22chr2A_C_albicans_SC5314	681000	681500	430	Ca22chr2A_C_albicans_SC5314	680927	681952	C203300WA	HEM2	0.00695017
Ca22chr4A_C_albicans_SC5314	1174000	1174500	430	Ca22chr4A_C_albicans_SC5314	1174198	1174446	C405380CA	NoInfo	0.00695017
Ca22chr6A_C_albicans_SC5314	7500	8000	430	Ca22chr6A_C_albicans_SC5314	7276	9894	C600070CA	PGA25	0.00695017
Ca22chr5A_C_albicans_SC5314	15000	15500	429	Ca22chr5A_C_albicans_SC5314	14763	15059	C500120WA	NoInfo	0.00693401
Ca22chr5A_C_albicans_SC5314	15000	15500	429	Ca22chr5A_C_albicans_SC5314	15077	15475	C500130CA	NoInfo	0.00693401
Ca22chr1A_C_albicans_SC5314	199000	199500	428	Ca22chr1A_C_albicans_SC5314	198951	199220	C100980WA	NoInfo	0.00691785
Ca22chr1A_C_albicans_SC5314	199000	199500	428	Ca22chr1A_C_albicans_SC5314	199316	202249	C100990CA	NMA111	0.00691785
Ca22chr5A_C_albicans_SC5314	393000	393500	427	Ca22chr5A_C_albicans_SC5314	390706	393267	C501730WA	NoInfo	0.00690168
Ca22chr5A_C_albicans_SC5314	393000	393500	427	Ca22chr5A_C_albicans_SC5314	393493	394455	C501740CA	MTLA1	0.00690168
Ca22chr3A_C_albicans_SC5314	997000	997500	422	Ca22chr3A_C_albicans_SC5314	996870	999467	C304720CA	NoInfo	0.00682087
Ca22chr6A_C_albicans_SC5314	219000	219500	422	Ca22chr6A_C_albicans_SC5314	218197	219507	C601110WA	FAD2	0.00682087
Ca22chrRA_C_albicans_SC5314	1832500	1833000	422	Ca22chrRA_C_albicans_SC5314	1832314	1834842	CR08490WA	TSR1	0.00682087
Ca22chr3A_C_albicans_SC5314	1066500	1067000	421	Ca22chr3A_C_albicans_SC5314	1066127	1066672	C304950WA	ARF2	0.0068047
Ca22chr4A_C_albicans_SC5314	659000	659500	421	Ca22chr4A_C_albicans_SC5314	657550	659415	C403130WA	NoInfo	0.0068047
Ca22chr4A_C_albicans_SC5314	659000	659500	421	Ca22chr4A_C_albicans_SC5314	659489	660385	C403140CA	NoInfo	0.0068047
Ca22chr3A_C_albicans_SC5314	1378000	1378500	419	Ca22chr3A_C_albicans_SC5314	1376548	1378191	C306060WA	ELP3	0.00677238
Ca22chr3A_C_albicans_SC5314	1378000	1378500	419	Ca22chr3A_C_albicans_SC5314	1378314	1379951	C306070CA	PBS2	0.00677238
Ca22chrRA_C_albicans_SC5314	915000	915500	418	Ca22chrRA_C_albicans_SC5314	914672	915199	CR04070WA	NAT5	0.00675622
Ca22chrRA_C_albicans_SC5314	915000	915500	418	Ca22chrRA_C_albicans_SC5314	915381	917402	CR04080CA	SEC63	0.00675622
Ca22chr3A_C_albicans_SC5314	1279500	1280000	417	Ca22chr3A_C_albicans_SC5314	1279081	1279656	C305710WA	RCT1	0.00674005
Ca22chr3A_C_albicans_SC5314	1279500	1280000	417	Ca22chr3A_C_albicans_SC5314	1279891	1282809	C305720CA	KIP3	0.00674005
Ca22chr4A_C_albicans_SC5314	175000	175500	416	Ca22chr4A_C_albicans_SC5314	174413	175678	C400960WA	PTC8	0.00672389
Ca22chr7A_C_albicans_SC5314	259000	259500	414	Ca22chr7A_C_albicans_SC5314	257912	259124	C701250WA	ASC1	0.00669156
Ca22chr7A_C_albicans_SC5314	259000	259500	414	Ca22chr7A_C_albicans_SC5314	259274	261082	C701270CA	NoInfo	0.00669156
Ca22chr2A_C_albicans_SC5314	1755000	1755500	413	Ca22chr2A_C_albicans_SC5314	1753778	1755259	C208620WA	NoInfo	0.0066754
Ca22chr3A_C_albicans_SC5314	1194000	1194500	413	Ca22chr3A_C_albicans_SC5314	1193027	1194203	C305370CA	YST1	0.0066754
Ca22chr1A_C_albicans_SC5314	3068500	3069000	409	Ca22chr1A_C_albicans_SC5314	3067395	3069419	C113930WA	SSK1	0.00661075
Ca22chr2A_C_albicans_SC5314	2168000	2168500	409	Ca22chr2A_C_albicans_SC5314	2168360	2168447	C210500WA	tF(GAA)4	0.00661075
Ca22chr2A_C_albicans_SC5314	2168000	2168500	409	Ca22chr2A_C_albicans_SC5314	2168467	2168889	C210510WA	NoInfo	0.00661075
Ca22chr1A_C_albicans_SC5314	2559000	2559500	408	Ca22chr1A_C_albicans_SC5314	2558239	2559036	C111670WA	NoInfo	0.00659458
Ca22chr1A_C_albicans_SC5314	2559000	2559500	408	Ca22chr1A_C_albicans_SC5314	2559106	2559327	C111680CA	NoInfo	0.00659458
Ca22chrRA_C_albicans_SC5314	960500	961000	408	Ca22chrRA_C_albicans_SC5314	958467	960608	CR04300WA	NoInfo	0.00659458
Ca22chrRA_C_albicans_SC5314	960500	961000	408	Ca22chrRA_C_albicans_SC5314	960689	961276	CR04310CA	NoInfo	0.00659458
Ca22chr3A_C_albicans_SC5314	231500	232000	407	Ca22chr3A_C_albicans_SC5314	231342	232058	C301140WA	NoInfo	0.00657842
Ca22chrRA_C_albicans_SC5314	331000	331500	407	Ca22chrRA_C_albicans_SC5314	330749	331477	CR01390WA	MGE1	0.00657842
Ca22chr1A_C_albicans_SC5314	613000	613500	406	Ca22chr1A_C_albicans_SC5314	611934	613046	C102920WA	CDC73	0.00656226
Ca22chr1A_C_albicans_SC5314	613000	613500	406	Ca22chr1A_C_albicans_SC5314	613106	614473	C102930CA	MST1	0.00656226
Ca22chr1A_C_albicans_SC5314	1778000	1778500	406	Ca22chr1A_C_albicans_SC5314	1777560	1778540	C108140WA	NoInfo	0.00656226
Ca22chr1A_C_albicans_SC5314	3019500	3020000	406	Ca22chr1A_C_albicans_SC5314	3017711	3019987	C113740WA	KAR9	0.00656226
Ca22chr1A_C_albicans_SC5314	3022000	3022500	406	Ca22chr1A_C_albicans_SC5314	3020866	3022500	C113760WA	AGM1	0.00656226
Ca22chr5A_C_albicans_SC5314	436500	437000	406	Ca22chr5A_C_albicans_SC5314	435968	437557	C501950CA	RIM21	0.00656226
Ca22chr1A_C_albicans_SC5314	1939000	1939500	405	Ca22chr1A_C_albicans_SC5314	1938480	1939367	C108920WA	NoInfo	0.00654609
Ca22chr2A_C_albicans_SC5314	1593000	1593500	403	Ca22chr2A_C_albicans_SC5314	1591735	1593045	C207810WA	NoInfo	0.00651377
Ca22chr2A_C_albicans_SC5314	1593000	1593500	403	Ca22chr2A_C_albicans_SC5314	1593194	1594201	C207820CA	PHO86	0.00651377
Ca22chr3A_C_albicans_SC5314	1056500	1057000	402	Ca22chr3A_C_albicans_SC5314	1056652	1057164	C304910CA	NCE102	0.0064976
Ca22chr4A_C_albicans_SC5314	780000	780500	401	Ca22chr4A_C_albicans_SC5314	780195	780265	C403630CA	tG(GCC)2	0.00648144
Ca22chrRA_C_albicans_SC5314	774000	774500	401	Ca22chrRA_C_albicans_SC5314	773209	775044	CR03490WA	DEM1	0.00648144
Ca22chr2A_C_albicans_SC5314	969000	969500	400	Ca22chr2A_C_albicans_SC5314	969235	969484	C204630WA	LTR(iota-2a)	0.00646528
Ca22chr2A_C_albicans_SC5314	1971000	1971500	400	Ca22chr2A_C_albicans_SC5314	1968951	1971164	C209620WA	NoInfo	0.00646528
Ca22chr2A_C_albicans_SC5314	1971000	1971500	400	Ca22chr2A_C_albicans_SC5314	1971151	1971660	C209630CA	NoInfo	0.00646528
Ca22chr4A_C_albicans_SC5314	1013000	1013500	400	Ca22chr4A_C_albicans_SC5314	1013014	1015230	C404730WA	BAS1	0.00646528
Ca22chr1A_C_albicans_SC5314	859500	860000	399	Ca22chr1A_C_albicans_SC5314	859621	860469	C104100CA	POR1	0.00644911
Ca22chr2A_C_albicans_SC5314	2149000	2149500	399	Ca22chr2A_C_albicans_SC5314	2141570	2155565	C210380WA	MRS-2	0.00644911
Ca22chr2A_C_albicans_SC5314	2149000	2149500	399	Ca22chr2A_C_albicans_SC5314	2147863	2149396	C210400WA	RPS-2	0.00644911
Ca22chr2A_C_albicans_SC5314	2149000	2149500	399	Ca22chr2A_C_albicans_SC5314	2149396	2155548	C210410WA	RB2-2	0.00644911
Ca22chr3A_C_albicans_SC5314	1236000	1236500	399	Ca22chr3A_C_albicans_SC5314	1233917	1236124	C305510WA	NoInfo	0.00644911
Ca22chr3A_C_albicans_SC5314	1236000	1236500	399	Ca22chr3A_C_albicans_SC5314	1236311	1238911	C305520CA	DNM1	0.00644911
Ca22chr7A_C_albicans_SC5314	812000	812500	399	Ca22chr7A_C_albicans_SC5314	811482	812438	C703650WA	NoInfo	0.00644911
Ca22chrRA_C_albicans_SC5314	647000	647500	398	Ca22chrRA_C_albicans_SC5314	646298	647253	CR02830WA	Tca12	0.00643295
Ca22chrRA_C_albicans_SC5314	647000	647500	398	Ca22chrRA_C_albicans_SC5314	647406	649544	CR02850CA	GZF3	0.00643295
Ca22chr2A_C_albicans_SC5314	681500	682000	397	Ca22chr2A_C_albicans_SC5314	680927	681952	C203300WA	HEM2	0.00641679
Ca22chr2A_C_albicans_SC5314	1204000	1204500	396	Ca22chr2A_C_albicans_SC5314	1204055	1204384	C205870WA	NoInfo	0.00640062
Ca22chr2A_C_albicans_SC5314	1204000	1204500	396	Ca22chr2A_C_albicans_SC5314	1204115	1204271	C205880WA	NoInfo	0.00640062
Ca22chr2A_C_albicans_SC5314	1204000	1204500	396	Ca22chr2A_C_albicans_SC5314	1204413	1205714	C205890CA	IDP1	0.00640062
Ca22chr5A_C_albicans_SC5314	1038000	1038500	396	Ca22chr5A_C_albicans_SC5314	1036647	1038047	C504780WA	ASH2	0.00640062
Ca22chr5A_C_albicans_SC5314	1038000	1038500	396	Ca22chr5A_C_albicans_SC5314	1038042	1038692	C504790CA	NoInfo	0.00640062
Ca22chr3A_C_albicans_SC5314	1653500	1654000	395	Ca22chr3A_C_albicans_SC5314	1653321	1654661	C307220CA	PRO2	0.00638446
Ca22chr1A_C_albicans_SC5314	3181500	3182000	393	Ca22chr1A_C_albicans_SC5314	3181663	3185887	C114540CA	Zorro2-1	0.00635214
Ca22chr4A_C_albicans_SC5314	35000	35500	392	Ca22chr4A_C_albicans_SC5314	34782	35390	C400230WA	NoInfo	0.00633597
Ca22chr4A_C_albicans_SC5314	35000	35500	392	Ca22chr4A_C_albicans_SC5314	35411	36235	C400240CA	PRO3	0.00633597
Ca22chr4A_C_albicans_SC5314	35000	35500	392	Ca22chr4A_C_albicans_SC5314	35436	35975	C400250WA	NoInfo	0.00633597
Ca22chr1A_C_albicans_SC5314	1271000	1271500	390	Ca22chr1A_C_albicans_SC5314	1268617	1271166	C106040WA	RTT101	0.00630365
Ca22chr1A_C_albicans_SC5314	1271000	1271500	390	Ca22chr1A_C_albicans_SC5314	1271299	1271640	C106050CA	QCR10	0.00630365
Ca22chr2A_C_albicans_SC5314	1089500	1090000	390	Ca22chr2A_C_albicans_SC5314	1089779	1090675	C205280CA	GPI19	0.00630365
Ca22chr1A_C_albicans_SC5314	2513500	2514000	387	Ca22chr1A_C_albicans_SC5314	2513459	2514616	C111450CA	SAM2	0.00625516
Ca22chr4A_C_albicans_SC5314	9000	9500	386	Ca22chr4A_C_albicans_SC5314	8937	11315	C400070CA	NoInfo	0.00623899
Ca22chr1A_C_albicans_SC5314	750000	750500	385	Ca22chr1A_C_albicans_SC5314	749583	750410	C103600WA	NoInfo	0.00622283
Ca22chr1A_C_albicans_SC5314	3169500	3170000	384	Ca22chr1A_C_albicans_SC5314	3167604	3169514	C114400CA	MLH3	0.00620667
Ca22chr1A_C_albicans_SC5314	3169500	3170000	384	Ca22chr1A_C_albicans_SC5314	3169513	3169746	C114410WA	NoInfo	0.00620667
Ca22chr1A_C_albicans_SC5314	3169500	3170000	384	Ca22chr1A_C_albicans_SC5314	3169830	3170801	C114420WA	DDI1	0.00620667
Ca22chr4A_C_albicans_SC5314	1407000	1407500	384	Ca22chr4A_C_albicans_SC5314	1407066	1409819	C406340WA	AGO1	0.00620667
Ca22chr5A_C_albicans_SC5314	387500	388000	384	Ca22chr5A_C_albicans_SC5314	387749	390304	C501720CA	RCY1	0.00620667
Ca22chr7A_C_albicans_SC5314	572500	573000	384	Ca22chr7A_C_albicans_SC5314	571898	573106	C702690CA	EPT1	0.00620667
Ca22chr3A_C_albicans_SC5314	1406000	1406500	383	Ca22chr3A_C_albicans_SC5314	1405934	1406524	C306180CA	TSA1	0.0061905
Ca22chr1A_C_albicans_SC5314	3176500	3177000	382	Ca22chr1A_C_albicans_SC5314	3176578	3177333	C114490CA	SAM35	0.00617434
Ca22chr4A_C_albicans_SC5314	174500	175000	380	Ca22chr4A_C_albicans_SC5314	174413	175678	C400960WA	PTC8	0.00614201
Ca22chrRA_C_albicans_SC5314	839000	839500	376	Ca22chrRA_C_albicans_SC5314	839136	839924	CR03760WA	NoInfo	0.00607736
Ca22chr1A_C_albicans_SC5314	2163500	2164000	375	Ca22chr1A_C_albicans_SC5314	2163426	2163878	C109880CA	BUD31	0.0060612
Ca22chr6A_C_albicans_SC5314	807000	807500	375	Ca22chr6A_C_albicans_SC5314	804198	807107	C603720WA	ALA1	0.0060612
Ca22chr6A_C_albicans_SC5314	807000	807500	375	Ca22chr6A_C_albicans_SC5314	807280	808662	C603730CA	NoInfo	0.0060612
Ca22chr3A_C_albicans_SC5314	359500	360000	374	Ca22chr3A_C_albicans_SC5314	359521	359831	C301650CA	NoInfo	0.00604503
Ca22chr3A_C_albicans_SC5314	456000	456500	374	Ca22chr3A_C_albicans_SC5314	456047	457429	C302100WA	STE50	0.00604503
Ca22chr7A_C_albicans_SC5314	391500	392000	374	Ca22chr7A_C_albicans_SC5314	390347	391843	C701810WA	RVB2	0.00604503
Ca22chr1A_C_albicans_SC5314	1602000	1602500	373	Ca22chr1A_C_albicans_SC5314	1600375	1602015	C107390WA	NoInfo	0.00602887
Ca22chr1A_C_albicans_SC5314	1602000	1602500	373	Ca22chr1A_C_albicans_SC5314	1602167	1603606	C107400CA	NoInfo	0.00602887
Ca22chr5A_C_albicans_SC5314	355000	355500	372	Ca22chr5A_C_albicans_SC5314	353407	355008	C501590WA	NoInfo	0.00601271
Ca22chr5A_C_albicans_SC5314	355000	355500	372	Ca22chr5A_C_albicans_SC5314	355185	357080	C501600CA	SPB4	0.00601271
Ca22chrRA_C_albicans_SC5314	359000	359500	372	Ca22chrRA_C_albicans_SC5314	358522	359118	CR01570WA	NoInfo	0.00601271
Ca22chrRA_C_albicans_SC5314	359000	359500	372	Ca22chrRA_C_albicans_SC5314	359334	361136	CR01580CA	DOT6	0.00601271
Ca22chrRA_C_albicans_SC5314	302000	302500	371	Ca22chrRA_C_albicans_SC5314	300879	303074	CR01260WA	NoInfo	0.00599654
Ca22chr5A_C_albicans_SC5314	1035000	1035500	370	Ca22chr5A_C_albicans_SC5314	1035099	1035171	C504760WA	tA(AGC)5	0.00598038
Ca22chr5A_C_albicans_SC5314	1035000	1035500	370	Ca22chr5A_C_albicans_SC5314	1035440	1036315	C504770WA	NoInfo	0.00598038
Ca22chr2A_C_albicans_SC5314	975000	975500	369	Ca22chr2A_C_albicans_SC5314	975240	976046	C204650CA	RPB4	0.00596422
Ca22chrRA_C_albicans_SC5314	1595500	1596000	369	Ca22chrRA_C_albicans_SC5314	1595318	1595608	CR07330WA	SMX4	0.00596422
Ca22chrRA_C_albicans_SC5314	1595500	1596000	369	Ca22chrRA_C_albicans_SC5314	1595677	1596750	CR07340CA	NoInfo	0.00596422
Ca22chr2A_C_albicans_SC5314	2096500	2097000	368	Ca22chr2A_C_albicans_SC5314	2096599	2097471	C210210CA	RAS1	0.00594806
Ca22chr1A_C_albicans_SC5314	837000	837500	367	Ca22chr1A_C_albicans_SC5314	837444	837761	C103970WA	NoInfo	0.00593189
Ca22chr3A_C_albicans_SC5314	804500	805000	367	Ca22chr3A_C_albicans_SC5314	803446	804522	C303830WA	NoInfo	0.00593189
Ca22chr3A_C_albicans_SC5314	804500	805000	367	Ca22chr3A_C_albicans_SC5314	804528	805997	C303840CA	NoInfo	0.00593189
Ca22chr6A_C_albicans_SC5314	602000	602500	367	Ca22chr6A_C_albicans_SC5314	601321	602160	C602910WA	POP4	0.00593189
Ca22chr6A_C_albicans_SC5314	602000	602500	367	Ca22chr6A_C_albicans_SC5314	602192	603142	C602920CA	VPS51	0.00593189
Ca22chrRA_C_albicans_SC5314	1778500	1779000	367	Ca22chrRA_C_albicans_SC5314	1778586	1783058	CR08200CA	NoInfo	0.00593189
Ca22chrRA_C_albicans_SC5314	2217500	2218000	367	Ca22chrRA_C_albicans_SC5314	2217987	2218817	CR10410CA	NoInfo	0.00593189
Ca22chr3A_C_albicans_SC5314	1645000	1645500	366	Ca22chr3A_C_albicans_SC5314	1643662	1645716	C307180CA	BMT1	0.00591573
Ca22chrRA_C_albicans_SC5314	62000	62500	366	Ca22chrRA_C_albicans_SC5314	56627	62170	CR00230WA	NoInfo	0.00591573
Ca22chr1A_C_albicans_SC5314	205000	205500	365	Ca22chr1A_C_albicans_SC5314	204985	205057	C101020WA	tA(AGC)4	0.00589957
Ca22chr1A_C_albicans_SC5314	205000	205500	365	Ca22chr1A_C_albicans_SC5314	205265	206284	C101030WA	HMT1	0.00589957
Ca22chr1A_C_albicans_SC5314	474500	475000	365	Ca22chr1A_C_albicans_SC5314	474919	475644	C102250WA	CWH8	0.00589957
Ca22chr1A_C_albicans_SC5314	488500	489000	365	Ca22chr1A_C_albicans_SC5314	488645	488749	C102340CA	tR(CCG)1	0.00589957
Ca22chr4A_C_albicans_SC5314	158500	159000	364	Ca22chr4A_C_albicans_SC5314	157302	158897	C400880WA	NoInfo	0.0058834
Ca22chr1A_C_albicans_SC5314	2434000	2434500	363	Ca22chr1A_C_albicans_SC5314	2433984	2434175	C111040WA	RPL29	0.00586724
Ca22chr4A_C_albicans_SC5314	314500	315000	362	Ca22chr4A_C_albicans_SC5314	314498	315304	C401510WA	NoInfo	0.00585108
Ca22chr5A_C_albicans_SC5314	763500	764000	361	Ca22chr5A_C_albicans_SC5314	763489	763962	C503360WA	RPO26	0.00583491
Ca22chr4A_C_albicans_SC5314	627000	627500	360	Ca22chr4A_C_albicans_SC5314	627397	627468	C403010WA	tT(UGU)1	0.00581875
Ca22chr6A_C_albicans_SC5314	392500	393000	360	Ca22chr6A_C_albicans_SC5314	392015	392737	C601900CA	DOG1	0.00581875
Ca22chr4A_C_albicans_SC5314	1006500	1007000	359	Ca22chr4A_C_albicans_SC5314	1005037	1006539	C404670CA	NoInfo	0.00580259
Ca22chr4A_C_albicans_SC5314	1006500	1007000	359	Ca22chr4A_C_albicans_SC5314	1006665	1006750	C404680CA	tQ(UUG)5	0.00580259
Ca22chr4A_C_albicans_SC5314	1006500	1007000	359	Ca22chr4A_C_albicans_SC5314	1006761	1006843	C404690CA	tQ(UUG)4	0.00580259
Ca22chr5A_C_albicans_SC5314	1131000	1131500	358	Ca22chr5A_C_albicans_SC5314	1130266	1131324	C505140WA	NoInfo	0.00578642
Ca22chr5A_C_albicans_SC5314	1131000	1131500	358	Ca22chr5A_C_albicans_SC5314	1131319	1132620	C505150CA	NoInfo	0.00578642
Ca22chr1A_C_albicans_SC5314	719000	719500	356	Ca22chr1A_C_albicans_SC5314	719205	719309	C103420WA	tN(GUU)3	0.0057541
Ca22chrRA_C_albicans_SC5314	1210500	1211000	356	Ca22chrRA_C_albicans_SC5314	1210658	1211560	CR05700CA	NoInfo	0.0057541
Ca22chr1A_C_albicans_SC5314	3183500	3184000	355	Ca22chr1A_C_albicans_SC5314	3181663	3185887	C114540CA	Zorro2-1	0.00573793
Ca22chr1A_C_albicans_SC5314	3183500	3184000	355	Ca22chr1A_C_albicans_SC5314	3183132	3184109	C114560CA	Zorro2	0.00573793
Ca22chr5A_C_albicans_SC5314	766000	766500	355	Ca22chr5A_C_albicans_SC5314	764896	766140	C503380WA	ARP1	0.00573793
Ca22chr1A_C_albicans_SC5314	1189000	1189500	353	Ca22chr1A_C_albicans_SC5314	1188181	1189434	C105670WA	NoInfo	0.00570561
Ca22chr2A_C_albicans_SC5314	19000	19500	352	Ca22chr2A_C_albicans_SC5314	18818	19147	C200130WA	NoInfo	0.00568944
Ca22chr4A_C_albicans_SC5314	803500	804000	352	Ca22chr4A_C_albicans_SC5314	802327	803634	C403790WA	RPN6	0.00568944
Ca22chr4A_C_albicans_SC5314	803500	804000	352	Ca22chr4A_C_albicans_SC5314	803672	806206	C403800CA	NUP84	0.00568944
Ca22chr6A_C_albicans_SC5314	426500	427000	352	Ca22chr6A_C_albicans_SC5314	426472	429609	C602090CA	NoInfo	0.00568944
Ca22chrRA_C_albicans_SC5314	1577000	1577500	351	Ca22chrRA_C_albicans_SC5314	1576964	1577719	CR07240CA	CLG1	0.00567328
Ca22chr1A_C_albicans_SC5314	1377000	1377500	350	Ca22chr1A_C_albicans_SC5314	1377036	1377428	C106460CA	RPS22A	0.00565712
Ca22chr1A_C_albicans_SC5314	1952500	1953000	350	Ca22chr1A_C_albicans_SC5314	1952350	1952526	C108960WA	snR190	0.00565712
Ca22chr1A_C_albicans_SC5314	1952500	1953000	350	Ca22chr1A_C_albicans_SC5314	1952884	1952999	C108970WA	snR128	0.00565712
Ca22chr1A_C_albicans_SC5314	2790000	2790500	350	Ca22chr1A_C_albicans_SC5314	2790164	2791078	C112810WA	RIB7	0.00565712
Ca22chr2A_C_albicans_SC5314	1318000	1318500	350	Ca22chr2A_C_albicans_SC5314	1317087	1318448	C206470WA	RTA2	0.00565712
Ca22chr3A_C_albicans_SC5314	1196500	1197000	350	Ca22chr3A_C_albicans_SC5314	1195336	1197177	C305380WA	NoInfo	0.00565712
Ca22chr6A_C_albicans_SC5314	24500	25000	350	Ca22chr6A_C_albicans_SC5314	23379	24626	C600210WA	NoInfo	0.00565712
Ca22chr6A_C_albicans_SC5314	24500	25000	350	Ca22chr6A_C_albicans_SC5314	24672	24754	C600220CA	LSU-G1431	0.00565712
Ca22chr6A_C_albicans_SC5314	24500	25000	350	Ca22chr6A_C_albicans_SC5314	24834	25922	C600230WA	NoInfo	0.00565712
Ca22chr7A_C_albicans_SC5314	200500	201000	350	Ca22chr7A_C_albicans_SC5314	198460	200568	C700940WA	KEX1	0.00565712
Ca22chr7A_C_albicans_SC5314	200500	201000	350	Ca22chr7A_C_albicans_SC5314	200872	201708	C700950WA	YML6	0.00565712
Ca22chr2A_C_albicans_SC5314	555000	555500	349	Ca22chr2A_C_albicans_SC5314	553446	555599	C202770WA	NoInfo	0.00564095
Ca22chr3A_C_albicans_SC5314	474500	475000	349	Ca22chr3A_C_albicans_SC5314	474569	474745	C302200WA	NoInfo	0.00564095
Ca22chr3A_C_albicans_SC5314	474500	475000	349	Ca22chr3A_C_albicans_SC5314	474790	477275	C302210CA	NoInfo	0.00564095
Ca22chr4A_C_albicans_SC5314	337000	337500	348	Ca22chr4A_C_albicans_SC5314	337230	337508	C401700CA	NHP6A	0.00562479
Ca22chr5A_C_albicans_SC5314	1109000	1109500	348	Ca22chr5A_C_albicans_SC5314	1109074	1109559	C505060CA	NoInfo	0.00562479
Ca22chr1A_C_albicans_SC5314	520000	520500	347	Ca22chr1A_C_albicans_SC5314	520056	520586	C102450CA	NoInfo	0.00560863
Ca22chr1A_C_albicans_SC5314	615000	615500	347	Ca22chr1A_C_albicans_SC5314	614701	615219	C102940CA	NoInfo	0.00560863
Ca22chr1A_C_albicans_SC5314	615000	615500	347	Ca22chr1A_C_albicans_SC5314	615467	615844	C102950WA	NoInfo	0.00560863
Ca22chrRA_C_albicans_SC5314	136000	136500	347	Ca22chrRA_C_albicans_SC5314	136149	136787	CR00580WA	YRB1	0.00560863
Ca22chr2A_C_albicans_SC5314	2203000	2203500	346	Ca22chr2A_C_albicans_SC5314	2203464	2204570	C210720CA	NoInfo	0.00559247
Ca22chr1A_C_albicans_SC5314	2738500	2739000	345	Ca22chr1A_C_albicans_SC5314	2738222	2738758	C112540WA	NoInfo	0.0055763
Ca22chr1A_C_albicans_SC5314	2738500	2739000	345	Ca22chr1A_C_albicans_SC5314	2738857	2741595	C112550CA	CDC54	0.0055763
Ca22chr1A_C_albicans_SC5314	3069000	3069500	345	Ca22chr1A_C_albicans_SC5314	3067395	3069419	C113930WA	SSK1	0.0055763
Ca22chr4A_C_albicans_SC5314	480500	481000	345	Ca22chr4A_C_albicans_SC5314	480535	481176	C402390WA	PGA62	0.0055763
Ca22chr7A_C_albicans_SC5314	479500	480000	344	Ca22chr7A_C_albicans_SC5314	479891	480038	C702190WA	NoInfo	0.00556014
Ca22chr1A_C_albicans_SC5314	2960500	2961000	343	Ca22chr1A_C_albicans_SC5314	2960894	2962522	C113510CA	TGL99	0.00554398
Ca22chr2A_C_albicans_SC5314	1232500	1233000	343	Ca22chr2A_C_albicans_SC5314	1232702	1234528	C206020WA	CNT	0.00554398
Ca22chr2A_C_albicans_SC5314	2223500	2224000	342	Ca22chr2A_C_albicans_SC5314	2221521	2223911	C210840WA	RDH54	0.00552781
Ca22chr2A_C_albicans_SC5314	2223500	2224000	342	Ca22chr2A_C_albicans_SC5314	2223908	2225521	C210850CA	NoInfo	0.00552781
Ca22chr1A_C_albicans_SC5314	90500	91000	341	Ca22chr1A_C_albicans_SC5314	90099	91271	C100560WA	CNS1	0.00551165
Ca22chr5A_C_albicans_SC5314	1098000	1098500	341	Ca22chr5A_C_albicans_SC5314	1098208	1100409	C505000CA	NoInfo	0.00551165
Ca22chr7A_C_albicans_SC5314	512000	512500	341	Ca22chr7A_C_albicans_SC5314	511805	514204	C702350CA	NoInfo	0.00551165
Ca22chr3A_C_albicans_SC5314	1693500	1694000	340	Ca22chr3A_C_albicans_SC5314	1693663	1694244	C307370WA	NoInfo	0.00549549
Ca22chr5A_C_albicans_SC5314	504500	505000	340	Ca22chr5A_C_albicans_SC5314	503291	504823	C502270WA	THR4	0.00549549
Ca22chr5A_C_albicans_SC5314	504500	505000	340	Ca22chr5A_C_albicans_SC5314	504892	506283	C502280CA	NoInfo	0.00549549
Ca22chrRA_C_albicans_SC5314	997000	997500	340	Ca22chrRA_C_albicans_SC5314	997160	997549	CR04520WA	MIM1	0.00549549
Ca22chr1A_C_albicans_SC5314	3187000	3187500	339	Ca22chr1A_C_albicans_SC5314	3186764	3187027	C114600CA	NoInfo	0.00547932
Ca22chr1A_C_albicans_SC5314	3187000	3187500	339	Ca22chr1A_C_albicans_SC5314	3187028	3187306	C114610WA	NoInfo	0.00547932
Ca22chr1A_C_albicans_SC5314	3187000	3187500	339	Ca22chr1A_C_albicans_SC5314	3187383	3187662	C114620WA	NoInfo	0.00547932
Ca22chrRA_C_albicans_SC5314	240500	241000	339	Ca22chrRA_C_albicans_SC5314	239879	240880	CR01070WA	NoInfo	0.00547932
Ca22chr4A_C_albicans_SC5314	256500	257000	338	Ca22chr4A_C_albicans_SC5314	255598	256733	C401270WA	RPS6A	0.00546316
Ca22chr4A_C_albicans_SC5314	256500	257000	338	Ca22chr4A_C_albicans_SC5314	256997	258274	C401280CA	NoInfo	0.00546316
Ca22chr7A_C_albicans_SC5314	779500	780000	338	Ca22chr7A_C_albicans_SC5314	779111	779580	C703510CA	LTR(psi-7b)	0.00546316
Ca22chr7A_C_albicans_SC5314	779500	780000	338	Ca22chr7A_C_albicans_SC5314	779702	780436	C703520WA	PNC1	0.00546316
Ca22chr5A_C_albicans_SC5314	34000	34500	337	Ca22chr5A_C_albicans_SC5314	33839	35884	C500210CA	BRE1	0.005447
Ca22chr6A_C_albicans_SC5314	424000	424500	337	Ca22chr6A_C_albicans_SC5314	422258	424654	C602060WA	SLM2	0.005447
Ca22chr2A_C_albicans_SC5314	423500	424000	336	Ca22chr2A_C_albicans_SC5314	422849	423919	C202160WA	SAM37	0.00543083
Ca22chr6A_C_albicans_SC5314	866500	867000	336	Ca22chr6A_C_albicans_SC5314	860520	875163	C603970CA	MRS-6	0.00543083
Ca22chr6A_C_albicans_SC5314	866500	867000	336	Ca22chr6A_C_albicans_SC5314	860520	866649	C603980CA	RB2-6	0.00543083
Ca22chr6A_C_albicans_SC5314	866500	867000	336	Ca22chr6A_C_albicans_SC5314	866662	868536	C604000CA	RPS-5	0.00543083
Ca22chr1A_C_albicans_SC5314	2299500	2300000	334	Ca22chr1A_C_albicans_SC5314	2299892	2300570	C110390CA	RPL42	0.00539851
Ca22chr1A_C_albicans_SC5314	2353500	2354000	334	Ca22chr1A_C_albicans_SC5314	2352465	2353904	C110620WA	NoInfo	0.00539851
Ca22chr5A_C_albicans_SC5314	1175500	1176000	334	Ca22chr5A_C_albicans_SC5314	1175166	1175846	C505450CA	MUM2	0.00539851
Ca22chr5A_C_albicans_SC5314	1175500	1176000	334	Ca22chr5A_C_albicans_SC5314	1175896	1176357	C505460CA	NoInfo	0.00539851
Ca22chr1A_C_albicans_SC5314	1069000	1069500	333	Ca22chr1A_C_albicans_SC5314	1068523	1069635	C105110CA	ARO4	0.00538234
Ca22chr1A_C_albicans_SC5314	2139000	2139500	333	Ca22chr1A_C_albicans_SC5314	2138426	2139259	C109730WA	DAM1	0.00538234
Ca22chr1A_C_albicans_SC5314	2139000	2139500	333	Ca22chr1A_C_albicans_SC5314	2139280	2139498	C109740CA	NoInfo	0.00538234
Ca22chr2A_C_albicans_SC5314	2221000	2221500	333	Ca22chr2A_C_albicans_SC5314	2221164	2221412	C210830WA	NoInfo	0.00538234
Ca22chr4A_C_albicans_SC5314	963500	964000	333	Ca22chr4A_C_albicans_SC5314	962661	963667	C404480CA	EFB1	0.00538234
Ca22chr5A_C_albicans_SC5314	1175000	1175500	333	Ca22chr5A_C_albicans_SC5314	1175166	1175846	C505450CA	MUM2	0.00538234
Ca22chr3A_C_albicans_SC5314	540500	541000	332	Ca22chr3A_C_albicans_SC5314	539890	540990	C302480CA	CCP1	0.00536618
Ca22chr7A_C_albicans_SC5314	234500	235000	332	Ca22chr7A_C_albicans_SC5314	228342	242081	C701080CA	MRS-7a	0.00536618
Ca22chr7A_C_albicans_SC5314	234500	235000	332	Ca22chr7A_C_albicans_SC5314	234472	235831	C701110CA	RPS-7a	0.00536618
Ca22chr2A_C_albicans_SC5314	1111500	1112000	330	Ca22chr2A_C_albicans_SC5314	1111557	1111675	C205420CA	NoInfo	0.00533385
Ca22chr2A_C_albicans_SC5314	1303500	1304000	330	Ca22chr2A_C_albicans_SC5314	1302199	1304011	C206390CA	IMH3	0.00533385
Ca22chr2A_C_albicans_SC5314	1303500	1304000	330	Ca22chr2A_C_albicans_SC5314	1303415	1303501	C206400CA	NoInfo	0.00533385
Ca22chr2A_C_albicans_SC5314	1679000	1679500	330	Ca22chr2A_C_albicans_SC5314	1679166	1679777	C208320CA	NoInfo	0.00533385
Ca22chr4A_C_albicans_SC5314	514000	514500	329	Ca22chr4A_C_albicans_SC5314	514049	515524	C402520CA	NoInfo	0.00531769
Ca22chrRA_C_albicans_SC5314	1210000	1210500	329	Ca22chrRA_C_albicans_SC5314	1209450	1210475	CR05690WA	MCT1	0.00531769
Ca22chr1A_C_albicans_SC5314	354000	354500	327	Ca22chr1A_C_albicans_SC5314	354206	354278	C101730WA	tA(AGC)3	0.00528536
Ca22chr3A_C_albicans_SC5314	1433000	1433500	327	Ca22chr3A_C_albicans_SC5314	1431324	1433579	C306290WA	NoInfo	0.00528536
Ca22chr1A_C_albicans_SC5314	123500	124000	326	Ca22chr1A_C_albicans_SC5314	123869	125597	C100710CA	TUB2	0.0052692
Ca22chr2A_C_albicans_SC5314	1317500	1318000	324	Ca22chr2A_C_albicans_SC5314	1317087	1318448	C206470WA	RTA2	0.00523687
Ca22chr2A_C_albicans_SC5314	433000	433500	321	Ca22chr2A_C_albicans_SC5314	433118	434554	C202200WA	NoInfo	0.00518839
Ca22chr2A_C_albicans_SC5314	810500	811000	321	Ca22chr2A_C_albicans_SC5314	810975	811424	C203870WA	GNA1	0.00518839
Ca22chr2A_C_albicans_SC5314	889000	889500	321	Ca22chr2A_C_albicans_SC5314	889091	890104	C204240CA	HYM1	0.00518839
Ca22chr5A_C_albicans_SC5314	344000	344500	321	Ca22chr5A_C_albicans_SC5314	344089	344778	C501560CA	NoInfo	0.00518839
Ca22chr5A_C_albicans_SC5314	998000	998500	321	Ca22chr5A_C_albicans_SC5314	998235	1000577	C504600CA	GRR1	0.00518839
Ca22chr4A_C_albicans_SC5314	175500	176000	319	Ca22chr4A_C_albicans_SC5314	174413	175678	C400960WA	PTC8	0.00515606
Ca22chr4A_C_albicans_SC5314	325500	326000	318	Ca22chr4A_C_albicans_SC5314	325943	326036	C401580CA	snR73	0.0051399
Ca22chr3A_C_albicans_SC5314	1452500	1453000	317	Ca22chr3A_C_albicans_SC5314	1452363	1452953	C306330WA	TSA1B	0.00512373
Ca22chr7A_C_albicans_SC5314	399000	399500	317	Ca22chr7A_C_albicans_SC5314	394415	399358	C701840WA	IQG1	0.00512373
Ca22chr4A_C_albicans_SC5314	1129500	1130000	316	Ca22chr4A_C_albicans_SC5314	1129531	1131927	C405220CA	NoInfo	0.00510757
Ca22chr6A_C_albicans_SC5314	392000	392500	316	Ca22chr6A_C_albicans_SC5314	392015	392737	C601900CA	DOG1	0.00510757
Ca22chr2A_C_albicans_SC5314	433500	434000	315	Ca22chr2A_C_albicans_SC5314	433118	434554	C202200WA	NoInfo	0.00509141
Ca22chr3A_C_albicans_SC5314	681000	681500	314	Ca22chr3A_C_albicans_SC5314	680030	681031	C303210WA	NoInfo	0.00507524
Ca22chr3A_C_albicans_SC5314	681000	681500	314	Ca22chr3A_C_albicans_SC5314	681177	681266	C303220CA	tK(CUU)1	0.00507524
Ca22chr3A_C_albicans_SC5314	681000	681500	314	Ca22chr3A_C_albicans_SC5314	681408	683057	C303230CA	NoInfo	0.00507524
Ca22chr4A_C_albicans_SC5314	334500	335000	314	Ca22chr4A_C_albicans_SC5314	334947	336305	C401690CA	HRT2	0.00507524
Ca22chr4A_C_albicans_SC5314	836500	837000	314	Ca22chr4A_C_albicans_SC5314	835077	836783	C403920WA	NoInfo	0.00507524
Ca22chr4A_C_albicans_SC5314	836500	837000	314	Ca22chr4A_C_albicans_SC5314	836883	837323	C403930CA	NoInfo	0.00507524
Ca22chr6A_C_albicans_SC5314	97500	98000	314	Ca22chr6A_C_albicans_SC5314	97678	97992	C600520WA	NoInfo	0.00507524
Ca22chr6A_C_albicans_SC5314	219500	220000	314	Ca22chr6A_C_albicans_SC5314	218197	219507	C601110WA	FAD2	0.00507524
Ca22chr1A_C_albicans_SC5314	1850000	1850500	313	Ca22chr1A_C_albicans_SC5314	1850368	1851303	C108410CA	SAM4	0.00505908
Ca22chr2A_C_albicans_SC5314	1125500	1126000	313	Ca22chr2A_C_albicans_SC5314	1125205	1126004	C205520WA	NoInfo	0.00505908
Ca22chrRA_C_albicans_SC5314	1764000	1764500	313	Ca22chrRA_C_albicans_SC5314	1762392	1764233	CR08090WA	SSB1	0.00505908
Ca22chrRA_C_albicans_SC5314	1764000	1764500	313	Ca22chrRA_C_albicans_SC5314	1764414	1765817	CR08100CA	RIO2	0.00505908
Ca22chr2A_C_albicans_SC5314	1632500	1633000	311	Ca22chr2A_C_albicans_SC5314	1631507	1632622	C208020CA	NoInfo	0.00502675
Ca22chr2A_C_albicans_SC5314	1632500	1633000	311	Ca22chr2A_C_albicans_SC5314	1632157	1632687	C208030WA	NoInfo	0.00502675
Ca22chr5A_C_albicans_SC5314	66000	66500	311	Ca22chr5A_C_albicans_SC5314	64733	66052	C500350CA	NoInfo	0.00502675
Ca22chr5A_C_albicans_SC5314	66000	66500	311	Ca22chr5A_C_albicans_SC5314	66383	66464	C500360CA	tS(CAG)1	0.00502675
Ca22chr1A_C_albicans_SC5314	738500	739000	310	Ca22chr1A_C_albicans_SC5314	738229	738852	C103500WA	YPT1	0.00501059
Ca22chr2A_C_albicans_SC5314	2179500	2180000	310	Ca22chr2A_C_albicans_SC5314	2179659	2180270	C210560CA	ZSF1	0.00501059
Ca22chr4A_C_albicans_SC5314	164000	164500	310	Ca22chr4A_C_albicans_SC5314	164078	164148	C400900CA	tG(GCC)5	0.00501059
Ca22chrRA_C_albicans_SC5314	2210000	2210500	310	Ca22chrRA_C_albicans_SC5314	2210175	2210486	CR10350CA	TRX1	0.00501059
Ca22chr3A_C_albicans_SC5314	996500	997000	309	Ca22chr3A_C_albicans_SC5314	995983	996873	C304710WA	ARV1	0.00499443
Ca22chr3A_C_albicans_SC5314	996500	997000	309	Ca22chr3A_C_albicans_SC5314	996870	999467	C304720CA	NoInfo	0.00499443
Ca22chr5A_C_albicans_SC5314	808500	809000	309	Ca22chr5A_C_albicans_SC5314	807684	808682	C503620WA	BTS1	0.00499443
Ca22chr5A_C_albicans_SC5314	808500	809000	309	Ca22chr5A_C_albicans_SC5314	808679	809257	C503630CA	NoInfo	0.00499443
Ca22chr6A_C_albicans_SC5314	25500	26000	309	Ca22chr6A_C_albicans_SC5314	24834	25922	C600230WA	NoInfo	0.00499443
Ca22chr6A_C_albicans_SC5314	25500	26000	309	Ca22chr6A_C_albicans_SC5314	25917	26810	C600240CA	NoInfo	0.00499443
Ca22chrRA_C_albicans_SC5314	1383500	1384000	308	Ca22chrRA_C_albicans_SC5314	1381903	1383804	CR06470WA	HRD1	0.00497826
Ca22chrRA_C_albicans_SC5314	1383500	1384000	308	Ca22chrRA_C_albicans_SC5314	1383886	1385961	CR06480CA	RRN11	0.00497826
Ca22chrRA_C_albicans_SC5314	1772500	1773000	308	Ca22chrRA_C_albicans_SC5314	1772154	1772513	CR08150WA	RPS20	0.00497826
Ca22chr2A_C_albicans_SC5314	876500	877000	307	Ca22chr2A_C_albicans_SC5314	876638	876868	C204170CA	NoInfo	0.0049621
Ca22chr3A_C_albicans_SC5314	1585000	1585500	307	Ca22chr3A_C_albicans_SC5314	1584075	1585043	C306920WA	NoInfo	0.0049621
Ca22chr3A_C_albicans_SC5314	1585000	1585500	307	Ca22chr3A_C_albicans_SC5314	1585156	1587102	C306930WA	Tca17-3	0.0049621
Ca22chr3A_C_albicans_SC5314	1585000	1585500	307	Ca22chr3A_C_albicans_SC5314	1585276	1587105	C306940WA	NoInfo	0.0049621
Ca22chr7A_C_albicans_SC5314	356000	356500	307	Ca22chr7A_C_albicans_SC5314	354542	356139	C701650WA	NoInfo	0.0049621
Ca22chr7A_C_albicans_SC5314	356000	356500	307	Ca22chr7A_C_albicans_SC5314	356175	358622	C701660CA	NoInfo	0.0049621
Ca22chr1A_C_albicans_SC5314	3039500	3040000	306	Ca22chr1A_C_albicans_SC5314	3038900	3040153	C113830CA	PDX1	0.00494594
Ca22chrRA_C_albicans_SC5314	377500	378000	306	Ca22chrRA_C_albicans_SC5314	377249	377905	CR01650WA	URA5	0.00494594
Ca22chr7A_C_albicans_SC5314	131500	132000	305	Ca22chr7A_C_albicans_SC5314	131585	131860	C700710WA	RPS28B	0.00492977
Ca22chr1A_C_albicans_SC5314	2869000	2869500	304	Ca22chr1A_C_albicans_SC5314	2868818	2869627	C113140CA	TYE7	0.00491361
Ca22chr6A_C_albicans_SC5314	481500	482000	304	Ca22chr6A_C_albicans_SC5314	481253	482839	C602320CA	IPL1	0.00491361
Ca22chr7A_C_albicans_SC5314	869500	870000	304	Ca22chr7A_C_albicans_SC5314	869412	870218	C703990CA	NoInfo	0.00491361
Ca22chrRA_C_albicans_SC5314	1323000	1323500	303	Ca22chrRA_C_albicans_SC5314	1322879	1324033	CR06180WA	ARC40	0.00489745
Ca22chr2A_C_albicans_SC5314	2032000	2032500	302	Ca22chr2A_C_albicans_SC5314	2031192	2032163	C209940WA	GCN4	0.00488128
Ca22chrRA_C_albicans_SC5314	1324500	1325000	302	Ca22chrRA_C_albicans_SC5314	1324465	1324551	CR06200CA	snR55	0.00488128
Ca22chrRA_C_albicans_SC5314	1324500	1325000	302	Ca22chrRA_C_albicans_SC5314	1324474	1324560	CR06210CA	snR57	0.00488128
Ca22chrRA_C_albicans_SC5314	1324500	1325000	302	Ca22chrRA_C_albicans_SC5314	1324683	1324826	CR06220CA	snR57b	0.00488128
Ca22chr1A_C_albicans_SC5314	1965000	1965500	301	Ca22chr1A_C_albicans_SC5314	1964983	1965726	C109020WA	NoInfo	0.00486512
Ca22chrRA_C_albicans_SC5314	303000	303500	301	Ca22chrRA_C_albicans_SC5314	300879	303074	CR01260WA	NoInfo	0.00486512
Ca22chrRA_C_albicans_SC5314	303000	303500	301	Ca22chrRA_C_albicans_SC5314	303468	305003	CR01270CA	FTH2	0.00486512
Ca22chr4A_C_albicans_SC5314	557500	558000	300	Ca22chr4A_C_albicans_SC5314	555825	557594	C402700WA	NoInfo	0.00484896
[truncated: 20,320 more rows]

## Sheet: SC5314_R3
Chro_Window	Start_Window	End_Window	Number_Reads	Chro_Gene	Start_Gene	End_Gene	Gene_Name	Name	PERCENTAGE
[truncated: 20,904 more rows]

[truncated: 3 more sheets: GC75_R1, GC75_R2, GC75_R3]
