# Supplementary material for: Identification of an active RNAi pathway in Candida albicans
Source: Proc Natl Acad Sci U S A. 2024 Apr 16;121(17):e2315926121. doi: 10.1073/pnas.2315926121 (PMC11047096; doi:10.1073/pnas.2315926121)
Supplement: Supplementary file 4 — Dataset S03 (XLSX) [file pnas.2315926121.sd03.xlsx]

## Sheet: Info Dataset
Supplementary Dataset 3
Info
Sheet 2:
Selection of publicaly available SC5314 data
Sheets 3 to 27:
#Data from	Kakade et al 2023 https://doi.org/10.1073/pnas.2218163120
Legend
#CHROM: Chromosome or contig name where the variant is located.
#POS: Position of the variant on the chromosome.
#POS_AGO1: Position of the variant on the AGO1 ORF
#POS_aa: aminoacid variant in Ago1
#REFnt: Reference allele(s) at the given position.
#ALTnt: Alternative allele(s) observed in the samples.
#REFaa: Reference aminoacid at the given position
#ALTaa: Alternative aminoacid at the given position
#QUAL: Phred-scaled quality score representing the confidence in the variant call.
#INFO: A field containing additional information about the variant, often in key-value pairs.

## Sheet: Published SC5314
Strain Name	AGO1 Residue 361	Sequencing method	Study
SC5314	K	Whole Genome Sequencing	Jones et al. 2004, PNAS
SC5314	K	Whole Genome Sequencing	Hirawaka et al. 2014, Genome Research
SC5314	K	Whole Genome Sequencing	Bartelli et al. 2017, BiorXv https://doi.org/10.1101/167338
SC5314	K	RNA-seq	Bruno et al. 2010, Genome Research
rhr2-/- (BWP17 background)	K	RNA-seq	Desai et al. 2013, mBio
SC5314	K	RNA-seq	Desai et al. 2013, mBio
SC5314	K	RNA-seq	Niemec et al. 2017 BMC genomic
SC5314	K	Whole Genome Sequencing	Muzzey et al. 2013 Genome Biology
wor1 -/- from RZY47 (SN87 background)	K	Chip seq	Lohse et al. 2016 G3

## Sheet: SC01_SRR20338062
CHROM	POS_nt	POS_AGO1	POS_aa	REFnt	ALTnt	REFaa	ALTaa	QUAL	INFO
Ca22chr4A_C_albicans_SC5314	1408703	1638	546	G	A	K	K	1918.64	AC=1;AF=0.5;AN=2;BaseQRankSum=1.623;DP=119;ExcessHet=0;FS=5.819;MLEAC=1;MLEAF=0.5;MQ=59.58;MQRankSum=2.365;QD=16.83;ReadPosRankSum=-0.604;SOR=0.352
Ca22chr4A_C_albicans_SC5314	1409027	1962	654	C	T	I	I	2147.64	AC=1;AF=0.5;AN=2;BaseQRankSum=-2.404;DP=125;ExcessHet=0;FS=0.684;MLEAC=1;MLEAF=0.5;MQ=59.94;MQRankSum=-1.242;QD=17.75;ReadPosRankSum=-1.947;SOR=0.821
Ca22chr4A_C_albicans_SC5314	1409074	2009	670	A	G	E	V	2184.64	AC=1;AF=0.5;AN=2;BaseQRankSum=-0.278;DP=128;ExcessHet=0;FS=0.677;MLEAC=1;MLEAF=0.5;MQ=59.96;MQRankSum=-1.265;QD=17.76;ReadPosRankSum=1.387;SOR=0.825
Ca22chr4A_C_albicans_SC5314	1409174	2109	703	T	C	F	F	1931.64	AC=1;AF=0.5;AN=2;BaseQRankSum=-0.883;DP=135;ExcessHet=0;FS=9.51;MLEAC=1;MLEAF=0.5;MQ=59.99;MQRankSum=-0.992;QD=14.97;ReadPosRankSum=-0.04;SOR=0.394
Ca22chr4A_C_albicans_SC5314	1409585	2520	804	T	A	S	S	1701.64	AC=1;AF=0.5;AN=2;BaseQRankSum=0.492;DP=150;ExcessHet=0;FS=2.193;MLEAC=1;MLEAF=0.5;MQ=59.9;MQRankSum=-1.444;QD=12.15;ReadPosRankSum=-0.449;SOR=0.923
Ca22chr4A_C_albicans_SC5314	1409648	2583	861	T	C	V	V	1761.64	AC=1;AF=0.5;AN=2;BaseQRankSum=-1.064;DP=142;ExcessHet=0;FS=0;MLEAC=1;MLEAF=0.5;MQ=59.97;MQRankSum=-1.191;QD=12.95;ReadPosRankSum=-1.272;SOR=0.729

## Sheet: SC02_SRR20339272
CHROM	POS_nt	POS_AGO1	POS_aa	REFnt	ALTnt	REFaa	ALTaa	QUAL	INFO
Ca22chr4A_C_albicans_SC5314	1408703	1638	546	G	A	K	K	2712.64	AC=1;AF=0.5;AN=2;BaseQRankSum=-0.457;DP=185;ExcessHet=0;FS=0;MLEAC=1;MLEAF=0.5;MQ=59.63;MQRankSum=-1.968;QD=14.99;ReadPosRankSum=-1.407;SOR=0.655
Ca22chr4A_C_albicans_SC5314	1409027	1962	654	C	T	I	I	2654.64	AC=1;AF=0.5;AN=2;BaseQRankSum=1.791;DP=223;ExcessHet=0;FS=5.606;MLEAC=1;MLEAF=0.5;MQ=59.33;MQRankSum=-0.645;QD=12.12;ReadPosRankSum=1.084;SOR=0.842
Ca22chr4A_C_albicans_SC5314	1409074	2009	670	A	G	E	V	2840.64	AC=1;AF=0.5;AN=2;BaseQRankSum=1.819;DP=215;ExcessHet=0;FS=0.507;MLEAC=1;MLEAF=0.5;MQ=59.38;MQRankSum=-0.63;QD=13.59;ReadPosRankSum=0.332;SOR=0.681
Ca22chr4A_C_albicans_SC5314	1409174	2109	703	T	C	F	F	2986.64	AC=1;AF=0.5;AN=2;BaseQRankSum=0.442;DP=202;ExcessHet=0;FS=0.521;MLEAC=1;MLEAF=0.5;MQ=59.45;MQRankSum=2.572;QD=15.08;ReadPosRankSum=-0.491;SOR=0.734
Ca22chr4A_C_albicans_SC5314	1409585	2520	804	T	A	S	S	2503.64	AC=1;AF=0.5;AN=2;BaseQRankSum=-0.388;DP=174;ExcessHet=0;FS=0;MLEAC=1;MLEAF=0.5;MQ=59.03;MQRankSum=-0.044;QD=14.81;ReadPosRankSum=1.488;SOR=0.671
Ca22chr4A_C_albicans_SC5314	1409648	2583	861	T	C	V	V	2623.64	AC=1;AF=0.5;AN=2;BaseQRankSum=-3.508;DP=190;ExcessHet=0;FS=1.784;MLEAC=1;MLEAF=0.5;MQ=59.69;MQRankSum=-2.049;QD=13.88;ReadPosRankSum=0.631;SOR=0.841

## Sheet: SC03_SRR20340148
CHROM	POS_nt	POS_AGO1	POS_aa	REFnt	ALTnt	REFaa	ALTaa	QUAL	INFO
Ca22chr4A_C_albicans_SC5314	1408703	1638	546	G	A	K	K	3650.64	AC=1;AF=0.5;AN=2;BaseQRankSum=0.906;DP=252;ExcessHet=0;FS=7.869;MLEAC=1;MLEAF=0.5;MQ=59.41;MQRankSum=0.323;QD=14.84;ReadPosRankSum=-0.381;SOR=0.801
Ca22chr4A_C_albicans_SC5314	1409027	1962	654	C	T	I	I	3601.64	AC=1;AF=0.5;AN=2;BaseQRankSum=-1.894;DP=244;ExcessHet=0;FS=6.138;MLEAC=1;MLEAF=0.5;MQ=59.28;MQRankSum=-2.109;QD=15.2;ReadPosRankSum=-1.181;SOR=0.865
Ca22chr4A_C_albicans_SC5314	1409074	2009	670	A	G	E	V	3671.64	AC=1;AF=0.5;AN=2;BaseQRankSum=0.709;DP=254;ExcessHet=0;FS=6.04;MLEAC=1;MLEAF=0.5;MQ=59.51;MQRankSum=0.363;QD=15.11;ReadPosRankSum=0.933;SOR=0.715
Ca22chr4A_C_albicans_SC5314	1409174	2109	703	T	C	F	F	3526.64	AC=1;AF=0.5;AN=2;BaseQRankSum=0.838;DP=249;ExcessHet=0;FS=5.191;MLEAC=1;MLEAF=0.5;MQ=59.64;MQRankSum=0.261;QD=14.63;ReadPosRankSum=-1.955;SOR=0.979
Ca22chr4A_C_albicans_SC5314	1409585	2520	804	T	A	S	S	4928.64	AC=1;AF=0.5;AN=2;BaseQRankSum=1.643;DP=291;ExcessHet=0;FS=0;MLEAC=1;MLEAF=0.5;MQ=59.43;MQRankSum=-1.157;QD=17.73;ReadPosRankSum=-1.348;SOR=0.698
Ca22chr4A_C_albicans_SC5314	1409648	2583	861	T	C	V	V	4623.64	AC=1;AF=0.5;AN=2;BaseQRankSum=1.339;DP=310;ExcessHet=0;FS=3.09;MLEAC=1;MLEAF=0.5;MQ=59.31;MQRankSum=-0.332;QD=15.26;ReadPosRankSum=0.862;SOR=0.613

## Sheet: SC04_SRR20340147
CHROM	POS_nt	POS_AGO1	POS_aa	REFnt	ALTnt	REFaa	ALTaa	QUAL	INFO
Ca22chr4A_C_albicans_SC5314	1408703	1638	546	G	A	K	K	2310.64	AC=1;AF=0.5;AN=2;BaseQRankSum=1.43;DP=166;ExcessHet=0;FS=0;MLEAC=1;MLEAF=0.5;MQ=59.41;MQRankSum=0.574;QD=14.53;ReadPosRankSum=0.744;SOR=0.67
Ca22chr4A_C_albicans_SC5314	1409027	1962	654	C	T	I	I	2461.64	AC=1;AF=0.5;AN=2;BaseQRankSum=0.975;DP=190;ExcessHet=0;FS=2.544;MLEAC=1;MLEAF=0.5;MQ=59.15;MQRankSum=-0.719;QD=13.38;ReadPosRankSum=0.04;SOR=0.851
Ca22chr4A_C_albicans_SC5314	1409074	2009	670	A	G	E	V	1933.64	AC=1;AF=0.5;AN=2;BaseQRankSum=0.524;DP=166;ExcessHet=0;FS=2.759;MLEAC=1;MLEAF=0.5;MQ=59.16;MQRankSum=-0.938;QD=11.86;ReadPosRankSum=0.422;SOR=0.923
Ca22chr4A_C_albicans_SC5314	1409174	2109	703	T	C	F	F	1361.64	AC=1;AF=0.5;AN=2;BaseQRankSum=0.003;DP=129;ExcessHet=0;FS=5.536;MLEAC=1;MLEAF=0.5;MQ=59.15;MQRankSum=-2.253;QD=10.72;ReadPosRankSum=-0.699;SOR=0.446
Ca22chr4A_C_albicans_SC5314	1409585	2520	804	T	A	S	S	1688.64	AC=1;AF=0.5;AN=2;BaseQRankSum=-1.902;DP=151;ExcessHet=0;FS=2.103;MLEAC=1;MLEAF=0.5;MQ=59.47;MQRankSum=-0.518;QD=11.65;ReadPosRankSum=0.317;SOR=0.893
Ca22chr4A_C_albicans_SC5314	1409648	2583	861	T	C	V	V	1622.64	AC=1;AF=0.5;AN=2;BaseQRankSum=1.829;DP=145;ExcessHet=0;FS=0.638;MLEAC=1;MLEAF=0.5;MQ=59.55;MQRankSum=1.722;QD=11.59;ReadPosRankSum=0.195;SOR=0.767

## Sheet: SC05_SRR20340136
CHROM	POS_nt	POS_AGO1	POS_aa	REFnt	ALTnt	REFaa	ALTaa	QUAL	INFO
Ca22chr4A_C_albicans_SC5314	1408703	1638	546	G	A	K	K	3538.64	AC=1;AF=0.5;AN=2;BaseQRankSum=0.817;DP=227;ExcessHet=0;FS=2.282;MLEAC=1;MLEAF=0.5;MQ=59.38;MQRankSum=0.831;QD=15.87;ReadPosRankSum=0.071;SOR=0.64
Ca22chr4A_C_albicans_SC5314	1409027	1962	654	C	T	I	I	2971.64	AC=1;AF=0.5;AN=2;BaseQRankSum=-1.671;DP=199;ExcessHet=0;FS=0.528;MLEAC=1;MLEAF=0.5;MQ=59.32;MQRankSum=-1.721;QD=15.48;ReadPosRankSum=0.077;SOR=0.643
Ca22chr4A_C_albicans_SC5314	1409074	2009	670	A	G	E	V	2836.64	AC=1;AF=0.5;AN=2;BaseQRankSum=-1.195;DP=196;ExcessHet=0;FS=0;MLEAC=1;MLEAF=0.5;MQ=59.06;MQRankSum=-1.689;QD=14.77;ReadPosRankSum=-0.222;SOR=0.725
Ca22chr4A_C_albicans_SC5314	1409174	2109	703	T	C	F	F	2066.64	AC=1;AF=0.5;AN=2;BaseQRankSum=-0.331;DP=185;ExcessHet=0;FS=0.554;MLEAC=1;MLEAF=0.5;MQ=59.03;MQRankSum=-1.132;QD=11.61;ReadPosRankSum=-0.899;SOR=0.628
Ca22chr4A_C_albicans_SC5314	1409585	2520	804	T	A	S	S	2787.64	AC=1;AF=0.5;AN=2;BaseQRankSum=-1.217;DP=221;ExcessHet=0;FS=1.66;MLEAC=1;MLEAF=0.5;MQ=59.23;MQRankSum=0.104;QD=13.15;ReadPosRankSum=-0.772;SOR=0.815
Ca22chr4A_C_albicans_SC5314	1409648	2583	861	T	C	V	V	3104.64	AC=1;AF=0.5;AN=2;BaseQRankSum=-1.879;DP=237;ExcessHet=0;FS=2.258;MLEAC=1;MLEAF=0.5;MQ=59.29;MQRankSum=-1.461;QD=13.74;ReadPosRankSum=-0.231;SOR=0.775

## Sheet: SC06_SRR20340132
CHROM	POS_nt	POS_AGO1	POS_aa	REFnt	ALTnt	REFaa	ALTaa	QUAL		INFO	FILTER
Ca22chr4A_C_albicans_SC5314	1408703	1638	546	G	A	K	K	3061.64	.	AC=1;AF=0.5;AN=2;BaseQRankSum=0.903;DP=230;ExcessHet=0;FS=2.258;MLEAC=1;MLEAF=0.5;MQ=59.49;MQRankSum=0.727;QD=13.49;ReadPosRankSum=-0.489;SOR=0.738
Ca22chr4A_C_albicans_SC5314	1409027	1962	654	C	T	I	I	2582.64	.	AC=1;AF=0.5;AN=2;BaseQRankSum=0.102;DP=213;ExcessHet=0;FS=1.078;MLEAC=1;MLEAF=0.5;MQ=59.4;MQRankSum=0.331;QD=12.6;ReadPosRankSum=0.598;SOR=0.776
Ca22chr4A_C_albicans_SC5314	1409074	2009	670	A	G	E	V	2586.64	.	AC=1;AF=0.5;AN=2;BaseQRankSum=-1.199;DP=227;ExcessHet=0;FS=3.025;MLEAC=1;MLEAF=0.5;MQ=59.43;MQRankSum=0.97;QD=11.76;ReadPosRankSum=0.314;SOR=0.627
Ca22chr4A_C_albicans_SC5314	1409174	2109	703	T	C	F	F	2915.64	.	AC=1;AF=0.5;AN=2;BaseQRankSum=-1.158;DP=227;ExcessHet=0;FS=1.639;MLEAC=1;MLEAF=0.5;MQ=59.22;MQRankSum=-0.472;QD=13.25;ReadPosRankSum=0.306;SOR=0.562
Ca22chr4A_C_albicans_SC5314	1409585	2520	804	T	A	S	S	3346.64	.	AC=1;AF=0.5;AN=2;BaseQRankSum=-1.444;DP=208;ExcessHet=0;FS=0;MLEAC=1;MLEAF=0.5;MQ=59.33;MQRankSum=-0.868;QD=16.65;ReadPosRankSum=-1.142;SOR=0.727
Ca22chr4A_C_albicans_SC5314	1409648	2583	861	T	C	V	V	3533.64	.	AC=1;AF=0.5;AN=2;BaseQRankSum=-0.272;DP=215;ExcessHet=0;FS=0;MLEAC=1;MLEAF=0.5;MQ=59.12;MQRankSum=-1.409;QD=16.83;ReadPosRankSum=1.302;SOR=0.713

## Sheet: SC07_SRR20340131
CHROM	POS_nt	POS_AGO1	POS_aa	REFnt	ALTnt	REFaa	ALTaa	QUAL		INFO	FILTER
Ca22chr4A_C_albicans_SC5314	1408703	1638	546	G	A	K	K	4263.64	.	AC=1;AF=0.5;AN=2;BaseQRankSum=1.834;DP=274;ExcessHet=0;FS=2.061;MLEAC=1;MLEAF=0.5;MQ=59.7;MQRankSum=0.817;QD=16.09;ReadPosRankSum=0.663;SOR=0.846
Ca22chr4A_C_albicans_SC5314	1409027	1962	654	C	T	I	I	3853.64	.	AC=1;AF=0.5;AN=2;BaseQRankSum=-1.635;DP=257;ExcessHet=0;FS=2.119;MLEAC=1;MLEAF=0.5;MQ=59.94;MQRankSum=-0.717;QD=15.23;ReadPosRankSum=0.14;SOR=0.856
Ca22chr4A_C_albicans_SC5314	1409074	2009	670	A	G	E	V	3803.64	.	AC=1;AF=0.5;AN=2;BaseQRankSum=0.992;DP=263;ExcessHet=0;FS=0.956;MLEAC=1;MLEAF=0.5;MQ=59.86;MQRankSum=-1.546;QD=14.8;ReadPosRankSum=-0.53;SOR=0.781
Ca22chr4A_C_albicans_SC5314	1409174	2109	703	T	C	F	F	3467.64	.	AC=1;AF=0.5;AN=2;BaseQRankSum=0.095;DP=236;ExcessHet=0;FS=11.935;MLEAC=1;MLEAF=0.5;MQ=59.81;MQRankSum=-0.578;QD=15.08;ReadPosRankSum=0.369;SOR=0.602
Ca22chr4A_C_albicans_SC5314	1409585	2520	804	T	A	S	S	3842.64	.	AC=1;AF=0.5;AN=2;BaseQRankSum=2.075;DP=237;ExcessHet=0;FS=5.398;MLEAC=1;MLEAF=0.5;MQ=59.76;MQRankSum=0.292;QD=16.85;ReadPosRankSum=-0.374;SOR=0.539
Ca22chr4A_C_albicans_SC5314	1409648	2583	861	T	C	V	V	3655.64	.	AC=1;AF=0.5;AN=2;BaseQRankSum=0.201;DP=219;ExcessHet=0;FS=5.646;MLEAC=1;MLEAF=0.5;MQ=59.77;MQRankSum=0.051;QD=17.41;ReadPosRankSum=-0.951;SOR=0.58

## Sheet: SC08_SRR20340130
CHROM	POS_nt	POS_AGO1	POS_aa	REFnt	ALTnt	REFaa	ALTaa	QUAL		INFO	FILTER
Ca22chr4A_C_albicans_SC5314	1408703	1638	546	G	A	K	K	2002.64	.	AC=1;AF=0.5;AN=2;BaseQRankSum=-0.141;DP=166;ExcessHet=0;FS=4.65;MLEAC=1;MLEAF=0.5;MQ=59.45;MQRankSum=-0.026;QD=12.6;ReadPosRankSum=0.505;SOR=0.996
Ca22chr4A_C_albicans_SC5314	1409027	1962	654	C	T	I	I	2728.64	.	AC=1;AF=0.5;AN=2;BaseQRankSum=-0.183;DP=218;ExcessHet=0;FS=6.667;MLEAC=1;MLEAF=0.5;MQ=59.41;MQRankSum=-0.599;QD=12.81;ReadPosRankSum=-1.168;SOR=0.921
Ca22chr4A_C_albicans_SC5314	1409074	2009	670	A	G	E	V	2386.64	.	AC=1;AF=0.5;AN=2;BaseQRankSum=-0.439;DP=186;ExcessHet=0;FS=3.468;MLEAC=1;MLEAF=0.5;MQ=59.63;MQRankSum=1.232;QD=13.64;ReadPosRankSum=-0.199;SOR=0.719
Ca22chr4A_C_albicans_SC5314	1409174	2109	703	T	C	F	F	2174.64	.	AC=1;AF=0.5;AN=2;BaseQRankSum=0.955;DP=148;ExcessHet=0;FS=2.957;MLEAC=1;MLEAF=0.5;MQ=59.71;MQRankSum=-0.098;QD=15;ReadPosRankSum=1.081;SOR=0.941
Ca22chr4A_C_albicans_SC5314	1409585	2520	804	T	A	S	S	2700.64	.	AC=1;AF=0.5;AN=2;BaseQRankSum=-0.237;DP=183;ExcessHet=0;FS=0;MLEAC=1;MLEAF=0.5;MQ=59.61;MQRankSum=-0.255;QD=15.09;ReadPosRankSum=0.244;SOR=0.711
Ca22chr4A_C_albicans_SC5314	1409648	2583	861	T	C	V	V	2865.64	.	AC=1;AF=0.5;AN=2;BaseQRankSum=-0.26;DP=182;ExcessHet=0;FS=2.605;MLEAC=1;MLEAF=0.5;MQ=59.65;MQRankSum=-1.615;QD=16.19;ReadPosRankSum=0.127;SOR=0.85

[truncated: 17 more sheets: SC09_SRR20340129, SC10_SRR20340128, SC11_SRR20340127, SC12_SRR20340126, SC13_SRR20340146, SC14_SRR20340145, SC15_SRR20340144, SC16_SRR20340143, SC17_SRR20340142, SC18_SRR20340141, SC19_SRR20340140, SC20_SRR20340139, SC21_SRR20340138, SC22_SRR20340137, SC23_SRR20340135, SC24_SRR20340134, SC25_SRR20340133]
