# Supplementary material for: Identification of an active RNAi pathway in Candida albicans
Source: Proc Natl Acad Sci U S A. 2024 Apr 16;121(17):e2315926121. doi: 10.1073/pnas.2315926121 (PMC11047096; doi:10.1073/pnas.2315926121)
Supplement: Supplementary file 5 — Dataset S04 (XLSX) [file pnas.2315926121.sd04.xlsx]

## Sheet: Table Key
Supplementary Dataset 4
Column A: coordinate (chromosome/position on chromosome)
Column B: position on chromosome
Column C: position on AGO1 ORF
Column D: AA position based on SC5314 reference strain
Column E: nature of polymorphism (di, tri or tetramorphic)
Column F: ORF code
Column G: gene name
Column H: type of feature
Column I: satus as of CGD
Column J: observed genotypes
Column K: reference aminoacid as of CGD (considering only one haplotype)
Column L: observed aminoacid pairs
Column M: aminoacid change
Column N: impact of aminoacid change – S: synonymous, NSC: non-synonymous conservative, NSNC: nion-synonymous non conservative, NSST: nonsense, ?: position is trimorphic and cannot be handled in the table
Column O: major allele
Column P: number of isolates with major allele
Column Q: minor allele
Column R: number of isolates with minor allele
Column S: frequency of minor allele in population
Column T: major homozygous genotype
Column U: number of isolates with major homozygous genotype
Column V: frequency of major homozygous genotype
Column W: major homozygous genotype
Column X: number of isolates with major homozygous genotype
Column Y: frequency of major homozygous genotype
Column Z: major homozygous genotype
Column AA: number of isolates with major homozygous genotype
Column AB: frequency of major homozygous genotype
Column AC: diploidized allele as available from CGD
Column AD to LM: genotypes for 296 isolates
Highlighted in yellow:	Residue 361

## Sheet: AGO1
																												Cluster	1	1	1	1	1	1	1	1	1	1	1	1	1	1	1	1	1	1	1	1	1
Chr-Position	Position	Position in ORF	AA position (SC5314)	Polymorphism	orf_name	gene_name	type	state	an	aa_referece	aa_snps			Major_allele	Count	Minor_allele	Count	Minor_allele_freq	MajHom_Gen	Count	MajHom_Gen_freq	Het_Gen	Count	Het_Gen_freq	MinHom_Gen	Count	MinHom_Gen_freq	ref	CEC1424	CEC4581	CEC2020	CEC4029	CEC4032	CEC4033	CEC4035	CEC4037	CEC4514	CEC4106	CEC4107	CEC4108	CEC3529	CEC3534	CEC3544	CEC3545	CEC3560	CEC3599	CEC3603	CEC3605	CEC3609
Ca22chr4A_C_albicans_SC5314-1407072	1407072	7	3	dimorphic	C4_06340W_A	AGO1	ORF	Verified	['GG', 'GT']	DD	['DY']	D/Y	NSNC	G	591	T	1	0.2	GG	295	99.7	GT	1	0.3				GG	GG	GG	GG	GG	GG	GG	GG	GG	GG	GG	GG	GG	GG	GG	GG	GG	GG	GG	GG	GG	GG
Ca22chr4A_C_albicans_SC5314-1407105	1407105	40	14	dimorphic	C4_06340W_A	AGO1	ORF	Verified	['AA', 'GG']	NN	['DD']	N/D	NSC	A	590	G	2	0.3	AA	295	99.7				GG	1	0.3	AA	AA	AA	AA	AA	AA	AA	AA	AA	AA	AA	AA	AA	AA	AA	AA	AA	GG	AA	AA	AA	AA
Ca22chr4A_C_albicans_SC5314-1407126	1407126	61	21	dimorphic	C4_06340W_A	AGO1	ORF	Verified	['AA', 'GG', 'AG']	II	['VV', 'IV']	I/V	NSC	A	384	G	204	34.7	AA	170	57.8	AG	44	15.0	GG	80	27.2	AA	AA	AA	AA	AA	AA	AA	AA	AA	AA	AA	AA	AA	AA	AA	AA	AA	AA	AA	AA	AA	AA
Ca22chr4A_C_albicans_SC5314-1407143	1407143			dimorphic	C4_06340W_A	AGO1	ORF	Verified	['GG', 'AA', 'GA']	KK	['--']	K/K	S	G	426	A	166	28.0	GG	203	68.6	GA	20	6.8	AA	73	24.7	GG	GG	GG	GG	GG	GG	GG	GG	GG	GG	GG	GG	GG	GG	GG	GG	GG	GG	GG	GG	GG	GG
Ca22chr4A_C_albicans_SC5314-1407161	1407161			dimorphic	C4_06340W_A	AGO1	ORF	Verified	['AA', 'AT']	II	['--']	I/I	S	A	591	T	1	0.2	AA	295	99.7	AT	1	0.3				AA	AA	AA	AA	AA	AA	AA	AA	AA	AA	AA	AA	AA	AA	AA	AA	AA	AA	AA	AA	AA	AA
Ca22chr4A_C_albicans_SC5314-1407218	1407218			dimorphic	C4_06340W_A	AGO1	ORF	Verified	['CC', 'CT']	PP	['--']	P/P	S	C	588	T	4	0.7	CC	292	98.6	CT	4	1.4				CC	CC	CC	CC	CC	CC	CC	CC	CC	CC	CC	CC	CC	CC	CC	CC	CC	CC	CC	CC	CC	CC
Ca22chr4A_C_albicans_SC5314-1407231	1407231	166	56	dimorphic	C4_06340W_A	AGO1	ORF	Verified	['GG', 'GA']	VV	['VI']	V/I	NSC	G	591	A	1	0.2	GG	295	99.7	GA	1	0.3				GG	GG	GG	GG	GG	GG	GG	GG	GG	GG	GG	GG	GG	GG	GG	GG	GG	GG	GG	GG	GG	GG
Ca22chr4A_C_albicans_SC5314-1407260	1407260			dimorphic	C4_06340W_A	AGO1	ORF	Verified	['AA', 'AG']	GG	['--']	G/G	S	A	591	G	1	0.2	AA	295	99.7	AG	1	0.3				AA	AA	AA	AA	AA	AA	AA	AA	AA	AA	AA	AA	AA	AA	AA	AA	AA	AA	AA	AA	AA	AA
Ca22chr4A_C_albicans_SC5314-1407297	1407297	232	78	dimorphic	C4_06340W_A	AGO1	ORF	Verified	['GG', 'GA']	DD	['DN']	D/N	NSC	G	587	A	5	0.8	GG	291	98.3	GA	5	1.7				GG	GG	GG	GG	GG	GG	GG	GG	GG	GG	GG	GG	GG	GG	GG	GG	GG	GG	GG	GG	GG	GG
Ca22chr4A_C_albicans_SC5314-1407341	1407341			dimorphic	C4_06340W_A	AGO1	ORF	Verified	['AA', 'GG', 'AG']	EE	['--']	E/E	S	A	317	G	271	46.1	AA	120	40.8	AG	77	26.2	GG	97	33.0	AA	AA	AA	AA	AA	AA	AA	AA	AA	AA	AA	AA	AA	AA	AA	AA	AA	AA	AA	AA	AA	AA
Ca22chr4A_C_albicans_SC5314-1407371	1407371	306	102	dimorphic	C4_06340W_A	AGO1	ORF	Verified	['AA', 'AT']	KK	['KN']	K/N	NSNC	A	591	T	1	0.2	AA	295	99.7	AT	1	0.3				AA	AA	AA	AA	AA	AA	AA	AA	AA	AA	AA	AA	AA	AA	AA	AA	AA	AA	AA	AA	AA	AA
Ca22chr4A_C_albicans_SC5314-1407387	1407387	322	108	dimorphic	C4_06340W_A	AGO1	ORF	Verified	['AA', 'AG']	II	['IV']	I/V	NSC	A	591	G	1	0.2	AA	295	99.7	AG	1	0.3				AA	AA	AA	AA	AA	AA	AA	AA	AA	AA	AA	AA	AA	AA	AA	AA	AA	AA	AA	AA	AA	AA
Ca22chr4A_C_albicans_SC5314-1407396	1407396	331	111	dimorphic	C4_06340W_A	AGO1	ORF	Verified	['CC', 'TT']	RR	['CC']	R/C	NSNC	C	590	T	2	0.3	CC	295	99.7				TT	1	0.3	CC	CC	CC	CC	CC	CC	CC	CC	CC	CC	CC	CC	CC	CC	CC	CC	CC	CC	CC	CC	CC	CC
Ca22chr4A_C_albicans_SC5314-1407426	1407426	361	121	dimorphic	C4_06340W_A	AGO1	ORF	Verified	['CC', 'CT']	PP	['PS']	P/S	NSNC	C	591	T	1	0.2	CC	295	99.7	CT	1	0.3				CC	CC	CC	CC	CC	CC	CC	CC	CC	CC	CC	CC	CC	CC	CC	CC	CC	CC	CC	CC	CC	CC
Ca22chr4A_C_albicans_SC5314-1407434	1407434			dimorphic	C4_06340W_A	AGO1	ORF	Verified	['AA', 'AG']	PP	['--']	P/P	S	A	591	G	1	0.2	AA	295	99.7	AG	1	0.3				AA	AA	AA	AA	AA	AA	AA	AA	AA	AA	AA	AA	AA	AA	AA	AA	AA	AA	AA	AA	AA	AA
Ca22chr4A_C_albicans_SC5314-1407457	1407457	392	131	dimorphic	C4_06340W_A	AGO1	ORF	Verified	['CC', 'CT']	PP	['PL']	P/L	NSNC	C	590	T	2	0.3	CC	294	99.3	CT	2	0.7				CC	CC	CC	CC	CC	CC	CC	CC	CC	CC	CC	CC	CC	CC	CC	CC	CC	CC	CC	CC	CC	CC
Ca22chr4A_C_albicans_SC5314-1407506	1407506			dimorphic	C4_06340W_A	AGO1	ORF	Verified	['GG', 'AA', 'GA']	LL	['--']	L/L	S	G	477	A	113	19.2	GG	218	73.9	GA	41	13.9	AA	36	12.2	GG	GG	GG	GG	GG	GG	GG	GG	GG	GG	GG	GG	GG	GG	GG	GG	GG	GG	GG	GG	GG	GG
Ca22chr4A_C_albicans_SC5314-1407536	1407536			dimorphic	C4_06340W_A	AGO1	ORF	Verified	['CC', 'TT', 'TC']	FF	['--']	F/F	S	T	478	C	114	19.3	TT	218	73.6	TC	42	14.2	CC	36	12.2	TT	TT	TT	TT	TT	TT	TT	TT	TT	TT	TT	TT	TT	TT	TT	TT	TT	TT	TT	TT	TT	TT
Ca22chr4A_C_albicans_SC5314-1407578	1407578			dimorphic	C4_06340W_A	AGO1	ORF	Verified	['CC', 'TT', 'CT']	PP	['--']	P/P	S	C	516	T	76	12.8	CC	256	86.5	CT	4	1.4	TT	36	12.2	CC	CC	CC	CC	CC	CC	CC	CC	CC	CC	CC	CC	CC	CC	CC	CC	CC	CC	CC	CC	CC	CC
Ca22chr4A_C_albicans_SC5314-1407605	1407605			dimorphic	C4_06340W_A	AGO1	ORF	Verified	['CC', 'TT', 'CT']	TT	['--']	T/T	S	C	431	T	159	26.9	CC	177	60.0	CT	77	26.1	TT	41	13.9	CC	CC	CC	CC	CC	CC	CC	CC	CC	CC	CC	CC	CC	CC	CC	CC	CC	CC	CC	CC	CC	CC
Ca22chr4A_C_albicans_SC5314-1407619	1407619	554	185	dimorphic	C4_06340W_A	AGO1	ORF	Verified	['CC', 'CT']	AA	['AV']	A/V	NSNC	C	591	T	1	0.2	CC	295	99.7	CT	1	0.3				CC	CC	CC	CC	CC	CC	CC	CC	CC	CC	CC	CC	CC	CC	CC	CC	CC	CC	CC	CC	CC	CC
Ca22chr4A_C_albicans_SC5314-1407657	1407657	592	198	dimorphic	C4_06340W_A	AGO1	ORF	Verified	['GG', 'GA']	VV	['VI']	V/I	NSC	G	591	A	1	0.2	GG	295	99.7	GA	1	0.3				GG	GG	GG	GG	GG	GG	GG	GG	GG	GG	GG	GG	GG	GG	GG	GG	GG	GG	GG	GG	GG	GG
Ca22chr4A_C_albicans_SC5314-1407704	1407704			dimorphic	C4_06340W_A	AGO1	ORF	Verified	['GG', 'GA']	KK	['--']	K/K	S	G	591	A	1	0.2	GG	295	99.7	GA	1	0.3				GG	GG	GG	GG	GG	GG	GG	GG	GG	GG	GG	GG	GG	GG	GG	GG	GG	GG	GG	GG	GG	GG
Ca22chr4A_C_albicans_SC5314-1407707	1407707			dimorphic	C4_06340W_A	AGO1	ORF	Verified	['TT', 'TA']	TT	['--']	T/T	S	T	591	A	1	0.2	TT	295	99.7	TA	1	0.3				TT	TT	TT	TT	TT	TT	TT	TT	TT	TT	TT	TT	TT	TT	TT	TT	TT	TT	TT	TT	TT	TT
Ca22chr4A_C_albicans_SC5314-1407755	1407755			dimorphic	C4_06340W_A	AGO1	ORF	Verified	['GG', 'GA']	SS	['--']	S/S	S	G	591	A	1	0.2	GG	295	99.7	GA	1	0.3				GG	GG	GG	GG	GG	GG	GG	GG	GG	GG	GG	GG	GG	GG	GG	GG	GG	GG	GG	GG	GG	GG
Ca22chr4A_C_albicans_SC5314-1407771	1407771	706	236	dimorphic	C4_06340W_A	AGO1	ORF	Verified	['GG', 'AA', 'GA']	DD	['DN', 'NN']	D/N	NSC	G	480	A	110	18.6	GG	205	69.5	GA	70	23.7	AA	20	6.8	GG	GA	GG	GA	GA	GG	GA	GG	GA	AA	AA	AA	GA	AA	GA	GA	GA	AA	GA	GA	GA	GA
Ca22chr4A_C_albicans_SC5314-1407785	1407785			dimorphic	C4_06340W_A	AGO1	ORF	Verified	['CC', 'CT']	II	['--']	I/I	S	C	588	T	4	0.7	CC	292	98.6	CT	4	1.4				CC	CC	CC	CC	CC	CC	CC	CC	CC	CC	CC	CC	CC	CC	CC	CC	CC	CC	CC	CC	CC	CC
Ca22chr4A_C_albicans_SC5314-1407821	1407821			dimorphic	C4_06340W_A	AGO1	ORF	Verified	['AA', 'TT', 'TA']	SS	['--']	S/S	S	T	309	A	273	46.9	TT	84	28.9	TA	141	48.5	AA	66	22.7	TT	TA	TT	TA	TA	TT	TA	TT	TA	AA	AA	AA	TA	##	TA	TA	TA	++	TA	TA	TA	TA
Ca22chr4A_C_albicans_SC5314-1407842	1407842			dimorphic	C4_06340W_A	AGO1	ORF	Verified	['AA', 'TT', 'AT']	PP	['--']	P/P	S	A	582	T	10	1.7	AA	287	97.0	AT	8	2.7	TT	1	0.3	AA	AA	AA	AA	AA	AA	AA	AA	AA	AA	AA	AA	AA	AA	AA	AA	AA	AA	AA	AA	AA	AA
Ca22chr4A_C_albicans_SC5314-1407963	1407963	898	300	dimorphic	C4_06340W_A	AGO1	ORF	Verified	['CC', 'CT']	RR	['RC']	R/C	NSNC	C	591	T	1	0.2	CC	295	99.7	CT	1	0.3				CC	CC	CC	CT	CC	CC	CC	CC	CC	CC	CC	CC	CC	CC	CC	CC	CC	CC	CC	CC	CC	CC
Ca22chr4A_C_albicans_SC5314-1408087	1408087	1022	341	dimorphic	C4_06340W_A	AGO1	ORF	Verified	['GG', 'GA']	RR	['RK']	R/K	NSC	G	585	A	7	1.2	GG	289	97.6	GA	7	2.4				GG	GG	GG	GG	GG	GG	GG	GG	GG	GG	GG	GG	GG	GG	GG	GG	GG	GG	GG	GG	GG	GG
Ca22chr4A_C_albicans_SC5314-1408098	1408098	1033	345	dimorphic	C4_06340W_A	AGO1	ORF	Verified	['CC', 'CT']	PP	['PS']	P/S	NSNC	C	591	T	1	0.2	CC	295	99.7	CT	1	0.3				CC	CC	CC	CC	CC	CC	CC	CC	CC	CC	CC	CC	CC	CC	CC	CC	CC	CC	CC	CC	CC	CC
Ca22chr4A_C_albicans_SC5314-1408103	1408103			dimorphic	C4_06340W_A	AGO1	ORF	Verified	['TT', 'TC']	TT	['--']	T/T	S	T	587	C	5	0.8	TT	291	98.3	TC	5	1.7				TT	TT	TT	TT	TT	TT	TT	TT	TT	TT	TT	TT	TT	TT	TT	TT	TT	TT	TT	TT	TT	TT
Ca22chr4A_C_albicans_SC5314-1408127	1408127			dimorphic	C4_06340W_A	AGO1	ORF	Verified	['TT', 'TC']	PP	['--']	P/P	S	T	556	C	36	6.1	TT	260	87.8	TC	36	12.2				TT	TT	TT	TT	TT	TT	TT	TT	TT	TT	TT	TT	TT	TT	TT	TT	TT	TT	TT	TT	TT	TT
Ca22chr4A_C_albicans_SC5314-1408146	1408146	1081	361	dimorphic	C4_06340W_A	AGO1	ORF	Verified	['AA', 'GG', 'AG']	KK	['EE', 'KE']	K/E	NSC	G	579	A	11	1.9	GG	286	96.9	AG	7	2.4	AA	2	0.7	AA	GG	AA	GG	GG	GG	GG	GG	GG	GG	GG	GG	GG	GG	GG	GG	GG	GG	GG	GG	GG	GG
Ca22chr4A_C_albicans_SC5314-1408158	1408158	1093	365	dimorphic	C4_06340W_A	AGO1	ORF	Verified	['AA', 'AG']	II	['IV']	I/V	NSC	A	586	G	6	1.0	AA	290	98.0	AG	6	2.0				AA	AA	AA	AA	AA	AA	AA	AA	AA	AA	AA	AA	AA	AA	AA	AA	AA	AA	AA	AA	AA	AA
Ca22chr4A_C_albicans_SC5314-1408160	1408160			dimorphic	C4_06340W_A	AGO1	ORF	Verified	['TT', 'TC']	II	['--']	I/I	S	T	586	C	6	1.0	TT	290	98.0	TC	6	2.0				TT	TT	TT	TT	TT	TT	TT	TT	TT	TT	TT	TT	TT	TT	TT	TT	TT	TT	TT	TT	TT	TT
Ca22chr4A_C_albicans_SC5314-1408173	1408173	1108	370	dimorphic	C4_06340W_A	AGO1	ORF	Verified	['CC', 'CT']	QQ	['Q*']	Q/*	NSST	C	591	T	1	0.2	CC	295	99.7	CT	1	0.3				CC	CC	CC	CC	CC	CC	CC	CC	CC	CC	CC	CC	CC	CC	CC	CC	CC	CC	CC	CC	CC	CC
Ca22chr4A_C_albicans_SC5314-1408184	1408184			dimorphic	C4_06340W_A	AGO1	ORF	Verified	['GG', 'GC']	GG	['--']	G/G	S	G	591	C	1	0.2	GG	295	99.7	GC	1	0.3				GG	GG	GG	GG	GG	GG	GG	GG	GG	GG	GG	GG	GG	GG	GG	GG	GG	GG	GG	GG	GG	GG
Ca22chr4A_C_albicans_SC5314-1408200	1408200	1135	379	dimorphic	C4_06340W_A	AGO1	ORF	Verified	['GG', 'AA']	AA	['TT']	A/T	NSNC	G	522	A	70	11.8	GG	261	88.2				AA	35	11.8	GG	GG	GG	GG	GG	GG	GG	GG	GG	GG	GG	GG	GG	GG	GG	GG	GG	GG	GG	GG	GG	GG
Ca22chr4A_C_albicans_SC5314-1408244	1408244			dimorphic	C4_06340W_A	AGO1	ORF	Verified	['TG', 'TT']	AA	['--']	A/A	S	T	554	G	36	6.1	TT	259	87.8	TG	36	12.2				TT	TT	TT	TT	TT	TT	TT	TT	TT	TT	TT	TT	TT	TT	TT	TT	TT	TT	TT	TT	TT	TT
Ca22chr4A_C_albicans_SC5314-1408283	1408283			dimorphic	C4_06340W_A	AGO1	ORF	Verified	['AA', 'AG']	KK	['--']	K/K	S	A	590	G	2	0.3	AA	294	99.3	AG	2	0.7				AA	AA	AA	AA	AA	AA	AA	AA	AA	AA	AA	AA	AA	AA	AA	AA	AA	AA	AA	AA	AA	AA
Ca22chr4A_C_albicans_SC5314-1408329	1408329	1264	422	dimorphic	C4_06340W_A	AGO1	ORF	Verified	['GG', 'AA', 'GA']	AA	['AT', 'TT']	A/T	NSNC	G	554	A	38	6.4	GG	269	90.9	GA	16	5.4	AA	11	3.7	GG	GG	GG	GG	GG	GG	GG	GG	GG	GG	GG	GG	GG	GG	GG	GG	GG	GG	GG	GG	GG	GG
Ca22chr4A_C_albicans_SC5314-1408381	1408381	1316	439	dimorphic	C4_06340W_A	AGO1	ORF	Verified	['CC', 'CG']	TT	['TS']	T/S	NSC	C	590	G	2	0.3	CC	294	99.3	CG	2	0.7				CC	CC	CC	CC	CC	CC	CC	CC	CC	CC	CC	CC	CC	CC	CC	CC	CC	CC	CC	CC	CC	CC
Ca22chr4A_C_albicans_SC5314-1408391	1408391			dimorphic	C4_06340W_A	AGO1	ORF	Verified	['AA', 'AG']	PP	['--']	P/P	S	A	588	G	4	0.7	AA	292	98.6	AG	4	1.4				AA	AA	AA	AA	AA	AA	AA	AA	AA	AA	AA	AA	AA	AA	AA	AA	AA	AA	AA	AA	AA	AA
Ca22chr4A_C_albicans_SC5314-1408457	1408457			dimorphic	C4_06340W_A	AGO1	ORF	Verified	['CC', 'TT', 'CT']	VV	['--']	V/V	S	T	472	C	106	18.3	TT	189	65.4	CT	94	32.5	CC	6	2.1	CC	CT	CC	CT	CT	CC	CT	CT	CT	TT	TT	TT	CT	TT	CT	TT	CT	++	CT	CT	CT	CT
Ca22chr4A_C_albicans_SC5314-1408472	1408472			dimorphic	C4_06340W_A	AGO1	ORF	Verified	['CC', 'CT']	LL	['--']	L/L	S	C	589	T	3	0.5	CC	293	99.0	CT	3	1.0				CC	CC	CC	CC	CC	CC	CC	CC	CC	CC	CC	CC	CC	CC	CC	CC	CC	CC	CC	CC	CC	CC
Ca22chr4A_C_albicans_SC5314-1408475	1408475			dimorphic	C4_06340W_A	AGO1	ORF	Verified	['TT', 'TC']	TT	['--']	T/T	S	T	590	C	2	0.3	TT	294	99.3	TC	2	0.7				TT	TT	TT	TT	TT	TT	TT	TT	TT	TT	TT	TT	TT	TT	TT	TT	TT	TT	TT	TT	TT	TT
Ca22chr4A_C_albicans_SC5314-1408481	1408481	1416	472	trimorphic	C4_06340W_A	AGO1	ORF	Verified	['AA', 'TT', 'AT', 'AC']	PP	['--']	None	?	A	461	None	None	None	AA	208	70.5	AC	5	1.7	TT	42	14.2	AA	AA	AA	AA	AA	AA	AA	AA	AA	AA	AA	AA	AA	AA	AA	AA	AA	AA	AA	AA	AA	AA
Ca22chr4A_C_albicans_SC5314-1408527	1408527	1462	488	dimorphic	C4_06340W_A	AGO1	ORF	Verified	['TG', 'TT']	FF	['FV']	F/V	NSNC	T	587	G	5	0.8	TT	291	98.3	TG	5	1.7				TT	TT	TT	TT	TT	TT	TT	TT	TT	TT	TT	TT	TT	TT	TT	TT	TT	TT	TT	TT	TT	TT
Ca22chr4A_C_albicans_SC5314-1408540	1408540	1475	492	dimorphic	C4_06340W_A	AGO1	ORF	Verified	['GG', 'GA']	RR	['RH']	R/H	NSNC	G	590	A	2	0.3	GG	294	99.3	GA	2	0.7				GG	GG	GG	GG	GG	GG	GG	GG	GG	GG	GG	GG	GG	GG	GG	GG	GG	GG	GG	GG	GG	GG
Ca22chr4A_C_albicans_SC5314-1408560	1408560	1495	499	dimorphic	C4_06340W_A	AGO1	ORF	Verified	['GG', 'GC']	AA	['AP']	A/P	NSNC	G	591	C	1	0.2	GG	295	99.7	GC	1	0.3				GG	GG	GG	GG	GG	GG	GG	GG	GG	GG	GG	GG	GG	GG	GG	GG	GG	GG	GG	GG	GG	GG
Ca22chr4A_C_albicans_SC5314-1408570	1408570	1505	502	dimorphic	C4_06340W_A	AGO1	ORF	Verified	['CC', 'TT', 'CT']	TT	['TI', 'II']	T/I	NSNC	C	512	T	74	12.6	CC	228	77.8	CT	56	19.1	TT	9	3.1	CC	CC	CC	CC	CC	CC	CC	CC	CC	CC	CC	CC	CC	CC	CC	CC	CC	CC	CC	CC	CC	CC
Ca22chr4A_C_albicans_SC5314-1408614	1408614	1549	517	dimorphic	C4_06340W_A	AGO1	ORF	Verified	['AA', 'TT']	NN	['YY']	N/Y	NSNC	A	522	T	70	11.8	AA	261	88.2				TT	35	11.8	AA	AA	AA	AA	AA	AA	AA	AA	AA	AA	AA	AA	AA	AA	AA	AA	AA	AA	AA	AA	AA	AA
Ca22chr4A_C_albicans_SC5314-1408625	1408625			dimorphic	C4_06340W_A	AGO1	ORF	Verified	['GG', 'AA', 'GA']	KK	['--']	K/K	S	A	328	G	248	43.1	AA	123	42.7	GA	82	28.5	GG	83	28.8	GG	GA	GG	GA	GA	GG	GA	GA	GA	AA	AA	AA	GA	AA	GA	AA	GA	AA	GA	GA	GA	GA
Ca22chr4A_C_albicans_SC5314-1408643	1408643			dimorphic	C4_06340W_A	AGO1	ORF	Verified	['CC', 'TT', 'TC']	NN	['--']	N/N	S	T	559	C	29	4.9	TT	270	91.8	TC	19	6.5	CC	5	1.7	TT	TT	TT	TT	TT	TT	TT	TT	TT	TT	TT	TT	TT	TT	TT	TT	TT	TT	TT	TT	TT	TT
Ca22chr4A_C_albicans_SC5314-1408703	1408703			dimorphic	C4_06340W_A	AGO1	ORF	Verified	['GG', 'AA', 'GA']	KK	['--']	K/K	S	A	481	G	103	17.6	AA	193	66.1	GA	95	32.5	GG	4	1.4	GG	GA	GG	GA	GA	GG	GA	GA	GA	AA	AA	AA	GA	AA	GA	AA	GA	AA	GA	GA	GA	GA
Ca22chr4A_C_albicans_SC5314-1408711	1408711	1646	549	dimorphic	C4_06340W_A	AGO1	ORF	Verified	['CC', 'CA']	TT	['TN']	T/N	NSNC	C	591	A	1	0.2	CC	295	99.7	CA	1	0.3				CC	CC	CC	CC	CC	CC	CC	CC	CC	CC	CC	CC	CC	CC	CC	CC	CC	CC	CC	CC	CC	CC
Ca22chr4A_C_albicans_SC5314-1408723	1408723	1658	553	dimorphic	C4_06340W_A	AGO1	ORF	Verified	['GG', 'GA']	CC	['CY']	C/Y	NSNC	G	591	A	1	0.2	GG	295	99.7	GA	1	0.3				GG	GG	GG	GG	GG	GG	GG	GG	GG	GG	GG	GG	GG	GG	GG	GG	GG	GG	GG	GG	GG	GG
Ca22chr4A_C_albicans_SC5314-1408775	1408775			dimorphic	C4_06340W_A	AGO1	ORF	Verified	['TT', 'TC']	AA	['--']	A/A	S	T	591	C	1	0.2	TT	295	99.7	TC	1	0.3				TT	TT	TT	TT	TT	TT	TT	TT	TT	TT	TT	TT	TT	TT	TT	TT	TT	TT	TT	TT	TT	TT
Ca22chr4A_C_albicans_SC5314-1408783	1408783	1718	573	dimorphic	C4_06340W_A	AGO1	ORF	Verified	['GG', 'GA']	RR	['RK']	R/K	NSC	G	589	A	1	0.2	GG	294	99.7	GA	1	0.3				GG	GG	GG	GG	GG	GG	GG	GG	GG	GG	GG	GG	GG	GG	GG	GG	GG	GG	GG	GG	GG	GG
Ca22chr4A_C_albicans_SC5314-1408796	1408796			dimorphic	C4_06340W_A	AGO1	ORF	Verified	['CC', 'TT', 'TC']	LL	['--']	L/L	S	T	510	C	82	13.9	TT	233	78.7	TC	44	14.9	CC	19	6.4	TT	TT	TT	TT	TT	TT	TT	TT	TT	TT	TT	TT	TT	TT	TT	TT	TT	TT	TT	TT	TT	TT
Ca22chr4A_C_albicans_SC5314-1408812	1408812	1747	583	dimorphic	C4_06340W_A	AGO1	ORF	Verified	['AA', 'CC', 'AC']	NN	['NH', 'HH']	N/H	NSC	A	550	C	42	7.1	AA	260	87.8	AC	30	10.1	CC	6	2.0	AA	AA	AA	AA	AA	AA	AA	AA	AA	AA	AA	AA	AA	AA	AA	AA	AA	AA	AA	AA	AA	AA
Ca22chr4A_C_albicans_SC5314-1408815	1408815	1750	584	dimorphic	C4_06340W_A	AGO1	ORF	Verified	['AA', 'AT']	SS	['SC']	S/C	NSNC	A	590	T	2	0.3	AA	294	99.3	AT	2	0.7				AA	AA	AA	AA	AA	AA	AA	AA	AA	AA	AA	AA	AA	AA	AA	AA	AA	AA	AA	AA	AA	AA
Ca22chr4A_C_albicans_SC5314-1408872	1408872	1807	603	dimorphic	C4_06340W_A	AGO1	ORF	Verified	['GG', 'AA', 'GA']	AA	['AT', 'TT']	A/T	NSNC	G	552	A	40	6.8	GG	258	87.2	GA	36	12.2	AA	2	0.7	GG	GG	GG	GG	GG	GG	GG	GG	GG	GG	GG	GG	GG	GG	GG	GG	GG	GG	GG	GG	GG	GG
Ca22chr4A_C_albicans_SC5314-1408878	1408878	1813	605	dimorphic	C4_06340W_A	AGO1	ORF	Verified	['AA', 'AG']	TT	['TA']	T/A	NSNC	A	591	G	1	0.2	AA	295	99.7	AG	1	0.3				AA	AA	AA	AA	AA	AA	AA	AA	AA	AA	AA	AA	AA	AA	AA	AA	AA	AA	AA	AA	AA	AA
Ca22chr4A_C_albicans_SC5314-1408956	1408956	1891	631	dimorphic	C4_06340W_A	AGO1	ORF	Verified	['GG', 'GA']	GG	['GR']	G/R	NSNC	G	591	A	1	0.2	GG	295	99.7	GA	1	0.3				GG	GG	GG	GG	GG	GG	GG	GG	GG	GG	GG	GG	GG	GG	GG	GG	GG	GG	GG	GG	GG	GG
Ca22chr4A_C_albicans_SC5314-1408983	1408983	1918	640	dimorphic	C4_06340W_A	AGO1	ORF	Verified	['AA', 'AG']	II	['IV']	I/V	NSC	A	589	G	3	0.5	AA	293	99.0	AG	3	1.0				AA	AA	AA	AA	AA	AA	AA	AA	AA	AA	AA	AA	AA	AA	AA	AA	AA	AA	AA	AA	AA	AA
Ca22chr4A_C_albicans_SC5314-1409005	1409005	1940	647	dimorphic	C4_06340W_A	AGO1	ORF	Verified	['GG', 'TT']	VV	['GG']	V/G	NSNC	T	590	G	2	0.3	TT	295	99.7				GG	1	0.3	TT	TT	TT	TT	TT	TT	TT	TT	TT	TT	TT	TT	TT	TT	TT	TT	TT	TT	TT	TT	TT	TT
Ca22chr4A_C_albicans_SC5314-1409018	1409018			dimorphic	C4_06340W_A	AGO1	ORF	Verified	['GG', 'GA']	TT	['--']	T/T	S	G	591	A	1	0.2	GG	295	99.7	GA	1	0.3				GG	GG	GG	GG	GG	GG	GG	GG	GG	GG	GG	GG	GG	GG	GG	GG	GG	GG	GG	GG	GG	GG
Ca22chr4A_C_albicans_SC5314-1409027	1409027			dimorphic	C4_06340W_A	AGO1	ORF	Verified	['CC', 'TT', 'CT']	II	['--']	I/I	S	T	415	C	165	28.4	TT	137	47.2	CT	141	48.6	CC	12	4.1	CC	CT	CC	CT	CT	CC	CT	CT	CT	TT	TT	TT	CT	TT	CT	CT	CT	TT	CT	CT	CT	CT
Ca22chr4A_C_albicans_SC5314-1409032	1409032	1967	656	dimorphic	C4_06340W_A	AGO1	ORF	Verified	['CC', 'CT']	SS	['SF']	S/F	NSNC	C	589	T	3	0.5	CC	293	99.0	CT	3	1.0				CC	CC	CC	CC	CC	CC	CC	CC	CC	CC	CC	CC	CC	CC	CC	CC	CC	CC	CC	CC	CC	CC
Ca22chr4A_C_albicans_SC5314-1409045	1409045			dimorphic	C4_06340W_A	AGO1	ORF	Verified	['AA', 'TT', 'TA']	SS	['--']	S/S	S	T	552	A	40	6.8	TT	258	87.2	TA	36	12.2	AA	2	0.7	TT	TT	TT	TT	TT	TT	TT	TT	TT	TT	TT	TT	TT	TT	TT	TT	TT	TT	TT	TT	TT	TT
Ca22chr4A_C_albicans_SC5314-1409074	1409074	2009	670	dimorphic	C4_06340W_A	AGO1	ORF	Verified	['AA', 'GG', 'AG']	EE	['EG', 'GG']	E/G	NSNC	G	473	A	105	18.2	GG	188	65.1	AG	97	33.6	AA	4	1.4	AA	AG	AA	AG	AG	AA	AG	AG	AG	GG	GG	GG	AG	GG	AG	AG	AG	++	AG	AG	AG	AG
Ca22chr4A_C_albicans_SC5314-1409093	1409093			dimorphic	C4_06340W_A	AGO1	ORF	Verified	['AA', 'TT', 'TA']	PP	['--']	P/P	S	T	543	A	49	8.3	TT	259	87.5	TA	25	8.4	AA	12	4.1	TT	TT	TT	TT	TT	TT	TT	TT	TT	TT	TT	TT	TT	TT	TT	TT	TT	TT	TT	TT	TT	TT
Ca22chr4A_C_albicans_SC5314-1409159	1409159			dimorphic	C4_06340W_A	AGO1	ORF	Verified	['AA', 'GG']	EE	['--']	E/E	S	A	522	G	70	11.8	AA	261	88.2				GG	35	11.8	AA	AA	AA	AA	AA	AA	AA	AA	AA	AA	AA	AA	AA	AA	AA	AA	AA	AA	AA	AA	AA	AA
Ca22chr4A_C_albicans_SC5314-1409173	1409173	2108	703	dimorphic	C4_06340W_A	AGO1	ORF	Verified	['TT', 'TC']	FF	['FS']	F/S	NSNC	T	591	C	1	0.2	TT	295	99.7	TC	1	0.3				TT	TT	TT	TT	TT	TT	TT	TT	TT	TT	TT	TT	TT	TT	TT	TT	TT	TT	TT	TT	TT	TT
Ca22chr4A_C_albicans_SC5314-1409174	1409174			dimorphic	C4_06340W_A	AGO1	ORF	Verified	['CC', 'TT', 'TC']	FF	['--']	F/F	S	C	513	T	75	12.8	CC	223	75.9	TC	67	22.8	TT	4	1.4	TT	TC	TT	TC	TC	TT	TC	TC	TC	CC	CC	CC	TC	CC	TC	TC	TC	++	TC	TC	TC	TC
Ca22chr4A_C_albicans_SC5314-1409211	1409211	2146	716	dimorphic	C4_06340W_A	AGO1	ORF	Verified	['TT', 'TC']	FF	['FL']	F/L	NSNC	T	591	C	1	0.2	TT	295	99.7	TC	1	0.3				TT	TT	TT	TT	TT	TT	TT	TT	TT	TT	TT	TT	TT	TT	TT	TT	TT	TT	TT	TT	TT	TT
Ca22chr4A_C_albicans_SC5314-1409231	1409231			dimorphic	C4_06340W_A	AGO1	ORF	Verified	['TT', 'TC']	SS	['--']	S/S	S	T	591	C	1	0.2	TT	295	99.7	TC	1	0.3				TT	TT	TT	TT	TT	TT	TT	TT	TT	TT	TT	TT	TT	TT	TT	TT	TT	TT	TT	TT	TT	TT
Ca22chr4A_C_albicans_SC5314-1409245	1409245	2180	727	dimorphic	C4_06340W_A	AGO1	ORF	Verified	['CC', 'TT']	TT	['II']	T/I	NSNC	C	590	T	2	0.3	CC	295	99.7				TT	1	0.3	CC	CC	CC	CC	CC	CC	CC	CC	CC	CC	CC	CC	CC	CC	CC	CC	CC	CC	CC	CC	CC	CC
Ca22chr4A_C_albicans_SC5314-1409265	1409265	2200	734	dimorphic	C4_06340W_A	AGO1	ORF	Verified	['TG', 'TT']	LL	['LV']	L/V	NSC	T	590	G	2	0.3	TT	294	99.3	TG	2	0.7				TT	TT	TT	TT	TT	TT	TT	TT	TT	TT	TT	TT	TT	TT	TT	TT	TT	TT	TT	TT	TT	TT
Ca22chr4A_C_albicans_SC5314-1409276	1409276			dimorphic	C4_06340W_A	AGO1	ORF	Verified	['CC', 'TT', 'TC']	II	['--']	I/I	S	T	563	C	27	4.6	TT	271	91.9	TC	21	7.1	CC	3	1.0	TT	TT	TT	TT	TT	TT	TT	TT	TT	TT	TT	TT	TT	TT	TT	TT	TT	TT	TT	TT	TT	TT
Ca22chr4A_C_albicans_SC5314-1409316	1409316	2251	751	dimorphic	C4_06340W_A	AGO1	ORF	Verified	['CC', 'TT', 'CT']	PP	['PS', 'SS']	P/S	NSNC	C	551	T	39	6.6	CC	269	91.2	CT	13	4.4	TT	13	4.4	CC	CC	CC	CC	CC	CC	CC	CC	CC	CC	CC	CC	CC	CC	CC	CC	CC	CC	CC	CC	CC	CC
Ca22chr4A_C_albicans_SC5314-1409349	1409349	2284	762	dimorphic	C4_06340W_A	AGO1	ORF	Verified	['GG', 'AA']	VV	['II']	V/I	NSC	G	588	A	4	0.7	GG	294	99.3				AA	2	0.7	GG	GG	GG	GG	GG	GG	GG	GG	GG	GG	GG	GG	GG	GG	GG	GG	GG	GG	GG	GG	GG	GG
Ca22chr4A_C_albicans_SC5314-1409396	1409396			dimorphic	C4_06340W_A	AGO1	ORF	Verified	['CC', 'TT', 'CT']	AA	['--']	A/A	S	C	545	T	45	7.6	CC	256	86.8	CT	33	11.2	TT	6	2.0	CC	CC	CC	CC	CC	CC	CC	CC	CC	CC	CC	CC	CC	CC	CC	CC	CC	CC	CC	CC	CC	CC
Ca22chr4A_C_albicans_SC5314-1409400	1409400	2335	779	dimorphic	C4_06340W_A	AGO1	ORF	Verified	['GG', 'GA']	DD	['DN']	D/N	NSC	G	590	A	2	0.3	GG	294	99.3	GA	2	0.7				GG	GG	GG	GG	GG	GG	GG	GG	GG	GG	GG	GG	GG	GG	GG	GG	GG	GG	GG	GG	GG	GG
Ca22chr4A_C_albicans_SC5314-1409452	1409452	2387	796	dimorphic	C4_06340W_A	AGO1	ORF	Verified	['CC', 'TT', 'CT']	AA	['AV', 'VV']	A/V	NSNC	C	529	T	61	10.3	CC	244	82.7	CT	41	13.9	TT	10	3.4	CC	CC	CC	CC	CC	CC	CC	CC	CC	CC	CC	CC	CC	CC	CC	CC	CC	CC	CC	CC	CC	CC
Ca22chr4A_C_albicans_SC5314-1409484	1409484	2419	807	dimorphic	C4_06340W_A	AGO1	ORF	Verified	['CC', 'CA']	PP	['PT']	P/T	NSNC	C	590	A	2	0.3	CC	294	99.3	CA	2	0.7				CC	CC	CC	CC	CC	CC	CC	CC	CC	CC	CC	CC	CC	CC	CC	CC	CC	CC	CC	CC	CC	CC
Ca22chr4A_C_albicans_SC5314-1409486	1409486			dimorphic	C4_06340W_A	AGO1	ORF	Verified	['AA', 'GG', 'AG']	PP	['--']	P/P	S	A	548	G	44	7.4	AA	259	87.5	AG	30	10.1	GG	7	2.4	AA	AA	AA	AA	AA	AA	AA	AA	AA	AA	AA	AA	AA	AA	AA	AA	AA	AA	AA	AA	AA	AA
Ca22chr4A_C_albicans_SC5314-1409537	1409537			dimorphic	C4_06340W_A	AGO1	ORF	Verified	['AA', 'TT', 'AT']	GG	['--']	G/G	S	A	582	T	10	1.7	AA	289	97.6	AT	4	1.4	TT	3	1.0	AA	AA	AA	AA	AA	AA	AA	AA	AA	AA	AA	AA	AA	AA	AA	AA	AA	AA	AA	AA	AA	AA
Ca22chr4A_C_albicans_SC5314-1409576	1409576			dimorphic	C4_06340W_A	AGO1	ORF	Verified	['TT', 'TC']	NN	['--']	N/N	S	T	591	C	1	0.2	TT	295	99.7	TC	1	0.3				TT	TT	TT	TT	TT	TT	TT	TT	TT	TT	TT	TT	TT	TT	TT	TT	TT	TT	TT	TT	TT	TT
Ca22chr4A_C_albicans_SC5314-1409585	1409585			dimorphic	C4_06340W_A	AGO1	ORF	Verified	['AA', 'TT', 'TA']	SS	['--']	S/S	S	A	489	T	93	16.0	AA	207	71.1	TA	75	25.8	TT	9	3.1	TT	TA	TT	TA	TA	TT	TA	TA	TA	AA	AA	TT	TA	AA	##	TA	TA	AA	TA	TA	TA	TA
Ca22chr4A_C_albicans_SC5314-1409609	1409609	2544	848	dimorphic	C4_06340W_A	AGO1	ORF	Verified	['TG', 'TT']	YY	['Y*']	Y/*	NSST	T	591	G	1	0.2	TT	295	99.7	TG	1	0.3				TT	TT	TT	TT	TT	TT	TT	TT	TT	TT	TT	TT	TT	TT	TT	TT	TT	TT	TT	TT	TT	TT
Ca22chr4A_C_albicans_SC5314-1409648	1409648			dimorphic	C4_06340W_A	AGO1	ORF	Verified	['CC', 'TT', 'TC']	VV	['--']	V/V	S	C	412	T	174	29.7	CC	163	55.6	TC	86	29.4	TT	44	15.0	TT	TC	TT	TC	TC	TT	TC	TC	TC	CC	CC	TT	TC	CC	##	TC	TC	CC	TC	TC	TC	TC
Ca22chr4A_C_albicans_SC5314-1409694	1409694	2629	877	dimorphic	C4_06340W_A	AGO1	ORF	Verified	['GG', 'GC']	GG	['GR']	G/R	NSNC	G	590	C	2	0.3	GG	294	99.3	GC	2	0.7				GG	GG	GG	GG	GG	GG	GG	GG	GG	GG	GG	GG	GG	GG	GG	GG	GG	GG	GG	GG	GG	GG
Ca22chr4A_C_albicans_SC5314-1409696	1409696			dimorphic	C4_06340W_A	AGO1	ORF	Verified	['TG', 'TT']	GG	['--']	G/G	S	T	591	G	1	0.2	TT	295	99.7	TG	1	0.3				TT	TT	TT	TT	TT	TT	TT	TT	TT	TT	TT	TT	TT	TT	TT	TT	TT	TT	TT	TT	TT	TT
[truncated: 275 more columns]
